# Supplementary material for: METTL3-mediated m6A modification is required for cerebellar development
Source: PLoS Biol. 2018 Jun 7;16(6):e2004880. doi: 10.1371/journal.pbio.2004880 (PMC6021109; doi:10.1371/journal.pbio.2004880)
Supplement: S1 Table — cKO, Mettl3 conditional knockout; Ctrl, control; m6A, N6-methyladenosine. (XLSX) [file pbio.2004880.s011.xlsx]

## Sheet: sheet1
Supplementary Table 1 | Number of differential m6A binding peaks identified from the cerebellums of cKO and Ctrl mice at P7 and P14.
				No. of m6A peaks	P7	P14
				Ctrl vs. cKO	14407	17889
				cKO vs. Ctrl	157	580
