# Supplementary material for: METTL3-mediated m6A modification is required for cerebellar development
Source: PLoS Biol. 2018 Jun 7;16(6):e2004880. doi: 10.1371/journal.pbio.2004880 (PMC6021109; doi:10.1371/journal.pbio.2004880)
Supplement: S2 Table — cKO, Mettl3 conditional knockout; Ctrl, control; m6A, N6-methyladenosine. (XLSX) [file pbio.2004880.s012.xlsx]

## Sheet: sheet1
Supplementary Table 2 | Differential m6A binding peaks identified from the cerebellums of Ctrl mice compared with cKO mice at P7.
Chromosome	Start	End	Peak_name	Enrichment_score	Fold_change	P-value	Benjamini-Hochberg FDR	Gene_Symbol	Description
chr8	12395800	12398200	P7Ctrl_peak_1	29.2974	3.91427	1.60643e-21	2.1866e-14	Gm5607	predicted gene 5607
chr11	97519100	97521700	P7Ctrl_peak_2	49.3204	6.58945	1.34587e-20	6.45958e-14	Srcin1	SRC kinase signaling inhibitor 1
chr1	132511600	132516300	P7Ctrl_peak_3	27.0113	3.60885	1.4237e-20	6.45958e-14	Cntn2	contactin 2
chr5	100038800	100039800	P7Ctrl_peak_4	52.2925	6.98653	7.3724e-20	2.50874e-13	.	intergenic
chr7	15971100	15972900	P7Ctrl_peak_5	25.696	3.43312	1.29531e-19	2.8857e-13	Gltscr1	glioma tumor suppressor candidate region gene 1
chr2	55435300	55438000	P7Ctrl_peak_6	24.0604	3.21459	1.64991e-19	2.8857e-13	.	intergenic
chr7	34638900	34640500	P7Ctrl_peak_7	36.4379	4.86829	1.69603e-19	2.8857e-13	Kctd15	potassium channel tetramerisation domain containing 15
chr7	73421300	73424000	P7Ctrl_peak_8	49.2642	6.58194	2.94746e-19	3.73148e-13	.	intergenic
chr17	34118400	34120000	P7Ctrl_peak_9	26.0927	3.48612	3.05745e-19	3.73148e-13	Brd2	bromodomain containing 2
chr6	22999100	23003600	P7Ctrl_peak_10	22.8323	3.05051	3.75206e-19	3.73148e-13	Ptprz1	protein tyrosine phosphatase, receptor type Z, polypeptide 1
chr10	80380500	80382700	P7Ctrl_peak_11	27.9209	3.73037	4.12747e-19	3.73148e-13	Mex3d	mex3 homolog D (C. elegans)
chr2	25573800	25580500	P7Ctrl_peak_12	32.503	4.34256	4.22242e-19	3.73148e-13	.	intergenic
chr2	157039700	157040600	P7Ctrl_peak_13	47.8332	6.39075	4.31591e-19	3.73148e-13	Soga1	suppressor of glucose, autophagy associated 1
chr11	98326700	98328000	P7Ctrl_peak_14	17.612	2.35306	4.74401e-19	3.73148e-13	Neurod2	neurogenic differentiation 2
chr1	133300400	133301900	P7Ctrl_peak_15	28.6055	3.82184	4.81687e-19	3.73148e-13	Plekha6	pleckstrin homology domain containing, family A member 6
chr8	4209200	4211200	P7Ctrl_peak_16	53.9618	7.20957	4.93453e-19	3.73148e-13	.	intergenic
chr14	48255900	48256900	P7Ctrl_peak_17	58.3852	7.80055	6.10125e-19	4.11751e-13	.	intergenic
chr5	98183900	98187500	P7Ctrl_peak_18	18.6844	2.49633	6.35253e-19	4.11751e-13	.	intergenic
chr1	135160300	135161700	P7Ctrl_peak_19	48.5204	6.48257	6.90167e-19	4.2701e-13	.	intergenic
chr1	92919000	92920900	P7Ctrl_peak_20	23.5385	3.14486	7.51815e-19	4.44929e-13	.	intergenic
chr5	139546000	139548000	P7Ctrl_peak_21	32.4351	4.33349	9.4517e-19	4.93466e-13	.	intergenic
chr7	75116500	75117800	P7Ctrl_peak_22	113.67	15.1869	1.03068e-18	5.01039e-13	Sv2b	synaptic vesicle glycoprotein 2 b
chr5	28165800	28168000	P7Ctrl_peak_23	32.3946	4.32808	1.26395e-18	5.73475e-13	.	intergenic
chr3	94878600	94882100	P7Ctrl_peak_24	34.3725	4.59234	1.51988e-18	6.28417e-13	.	intergenic
chr9	91378600	91379500	P7Ctrl_peak_25	31.7121	4.2369	1.53769e-18	6.28417e-13	Zic4	zinc finger protein of the cerebellum 4
chr15	84785300	84787600	P7Ctrl_peak_26	28.3539	3.78821	1.59921e-18	6.28417e-13	Phf21b	PHD finger protein 21B
chr9	101074000	101075600	P7Ctrl_peak_27	40.595	5.4237	1.70244e-18	6.28417e-13	.	intergenic
chr16	94832100	94833200	P7Ctrl_peak_28	43.211	5.7732	1.72351e-18	6.28417e-13	Kcnj6	potassium inwardly-rectifying channel, subfamily J, member 6
chr2	153053700	153055300	P7Ctrl_peak_29	29.4047	3.92862	1.75438e-18	6.28417e-13	.	intergenic
chr18	13843400	13847200	P7Ctrl_peak_30	22.4418	2.99833	1.88307e-18	6.43544e-13	Zfp521	zinc finger protein 521
chr9	62057800	62061100	P7Ctrl_peak_31	32.6661	4.36436	1.89117e-18	6.43544e-13	Glce	glucuronyl C5-epimerase
chr8	121598800	121602400	P7Ctrl_peak_32	35.8229	4.78612	2.23139e-18	7.40796e-13	Zcchc14	zinc finger, CCHC domain containing 14
chr13	96649900	96650700	P7Ctrl_peak_33	97.6138	13.0417	2.40868e-18	7.80614e-13	Hmgcr	3-hydroxy-3-methylglutaryl-Coenzyme A reductase
chr11	20020600	20021700	P7Ctrl_peak_34	27.31	3.64875	2.63173e-18	8.33066e-13	.	intergenic
chr11	55250500	55252700	P7Ctrl_peak_35	32.9707	4.40504	2.84471e-18	8.80018e-13	Fat2	FAT tumor suppressor homolog 2 (Drosophila)
chr3	108411700	108416000	P7Ctrl_peak_36	24.8852	3.32478	2.94391e-18	8.90469e-13	Celsr2	cadherin, EGF LAG seven-pass G-type receptor 2 (flamingo homolog, Drosophila)
chr12	108205600	108206600	P7Ctrl_peak_37	40.6394	5.42962	3.09674e-18	8.91492e-13	.	intergenic
chr9	56618200	56620400	P7Ctrl_peak_38	18.6814	2.49592	3.14975e-18	8.91492e-13	.	intergenic
chr17	56256800	56260100	P7Ctrl_peak_39	28.2902	3.77971	3.24483e-18	8.91492e-13	.	intergenic
chr17	81000700	81001800	P7Ctrl_peak_40	36.4619	4.87149	3.36008e-18	8.96782e-13	Tmem178	transmembrane protein 178
chr2	102449400	102451600	P7Ctrl_peak_41	24.1502	3.22658	3.62645e-18	9.45746e-13	Fjx1	four jointed box 1 (Drosophila)
chr11	55308800	55312300	P7Ctrl_peak_42	74.1259	9.90358	3.68251e-18	9.45746e-13	Fat2	FAT tumor suppressor homolog 2 (Drosophila)
chr19	40325200	40326900	P7Ctrl_peak_43	66.5701	8.89409	3.81802e-18	9.48077e-13	Sorbs1	sorbin and SH3 domain containing 1
chr15	81600800	81601600	P7Ctrl_peak_44	29.1916	3.90014	4.30077e-18	1.00798e-12	Ep300	E1A binding protein p300
chr7	37567700	37570000	P7Ctrl_peak_45	47.3273	6.32316	4.49512e-18	1.00798e-12	Zfp536	zinc finger protein 536
chr6	28829400	28832700	P7Ctrl_peak_46	50.1743	6.70353	4.49883e-18	1.00798e-12	Snd1	staphylococcal nuclease and tudor domain containing 1
chr11	55280900	55285100	P7Ctrl_peak_47	63.0843	8.42837	4.55979e-18	1.00798e-12	Fat2	FAT tumor suppressor homolog 2 (Drosophila)
chr2	155815600	155817900	P7Ctrl_peak_48	19.8378	2.65043	4.5913e-18	1.00798e-12	Mmp24	matrix metallopeptidase 24
chr11	113655700	113657400	P7Ctrl_peak_49	20.2826	2.70986	4.74498e-18	1.02518e-12	.	intergenic
chr19	7422000	7425800	P7Ctrl_peak_50	27.9254	3.73097	4.82901e-18	1.02703e-12	2700081O15Rik	RIKEN cDNA 2700081O15 gene
chr13	69497900	69499200	P7Ctrl_peak_51	88.6903	11.8495	4.95631e-18	1.03789e-12	Papd7	PAP associated domain containing 7
chr1	172052200	172054600	P7Ctrl_peak_52	19.8996	2.65869	5.03615e-18	1.03863e-12	Nhlh1	nescient helix loop helix 1
chr14	70466600	70468800	P7Ctrl_peak_53	27.083	3.61842	5.29274e-18	1.06626e-12	Phyhip	phytanoyl-CoA hydroxylase interacting protein
chr9	50664300	50666300	P7Ctrl_peak_54	45.7072	6.1067	5.32677e-18	1.06626e-12	Dixdc1	DIX domain containing 1
chr9	112065200	112066100	P7Ctrl_peak_55	44.6147	5.96074	5.56781e-18	1.09835e-12	Arpp21	cyclic AMP-regulated phosphoprotein, 21
chr8	11832900	11834200	P7Ctrl_peak_56	29.9501	4.00148	6.0537e-18	1.17714e-12	.	intergenic
chr16	91227200	91228100	P7Ctrl_peak_57	22.2434	2.97182	6.35409e-18	1.21815e-12	Olig2	oligodendrocyte transcription factor 2
chr6	53816900	53820600	P7Ctrl_peak_58	19.9645	2.66736	6.74603e-18	1.26131e-12	Tril	TLR4 interactor with leucine-rich repeats
chr8	121838400	121840100	P7Ctrl_peak_59	29.5474	3.94768	6.76453e-18	1.26131e-12	.	intergenic
chr1	60476700	60477400	P7Ctrl_peak_60	43.9598	5.87324	7.63847e-18	1.40372e-12	Abi2	abl-interactor 2
chr7	105757800	105759300	P7Ctrl_peak_61	29.2901	3.9133	7.73455e-18	1.40372e-12	.	intergenic
chr5	116441000	116444900	P7Ctrl_peak_62	30.352	4.05518	7.84454e-18	1.40495e-12	Srrm4	serine/arginine repetitive matrix 4
chr5	116441000	116444900	P7Ctrl_peak_62	30.352	4.05518	7.84454e-18	1.40495e-12	Srrm4os	serine/arginine repetitive matrix 4, opposite strand
chr4	64016700	64018200	P7Ctrl_peak_63	23.2219	3.10256	8.1104e-18	1.41131e-12	Tnc	tenascin C
chr1	20934400	20939000	P7Ctrl_peak_64	31.3915	4.19405	8.32898e-18	1.41131e-12	Paqr8	progestin and adipoQ receptor family member VIII
chr9	56494400	56495700	P7Ctrl_peak_65	19.2845	2.5765	8.38481e-18	1.41131e-12	Hmg20a	high mobility group 20A
chr5	34216100	34217800	P7Ctrl_peak_66	31.8913	4.26083	8.39847e-18	1.41131e-12	Zfyve28	zinc finger, FYVE domain containing 28
chr9	106894000	106896200	P7Ctrl_peak_67	23.0736	3.08275	8.52335e-18	1.41483e-12	Dock3	dedicator of cyto-kinesis 3
chr11	16911300	16912700	P7Ctrl_peak_68	58.4964	7.81541	8.63806e-18	1.41659e-12	Egfr	epidermal growth factor receptor
chr8	105855800	105857000	P7Ctrl_peak_69	28.5987	3.82092	9.00745e-18	1.45959e-12	.	intergenic
chr13	42183400	42184700	P7Ctrl_peak_70	19.435	2.59661	1.00026e-17	1.58793e-12	Hivep1	human immunodeficiency virus type I enhancer binding protein 1
chrX	73949200	73950800	P7Ctrl_peak_71	15.6941	2.09681	1.01268e-17	1.58793e-12	Hcfc1	host cell factor C1
chr4	131923500	131926000	P7Ctrl_peak_72	19.122	2.55479	1.01505e-17	1.58793e-12	Epb4.1	erythrocyte protein band 4.1
chr5	123699900	123701100	P7Ctrl_peak_73	19.2206	2.56796	1.02661e-17	1.58793e-12	Zcchc8	zinc finger, CCHC domain containing 8
chr2	91135600	91136600	P7Ctrl_peak_74	68.7895	9.19062	1.08648e-17	1.66164e-12	.	intergenic
chr17	29831000	29832500	P7Ctrl_peak_75	31.852	4.25558	1.1186e-17	1.69177e-12	Mdga1	MAM domain containing glycosylphosphatidylinositol anchor 1
chr1	136174700	136177900	P7Ctrl_peak_76	18.0062	2.40572	1.17105e-17	1.72674e-12	Kif21b	kinesin family member 21B
chr2	104145600	104149200	P7Ctrl_peak_77	20.1201	2.68814	1.20499e-17	1.72674e-12	D430041D05Rik	RIKEN cDNA D430041D05 gene
chr6	101150200	101152000	P7Ctrl_peak_78	15.6139	2.0861	1.21164e-17	1.72674e-12	Pdzrn3	PDZ domain containing RING finger 3
chr6	116632800	116638400	P7Ctrl_peak_79	53.0209	7.08385	1.21395e-17	1.72674e-12	Rassf4	Ras association (RalGDS/AF-6) domain family member 4
chr3	95009900	95012600	P7Ctrl_peak_80	25.5635	3.41541	1.22066e-17	1.72674e-12	Zfp687	zinc finger protein 687
chr5	117866800	117868000	P7Ctrl_peak_81	69.3949	9.2715	1.24321e-17	1.72674e-12	.	intergenic
chr5	115342700	115343600	P7Ctrl_peak_82	50.356	6.72781	1.30988e-17	1.80096e-12	Triap1	TP53 regulated inhibitor of apoptosis 1
chr3	123671200	123672600	P7Ctrl_peak_83	142.063	18.9803	1.45645e-17	1.96282e-12	Ndst3	N-deacetylase/N-sulfotransferase (heparan glucosaminyl) 3
chr13	83738000	83741100	P7Ctrl_peak_84	28.8605	3.8559	1.50487e-17	2.0082e-12	.	intergenic
chr18	31771600	31772200	P7Ctrl_peak_85	58.7961	7.85545	1.61807e-17	2.09402e-12	Ammecr1l	AMME chromosomal region gene 1-like
chr3	108203000	108204100	P7Ctrl_peak_86	45.5516	6.08591	1.63072e-17	2.09402e-12	Atxn7l2	ataxin 7-like 2
chr1	154396000	154399000	P7Ctrl_peak_87	30.9624	4.13673	1.65098e-17	2.10022e-12	Cacna1e	calcium channel, voltage-dependent, R type, alpha 1E subunit
chr10	80310400	80318100	P7Ctrl_peak_88	17.4432	2.3305	1.78641e-17	2.25146e-12	Apc2	adenomatosis polyposis coli 2
chr10	80310400	80318100	P7Ctrl_peak_88	17.4432	2.3305	1.78641e-17	2.25146e-12	Bc1	brain cytoplasmic RNA 1
chr9	106188400	106189100	P7Ctrl_peak_89	81.3721	10.8717	1.82938e-17	2.28446e-12	Wdr82	WD repeat domain containing 82
chr11	61490600	61491800	P7Ctrl_peak_90	27.2986	3.64722	1.87005e-17	2.31403e-12	Mapk7	mitogen-activated protein kinase 7
chr3	124321100	124322800	P7Ctrl_peak_91	31.5154	4.21061	1.89601e-17	2.32501e-12	Tram1l1	translocation associated membrane protein 1-like 1
chr16	17452200	17452900	P7Ctrl_peak_92	74.1504	9.90685	1.93968e-17	2.33552e-12	.	intergenic
chr14	105892600	105893900	P7Ctrl_peak_93	23.2655	3.10839	1.97815e-17	2.33552e-12	Spry2	sprouty homolog 2 (Drosophila)
chr3	19226100	19227900	P7Ctrl_peak_94	68.7753	9.18872	1.98903e-17	2.33552e-12	Pde7a	phosphodiesterase 7A
chr7	35202400	35204700	P7Ctrl_peak_95	29.5205	3.94409	1.9891e-17	2.33552e-12	.	intergenic
chr10	70559100	70559900	P7Ctrl_peak_96	31.7706	4.24471	1.99038e-17	2.33552e-12	Phyhipl	phytanoyl-CoA hydroxylase interacting protein-like
chr15	41101000	41103800	P7Ctrl_peak_97	33.9328	4.53359	2.05098e-17	2.36584e-12	Zfpm2	zinc finger protein, multitype 2
chr7	141067900	141069200	P7Ctrl_peak_98	18.6669	2.49399	2.08249e-17	2.38201e-12	B4galnt4	beta-1,4-N-acetyl-galactosaminyl transferase 4
chr2	79453300	79454700	P7Ctrl_peak_99	15.551	2.07769	2.13291e-17	2.41935e-12	.	intergenic
chr16	17840400	17842900	P7Ctrl_peak_100	27.6498	3.69415	2.2677e-17	2.53007e-12	Dgcr2	DiGeorge syndrome critical region gene 2
chr18	15399400	15400100	P7Ctrl_peak_101	24.4097	3.26125	2.57044e-17	2.73609e-12	.	intergenic
chr9	121472100	121473600	P7Ctrl_peak_102	26.8029	3.58099	2.58438e-17	2.73609e-12	.	intergenic
chr2	167482200	167484600	P7Ctrl_peak_103	24.5518	3.28024	2.59223e-17	2.73609e-12	.	intergenic
chr16	10542000	10542700	P7Ctrl_peak_104	62.397	8.33654	2.59307e-17	2.73609e-12	.	intergenic
chr10	42274800	42275600	P7Ctrl_peak_105	18.1304	2.42231	2.69578e-17	2.76272e-12	Foxo3	forkhead box O3
chr2	152092900	152095900	P7Ctrl_peak_106	18.4267	2.4619	2.73703e-17	2.76363e-12	Scrt2	scratch homolog 2, zinc finger protein (Drosophila)
chr6	42316900	42318700	P7Ctrl_peak_107	29.9745	4.00474	2.83545e-17	2.78635e-12	Fam131b	family with sequence similarity 131, member B
chr14	122473900	122477700	P7Ctrl_peak_108	17.8537	2.38534	2.84714e-17	2.78635e-12	.	intergenic
chr4	128908900	128911300	P7Ctrl_peak_109	21.8729	2.92232	2.91035e-17	2.78635e-12	Trim62	tripartite motif-containing 62
chr19	31083300	31084500	P7Ctrl_peak_110	18.6707	2.4945	2.92273e-17	2.78635e-12	Cstf2t	cleavage stimulation factor, 3' pre-RNA subunit 2, tau
chr19	31083300	31084500	P7Ctrl_peak_110	18.6707	2.4945	2.92273e-17	2.78635e-12	Prkg1	protein kinase, cGMP-dependent, type I
chr9	35034700	35036600	P7Ctrl_peak_111	28.6653	3.82983	2.92728e-17	2.78635e-12	.	intergenic
chr15	75623400	75625600	P7Ctrl_peak_112	143.507	19.1732	2.95538e-17	2.79356e-12	Zfp41	zinc finger protein 41
chr15	80210800	80213000	P7Ctrl_peak_113	14.7592	1.97191	3.20366e-17	2.96645e-12	Mgat3	mannoside acetylglucosaminyltransferase 3
chr4	8854400	8855300	P7Ctrl_peak_114	22.2477	2.9724	3.22622e-17	2.96715e-12	.	intergenic
chr5	73999700	74000800	P7Ctrl_peak_115	48.5064	6.48069	3.3975e-17	3.09059e-12	Usp46	ubiquitin specific peptidase 46
chr15	98645000	98646100	P7Ctrl_peak_116	39.6541	5.29798	3.46414e-17	3.10212e-12	.	intergenic
chr1	194811900	194814800	P7Ctrl_peak_117	37.2401	4.97546	3.5103e-17	3.12291e-12	Plxna2	plexin A2
chr9	21353400	21354900	P7Ctrl_peak_118	23.4177	3.12872	3.67204e-17	3.19567e-12	Slc44a2	solute carrier family 44, member 2
chr1	135584500	135585300	P7Ctrl_peak_119	22.1423	2.95832	3.69004e-17	3.19567e-12	Nav1	neuron navigator 1
chr13	51148800	51149500	P7Ctrl_peak_120	53.3595	7.12909	3.70947e-17	3.19567e-12	.	intergenic
chr8	84707200	84708500	P7Ctrl_peak_121	19.4166	2.59416	3.73873e-17	3.20062e-12	Nfix	nuclear factor I/X
chr2	28915100	28918000	P7Ctrl_peak_122	25.7413	3.43917	3.87535e-17	3.29684e-12	.	intergenic
chr11	103678000	103679500	P7Ctrl_peak_123	50.5734	6.75685	3.98111e-17	3.34564e-12	Gosr2	golgi SNAP receptor complex member 2
chr17	27434300	27435600	P7Ctrl_peak_124	147.585	19.718	3.98187e-17	3.34564e-12	Grm4	glutamate receptor, metabotropic 4
chr6	136813700	136814400	P7Ctrl_peak_125	45.8831	6.13021	4.03122e-17	3.36632e-12	Wbp11	WW domain binding protein 11
chr18	31945000	31948100	P7Ctrl_peak_126	23.9523	3.20015	4.12885e-17	3.40273e-12	Gpr17	G protein-coupled receptor 17
chr18	31945000	31948100	P7Ctrl_peak_126	23.9523	3.20015	4.12885e-17	3.40273e-12	Lims2	LIM and senescent cell antigen like domains 2
chr9	44334600	44336200	P7Ctrl_peak_127	19.1137	2.55369	4.17132e-17	3.40273e-12	.	intergenic
chr5	134489300	134490800	P7Ctrl_peak_128	24.5665	3.28221	4.17482e-17	3.40273e-12	Clip2	CAP-GLY domain containing linker protein 2
chr9	19646700	19648300	P7Ctrl_peak_129	24.5897	3.2853	4.33273e-17	3.46524e-12	Zfp317	zinc finger protein 317
chr1	194643500	194645000	P7Ctrl_peak_130	75.5325	10.0915	4.35334e-17	3.46524e-12	Plxna2	plexin A2
chr7	105752900	105756100	P7Ctrl_peak_131	31.1949	4.1678	4.43978e-17	3.5029e-12	Dchs1	dachsous 1 (Drosophila)
chr8	31128100	31129400	P7Ctrl_peak_132	33.8277	4.51955	4.45212e-17	3.5029e-12	.	intergenic
chr11	23488500	23489600	P7Ctrl_peak_133	37.8346	5.05489	4.76711e-17	3.6868e-12	Ahsa2	AHA1, activator of heat shock protein ATPase 2
chr2	146220500	146224800	P7Ctrl_peak_134	21.3611	2.85395	4.82016e-17	3.70677e-12	.	intergenic
chr6	113447200	113448100	P7Ctrl_peak_135	93.7135	12.5206	4.89928e-17	3.72551e-12	Jagn1	jagunal homolog 1 (Drosophila)
chr6	120887000	120888300	P7Ctrl_peak_136	16.6777	2.22822	5.01261e-17	3.74871e-12	Bcl2l13	BCL2-like 13 (apoptosis facilitator)
chr1	30942700	30943400	P7Ctrl_peak_137	33.9114	4.53073	5.06749e-17	3.74871e-12	Ptp4a1	protein tyrosine phosphatase 4a1
chr1	30942700	30943400	P7Ctrl_peak_137	33.9114	4.53073	5.06749e-17	3.74871e-12	Gm13363	predicted gene 13363
chr1	36548800	36550400	P7Ctrl_peak_138	31.6715	4.23147	5.19125e-17	3.81951e-12	.	intergenic
chr17	24888300	24892800	P7Ctrl_peak_139	35.3203	4.71896	5.50678e-17	3.98452e-12	.	intergenic
chr17	56401500	56403100	P7Ctrl_peak_140	33.2877	4.4474	5.53262e-17	3.98452e-12	Kdm4b	lysine (K)-specific demethylase 4B
chr5	149213300	149215500	P7Ctrl_peak_141	24.2961	3.24607	5.56519e-17	3.98688e-12	Uspl1	ubiquitin specific peptidase like 1
chr3	67100800	67101900	P7Ctrl_peak_142	54.7744	7.31813	5.81363e-17	4.12148e-12	Rsrc1	arginine/serine-rich coiled-coil 1
chr12	78963700	78965200	P7Ctrl_peak_143	16.8777	2.25495	5.99518e-17	4.19137e-12	Tmem229b	transmembrane protein 229B
chr7	80587800	80590000	P7Ctrl_peak_144	26.8333	3.58506	6.00459e-17	4.19137e-12	Crtc3	CREB regulated transcription coactivator 3
chr8	86724600	86726000	P7Ctrl_peak_145	28.316	3.78316	6.14981e-17	4.27083e-12	Siah1a	seven in absentia 1A
chr10	18531200	18532500	P7Ctrl_peak_146	20.5434	2.7447	6.3352e-17	4.37725e-12	.	intergenic
chr6	83928600	83930200	P7Ctrl_peak_147	40.2174	5.37325	6.88001e-17	4.71188e-12	Zfp638	NA
chr2	156095600	156098400	P7Ctrl_peak_148	23.6979	3.16615	6.95892e-17	4.73608e-12	Rbm12	RNA binding motif protein 12
chr2	156095600	156098400	P7Ctrl_peak_148	23.6979	3.16615	6.95892e-17	4.73608e-12	Cpne1	copine I
chr16	21930000	21931000	P7Ctrl_peak_149	31.0427	4.14746	7.12901e-17	4.76394e-12	Map3k13	mitogen-activated protein kinase kinase kinase 13
chr1	38863700	38866100	P7Ctrl_peak_150	46.1836	6.17036	7.13426e-17	4.76394e-12	Chst10	carbohydrate sulfotransferase 10
chr2	166566500	166568000	P7Ctrl_peak_151	29.9188	3.9973	7.13986e-17	4.76394e-12	Prex1	phosphatidylinositol-3,4,5-trisphosphate-dependent Rac exchange factor 1
chr9	65555300	65557100	P7Ctrl_peak_152	16.229	2.16827	7.31745e-17	4.81167e-12	.	intergenic
chr10	78171100	78172300	P7Ctrl_peak_153	32.9991	4.40884	7.46442e-17	4.88472e-12	Pwp2	PWP2 periodic tryptophan protein homolog (yeast)
chr1	118834100	118837600	P7Ctrl_peak_154	30.2843	4.04613	7.86504e-17	5.09278e-12	.	intergenic
chr7	83881600	83884800	P7Ctrl_peak_155	27.5556	3.68156	7.89461e-17	5.09278e-12	.	intergenic
chr9	108848400	108850200	P7Ctrl_peak_156	20.5557	2.74634	8.09716e-17	5.19881e-12	.	intergenic
chr5	36612900	36615900	P7Ctrl_peak_157	16.8231	2.24765	8.35335e-17	5.31317e-12	D5Ertd579e	DNA segment, Chr 5, ERATO Doi 579, expressed
chr11	55253300	55254100	P7Ctrl_peak_158	66.5743	8.89465	8.40536e-17	5.32139e-12	.	intergenic
chr10	42196300	42198000	P7Ctrl_peak_159	27.956	3.73506	8.62604e-17	5.34987e-12	Foxo3	forkhead box O3
chr6	21215000	21217400	P7Ctrl_peak_160	34.5364	4.61423	8.74873e-17	5.34987e-12	.	intergenic
chr8	69134800	69136200	P7Ctrl_peak_161	17.7354	2.36954	8.76585e-17	5.34987e-12	.	intergenic
chr13	36726400	36727000	P7Ctrl_peak_162	52.5249	7.01758	8.78906e-17	5.34987e-12	Nrn1	neuritin 1
chr13	46686500	46687500	P7Ctrl_peak_163	23.729	3.17031	8.80944e-17	5.34987e-12	Nup153	nucleoporin 153
chr10	116485000	116485500	P7Ctrl_peak_164	51.7409	6.91284	8.81663e-17	5.34987e-12	Cnot2	CCR4-NOT transcription complex, subunit 2
chr17	24178900	24180700	P7Ctrl_peak_165	29.4653	3.93671	8.89253e-17	5.35181e-12	Tbc1d24	TBC1 domain family, member 24
chr5	125017000	125018400	P7Ctrl_peak_166	17.0844	2.28257	9.02296e-17	5.38668e-12	Ncor2	nuclear receptor co-repressor 2
chr6	92375500	92376900	P7Ctrl_peak_167	39.1873	5.23561	9.32417e-17	5.54219e-12	Prickle2	prickle homolog 2 (Drosophila)
chr16	94758200	94762700	P7Ctrl_peak_168	26.7552	3.57463	9.40815e-17	5.5678e-12	.	intergenic
chr2	105676100	105677100	P7Ctrl_peak_169	100.84	13.4727	9.56045e-17	5.63344e-12	Pax6	paired box 6
chr13	52504300	52505300	P7Ctrl_peak_170	117.084	15.643	9.83635e-17	5.74626e-12	Diras2	DIRAS family, GTP-binding RAS-like 2
chr17	29886300	29888500	P7Ctrl_peak_171	47.9422	6.40531	1.00032e-16	5.78164e-12	.	intergenic
chr14	60760700	60764300	P7Ctrl_peak_172	41.239	5.50974	1.00117e-16	5.78164e-12	Spata13	spermatogenesis associated 13
chr3	88535600	88537300	P7Ctrl_peak_173	17.8423	2.38382	1.01464e-16	5.82734e-12	Mex3a	mex3 homolog A (C. elegans)
chr3	89754500	89757400	P7Ctrl_peak_174	22.9521	3.06651	1.03471e-16	5.91764e-12	Chrnb2	cholinergic receptor, nicotinic, beta polypeptide 2 (neuronal)
chr4	148100500	148102700	P7Ctrl_peak_175	23.2618	3.10789	1.07571e-16	6.07554e-12	Draxin	dorsal inhibitory axon guidance protein
chr7	127235100	127237000	P7Ctrl_peak_176	15.0087	2.00524	1.08306e-16	6.09177e-12	Zfp553	zinc finger protein 553
chr2	3779400	3780700	P7Ctrl_peak_177	25.3844	3.39149	1.08758e-16	6.09204e-12	Fam107b	family with sequence similarity 107, member B
chr8	107069500	107070600	P7Ctrl_peak_178	24.3968	3.25953	1.10129e-16	6.1215e-12	Terf2	telomeric repeat binding factor 2
chr5	149429700	149431600	P7Ctrl_peak_179	42.4584	5.67265	1.10522e-16	6.1215e-12	Medag	mesenteric estrogen dependent adipogenesis
chr11	77977100	77978800	P7Ctrl_peak_180	25.457	3.40118	1.10633e-16	6.1215e-12	.	intergenic
chr11	55261900	55263200	P7Ctrl_peak_181	114.699	15.3243	1.12334e-16	6.16545e-12	Fat2	FAT tumor suppressor homolog 2 (Drosophila)
chr10	80386500	80387300	P7Ctrl_peak_182	58.3209	7.79196	1.1331e-16	6.19407e-12	Mex3d	mex3 homolog D (C. elegans)
chr5	130340500	130341100	P7Ctrl_peak_183	54.9204	7.33763	1.17972e-16	6.39753e-12	.	intergenic
chr7	46397300	46398500	P7Ctrl_peak_184	33.0895	4.42092	1.21165e-16	6.51873e-12	.	intergenic
chr8	120081100	120082700	P7Ctrl_peak_185	55.5702	7.42446	1.23363e-16	6.58899e-12	Zdhhc7	zinc finger, DHHC domain containing 7
chr4	155694900	155696400	P7Ctrl_peak_186	38.491	5.14259	1.23439e-16	6.58899e-12	B930041F14Rik	RIKEN cDNA B930041F14 gene
chr14	122458400	122459800	P7Ctrl_peak_187	19.9295	2.66268	1.25793e-16	6.66241e-12	.	intergenic
chr16	4612900	4614700	P7Ctrl_peak_188	42.8945	5.73091	1.27217e-16	6.68579e-12	.	intergenic
chrX	142304600	142306100	P7Ctrl_peak_189	28.8964	3.8607	1.28901e-16	6.73852e-12	.	intergenic
chr2	104255800	104258700	P7Ctrl_peak_190	17.6077	2.35248	1.31074e-16	6.80962e-12	D430041D05Rik	RIKEN cDNA D430041D05 gene
chr6	116405500	116406500	P7Ctrl_peak_191	64.9725	8.68065	1.33026e-16	6.83281e-12	.	intergenic
chr17	45542100	45546200	P7Ctrl_peak_192	22.5516	3.01301	1.35493e-16	6.90735e-12	Tmem151b	transmembrane protein 151B
chr14	64115500	64116300	P7Ctrl_peak_193	67.9712	9.08128	1.39575e-16	7.06257e-12	.	intergenic
chr11	6106100	6107700	P7Ctrl_peak_194	21.5971	2.88548	1.40717e-16	7.094e-12	Nudcd3	NudC domain containing 3
chr14	54649300	54650900	P7Ctrl_peak_195	41.7843	5.58259	1.42012e-16	7.13283e-12	Acin1	apoptotic chromatin condensation inducer 1
chr15	100215000	100216500	P7Ctrl_peak_196	58.2605	7.78388	1.45565e-16	7.25773e-12	Dip2b	DIP2 disco-interacting protein 2 homolog B (Drosophila)
chr11	43585200	43587500	P7Ctrl_peak_197	51.6747	6.90399	1.51067e-16	7.50458e-12	.	intergenic
chr19	53540800	53542400	P7Ctrl_peak_198	63.0279	8.42084	1.60055e-16	7.86496e-12	.	intergenic
chr13	19149600	19151000	P7Ctrl_peak_199	26.2172	3.50275	1.60929e-16	7.87143e-12	Amph	amphiphysin
chr10	10688900	10690000	P7Ctrl_peak_200	21.0589	2.81357	1.6244e-16	7.87143e-12	Grm1	glutamate receptor, metabotropic 1
chr7	13005600	13006200	P7Ctrl_peak_201	124.731	16.6646	1.625e-16	7.87143e-12	Zbtb45	zinc finger and BTB domain containing 45
chr17	65848500	65850000	P7Ctrl_peak_202	36.6463	4.89613	1.64715e-16	7.95045e-12	Ralbp1	ralA binding protein 1
chr8	121836200	121838100	P7Ctrl_peak_203	29.8319	3.98568	1.69594e-16	8.10937e-12	.	intergenic
chr9	122861600	122862400	P7Ctrl_peak_204	33.1995	4.43562	1.72406e-16	8.2053e-12	.	intergenic
chr6	126101600	126102500	P7Ctrl_peak_205	39.5404	5.28279	1.7324e-16	8.21626e-12	Ntf3	neurotrophin 3
chr1	172317200	172319000	P7Ctrl_peak_206	20.3745	2.72213	1.75051e-16	8.24184e-12	.	intergenic
chr15	89371100	89372900	P7Ctrl_peak_207	33.064	4.41751	1.76001e-16	8.24184e-12	Ncaph2	non-SMC condensin II complex, subunit H2
chr7	46427200	46429600	P7Ctrl_peak_208	20.1528	2.69252	1.76131e-16	8.24184e-12	.	intergenic
chr2	157015700	157018600	P7Ctrl_peak_209	25.2019	3.36709	1.76202e-16	8.24184e-12	Soga1	suppressor of glucose, autophagy associated 1
chr12	84783000	84784500	P7Ctrl_peak_210	167.722	22.4085	1.79958e-16	8.33623e-12	Ltbp2	latent transforming growth factor beta binding protein 2
chr4	33943400	33945300	P7Ctrl_peak_211	31.4475	4.20153	1.88348e-16	8.59881e-12	Cnr1	cannabinoid receptor 1 (brain)
chr15	75618000	75620300	P7Ctrl_peak_212	40.199	5.37079	1.94828e-16	8.82015e-12	.	intergenic
chr8	123996300	123998200	P7Ctrl_peak_213	40.3495	5.39089	1.95045e-16	8.82015e-12	.	intergenic
chr17	24047800	24049500	P7Ctrl_peak_214	46.8524	6.25971	1.98486e-16	8.94604e-12	Kctd5	potassium channel tetramerisation domain containing 5
chr7	18961800	18963600	P7Ctrl_peak_215	20.9061	2.79316	2.00302e-16	8.9981e-12	Nova2	neuro-oncological ventral antigen 2
chr12	86881300	86884700	P7Ctrl_peak_216	18.6463	2.49124	2.05502e-16	9.18733e-12	Irf2bpl	interferon regulatory factor 2 binding protein-like
chr2	165490200	165491800	P7Ctrl_peak_217	40.6659	5.43316	2.05865e-16	9.18733e-12	Trp53rka	NA
chr8	99400600	99401200	P7Ctrl_peak_218	111.426	14.8871	2.13862e-16	9.51174e-12	Cdh8	cadherin 8
chr14	58109200	58110300	P7Ctrl_peak_219	38.773	5.18026	2.14532e-16	9.51174e-12	Fgf9	fibroblast growth factor 9
chr11	58954600	58956200	P7Ctrl_peak_220	37.6346	5.02817	2.16725e-16	9.57779e-12	.	intergenic
chr11	115964000	115965000	P7Ctrl_peak_221	40.2066	5.37179	2.26922e-16	9.96373e-12	Sap30bp	SAP30 binding protein
chr7	143846900	143848400	P7Ctrl_peak_222	24.3921	3.2589	2.32022e-16	1.01549e-11	.	intergenic
chr10	71255000	71256100	P7Ctrl_peak_223	20.8108	2.78043	2.36677e-16	1.03255e-11	Ube2d1	ubiquitin-conjugating enzyme E2D 1
chr18	22693700	22695200	P7Ctrl_peak_224	47.8171	6.38859	2.45373e-16	1.05693e-11	Nol4	nucleolar protein 4
chr15	39877700	39878900	P7Ctrl_peak_225	23.7868	3.17803	2.56681e-16	1.08842e-11	Lrp12	low density lipoprotein-related protein 12
chr19	3814000	3816800	P7Ctrl_peak_226	17.6846	2.36275	2.59145e-16	1.09545e-11	.	intergenic
chr4	148239500	148241700	P7Ctrl_peak_227	67.5457	9.02444	2.65256e-16	1.11437e-11	Ptchd2	patched domain containing 2
chr12	98434100	98435500	P7Ctrl_peak_228	46.7329	6.24375	2.68375e-16	1.11955e-11	.	intergenic
chr7	105771300	105773400	P7Ctrl_peak_229	43.3351	5.78978	2.70307e-16	1.11955e-11	Dchs1	dachsous 1 (Drosophila)
chr1	59481300	59485200	P7Ctrl_peak_230	35.1396	4.69483	2.73123e-16	1.12655e-11	.	intergenic
chr8	110970000	110971800	P7Ctrl_peak_231	26.7212	3.57008	2.80255e-16	1.14555e-11	St3gal2	ST3 beta-galactoside alpha-2,3-sialyltransferase 2
chr5	20895700	20896900	P7Ctrl_peak_232	25.8671	3.45597	2.82886e-16	1.15285e-11	.	intergenic
chr1	90612100	90613100	P7Ctrl_peak_233	23.1172	3.08857	2.85929e-16	1.16177e-11	Cops8	COP9 (constitutive photomorphogenic) homolog, subunit 8 (Arabidopsis thaliana)
chr17	68840100	68843100	P7Ctrl_peak_234	27.5917	3.68639	2.91912e-16	1.18149e-11	Tmem200c	transmembrane protein 200C
chr12	104696100	104697100	P7Ctrl_peak_235	20.7679	2.77469	2.92517e-16	1.18149e-11	Dicer1	dicer 1, ribonuclease type III
chr7	132949500	132950300	P7Ctrl_peak_236	19.2419	2.57082	3.00885e-16	1.20919e-11	Zranb1	zinc finger, RAN-binding domain containing 1
chr5	138101200	138104800	P7Ctrl_peak_237	32.1442	4.29463	3.04314e-16	1.21116e-11	Zkscan1	zinc finger with KRAB and SCAN domains 1
chr10	63929700	63930300	P7Ctrl_peak_238	72.4912	9.68517	3.08434e-16	1.21839e-11	Lrrtm3	leucine rich repeat transmembrane neuronal 3
chr10	63929700	63930300	P7Ctrl_peak_238	72.4912	9.68517	3.08434e-16	1.21839e-11	Ctnna3	catenin (cadherin associated protein), alpha 3
chr10	71381100	71382400	P7Ctrl_peak_239	40.7105	5.43912	3.08814e-16	1.21839e-11	.	intergenic
chr6	115617400	115620200	P7Ctrl_peak_240	27.7585	3.70867	3.11891e-16	1.22697e-11	.	intergenic
chr15	53344200	53346200	P7Ctrl_peak_241	25.9469	3.46663	3.17363e-16	1.2449e-11	.	intergenic
chr10	127329900	127331900	P7Ctrl_peak_242	32.685	4.36688	3.21701e-16	1.25829e-11	Gli1	GLI-Kruppel family member GLI1
chr19	5039000	5040800	P7Ctrl_peak_243	18.398	2.45806	3.27565e-16	1.27755e-11	.	intergenic
chr13	59128000	59130000	P7Ctrl_peak_244	22.9704	3.06896	3.34604e-16	1.29022e-11	Ntrk2	neurotrophic tyrosine kinase, receptor, type 2
chr4	8865600	8866800	P7Ctrl_peak_245	15.5434	2.07668	3.37384e-16	1.29726e-11	Chd7	chromodomain helicase DNA binding protein 7
chr2	20880000	20882100	P7Ctrl_peak_246	21.3806	2.85655	3.41624e-16	1.30619e-11	Arhgap21	Rho GTPase activating protein 21
chr4	22486800	22488000	P7Ctrl_peak_247	16.8385	2.2497	3.48177e-16	1.3238e-11	Pou3f2	POU domain, class 3, transcription factor 2
chr16	20230600	20232400	P7Ctrl_peak_248	33.0303	4.41301	3.59074e-16	1.34273e-11	Yeats2	YEATS domain containing 2
chr5	112913900	112915100	P7Ctrl_peak_249	47.0373	6.28441	3.61896e-16	1.34958e-11	Adrbk2	adrenergic receptor kinase, beta 2
chr6	48415500	48417100	P7Ctrl_peak_250	37.5946	5.02282	3.63825e-16	1.35306e-11	.	intergenic
chr12	46699700	46701000	P7Ctrl_peak_251	22.8082	3.04729	3.67951e-16	1.36468e-11	Nova1	neuro-oncological ventral antigen 1
chr9	44715100	44716800	P7Ctrl_peak_252	24.2175	3.23558	3.69649e-16	1.36725e-11	Phldb1	pleckstrin homology-like domain, family B, member 1
chr16	37114600	37116100	P7Ctrl_peak_253	36.0135	4.81158	3.72495e-16	1.37271e-11	Stxbp5l	syntaxin binding protein 5-like
chrX	153499100	153500500	P7Ctrl_peak_254	15.7479	2.104	3.73178e-16	1.37271e-11	Ubqln2	ubiquilin 2
chr15	84555300	84557400	P7Ctrl_peak_255	32.9835	4.40675	3.74831e-16	1.37271e-11	.	intergenic
chr5	139472000	139473600	P7Ctrl_peak_256	28.838	3.8529	3.78746e-16	1.38212e-11	Zfand2a	zinc finger, AN1-type domain 2A
chr14	101444100	101444800	P7Ctrl_peak_257	169.81	22.6875	3.79959e-16	1.38284e-11	Tbc1d4	TBC1 domain family, member 4
chr11	3688100	3690300	P7Ctrl_peak_258	20.1853	2.69686	3.9375e-16	1.41787e-11	.	intergenic
chr7	25363200	25364800	P7Ctrl_peak_259	27.3873	3.65908	3.9545e-16	1.42023e-11	Megf8	multiple EGF-like-domains 8
chr8	122433400	122434200	P7Ctrl_peak_260	56.3004	7.52201	4.02507e-16	1.44177e-11	Mvd	mevalonate (diphospho) decarboxylase
chr7	82868600	82870700	P7Ctrl_peak_261	28.4125	3.79605	4.10008e-16	1.45751e-11	Mex3b	mex3 homolog B (C. elegans)
chr3	97203900	97205900	P7Ctrl_peak_262	19.8948	2.65804	4.10112e-16	1.45751e-11	.	intergenic
chr14	65530400	65531700	P7Ctrl_peak_263	33.6979	4.5022	4.17843e-16	1.47727e-11	Elp3	elongator acetyltransferase complex subunit 3
chr3	97690100	97690900	P7Ctrl_peak_264	137.353	18.351	4.3235e-16	1.52066e-11	Pde4dip	phosphodiesterase 4D interacting protein (myomegalin)
chr4	136770800	136771700	P7Ctrl_peak_265	31.2124	4.17012	4.39e-16	1.53265e-11	Ephb2	Eph receptor B2
chr9	40782100	40785200	P7Ctrl_peak_266	21.5191	2.87506	4.39139e-16	1.53265e-11	.	intergenic
chr19	45232700	45234300	P7Ctrl_peak_267	99.1238	13.2434	4.47175e-16	1.55229e-11	.	intergenic
chr9	102731600	102733000	P7Ctrl_peak_268	31.9875	4.27368	4.49187e-16	1.55229e-11	Amotl2	angiomotin-like 2
chr5	9511300	9512600	P7Ctrl_peak_269	131.387	17.554	4.49758e-16	1.55229e-11	Grm3	glutamate receptor, metabotropic 3
chr5	147546600	147547800	P7Ctrl_peak_270	47.3151	6.32153	4.50468e-16	1.55229e-11	Pan3	PAN3 polyA specific ribonuclease subunit homolog (S. cerevisiae)
chr4	41495900	41497800	P7Ctrl_peak_271	29.0607	3.88265	4.5493e-16	1.56371e-11	AI464131	expressed sequence AI464131
chr11	70986400	70987500	P7Ctrl_peak_272	49.4954	6.61283	4.58741e-16	1.57157e-11	Dhx33	DEAH (Asp-Glu-Ala-His) box polypeptide 33
chr7	28458400	28460500	P7Ctrl_peak_273	21.1354	2.82379	4.64707e-16	1.5774e-11	Mir466f-2	microRNA 466f-2
chr7	28458400	28460500	P7Ctrl_peak_273	21.1354	2.82379	4.64707e-16	1.5774e-11	Lrfn1	leucine rich repeat and fibronectin type III domain containing 1
chr8	70649000	70650100	P7Ctrl_peak_274	100.767	13.463	4.78563e-16	1.61457e-11	Pgpep1	pyroglutamyl-peptidase I
chr5	3691900	3693600	P7Ctrl_peak_275	30.3764	4.05844	4.80566e-16	1.61457e-11	.	intergenic
chr14	20729000	20730700	P7Ctrl_peak_276	36.7309	4.90743	4.80633e-16	1.61457e-11	.	intergenic
chr13	17717600	17719000	P7Ctrl_peak_277	19.7987	2.64521	4.81068e-16	1.61457e-11	Cdk13	cyclin-dependent kinase 13
chr12	84806900	84809400	P7Ctrl_peak_278	90.1162	12.04	4.81587e-16	1.61457e-11	.	intergenic
chr6	55496800	55498700	P7Ctrl_peak_279	15.1675	2.02645	4.93664e-16	1.64267e-11	Adcyap1r1	adenylate cyclase activating polypeptide 1 receptor 1
chr2	165289400	165290700	P7Ctrl_peak_280	27.0524	3.61433	4.99218e-16	1.65332e-11	Elmo2	engulfment and cell motility 2
chr11	50814200	50816100	P7Ctrl_peak_281	20.1889	2.69733	5.07415e-16	1.67232e-11	Zfp354c	zinc finger protein 354C
chr16	18969300	18970200	P7Ctrl_peak_282	118.906	15.8864	5.14503e-16	1.68751e-11	Hira	histone cell cycle regulation defective homolog A (S. cerevisiae)
chr9	108826200	108830100	P7Ctrl_peak_283	24.206	3.23404	5.22527e-16	1.70655e-11	Celsr3	cadherin, EGF LAG seven-pass G-type receptor 3 (flamingo homolog, Drosophila)
chr10	121265300	121267800	P7Ctrl_peak_284	30.0224	4.01114	5.22814e-16	1.70655e-11	Tbc1d30	TBC1 domain family, member 30
chr4	132827300	132828300	P7Ctrl_peak_285	19.8675	2.65439	5.36486e-16	1.73454e-11	.	intergenic
chr8	121784500	121785600	P7Ctrl_peak_286	23.5544	3.14699	5.48901e-16	1.76212e-11	Jph3	junctophilin 3
chr9	102194600	102195600	P7Ctrl_peak_287	101.021	13.4969	5.57926e-16	1.78688e-11	Ephb1	Eph receptor B1
chr3	19133600	19134200	P7Ctrl_peak_288	26.6429	3.55963	5.67709e-16	1.81394e-11	Armc1	armadillo repeat containing 1
chr3	19133600	19134200	P7Ctrl_peak_288	26.6429	3.55963	5.67709e-16	1.81394e-11	Armc1	armadillo repeat containing 1
chr7	132715300	132716100	P7Ctrl_peak_289	36.8326	4.92101	5.72125e-16	1.82377e-11	.	intergenic
chr18	31887900	31889200	P7Ctrl_peak_290	33.9077	4.53023	5.80691e-16	1.84457e-11	Wdr33	WD repeat domain 33
chr1	132509200	132511300	P7Ctrl_peak_291	74.9064	10.0079	5.81559e-16	1.84457e-11	Cntn2	contactin 2
chr10	105189300	105190300	P7Ctrl_peak_292	52.7047	7.0416	5.82717e-16	1.84457e-11	Tmtc2	transmembrane and tetratricopeptide repeat containing 2
chr8	91033200	91034200	P7Ctrl_peak_293	28.6776	3.83147	5.85045e-16	1.84765e-11	Chd9	chromodomain helicase DNA binding protein 9
chr14	55055600	55056900	P7Ctrl_peak_294	66.4539	8.87857	5.89884e-16	1.85862e-11	.	intergenic
chr15	75902500	75903700	P7Ctrl_peak_295	17.12	2.28732	5.97546e-16	1.87841e-11	Eef1d	eukaryotic translation elongation factor 1 delta (guanine nucleotide exchange protein)
chr17	33334000	33335700	P7Ctrl_peak_296	39.0515	5.21747	6.05527e-16	1.89475e-11	Zfp81	zinc finger protein 81
chr3	107612500	107613600	P7Ctrl_peak_297	17.4907	2.33684	6.1047e-16	1.90583e-11	Strip1	striatin interacting protein 1
chr9	122166100	122169200	P7Ctrl_peak_298	20.473	2.73529	6.15474e-16	1.91408e-11	.	intergenic
chr7	29160000	29162300	P7Ctrl_peak_299	34.2666	4.57819	6.22822e-16	1.92672e-11	Spred3	sprouty-related, EVH1 domain containing 3
chr2	113831600	113834500	P7Ctrl_peak_300	29.0874	3.88621	6.36293e-16	1.95506e-11	.	intergenic
chr3	129983100	129984200	P7Ctrl_peak_301	20.3995	2.72548	6.48321e-16	1.98753e-11	Sec24b	Sec24 related gene family, member B (S. cerevisiae)
chr5	35279000	35281600	P7Ctrl_peak_302	42.1948	5.63743	6.50063e-16	1.98839e-11	.	intergenic
chr16	93697900	93700500	P7Ctrl_peak_303	25.2351	3.37153	6.59556e-16	2.00834e-11	.	intergenic
chr13	46751900	46753000	P7Ctrl_peak_304	24.7559	3.30751	6.61011e-16	2.00834e-11	Kif13a	kinesin family member 13A
chr16	18150800	18152400	P7Ctrl_peak_305	63.3021	8.45747	6.64115e-16	2.01136e-11	Rtn4r	reticulon 4 receptor
chr6	38491500	38492000	P7Ctrl_peak_306	25.4485	3.40004	6.6496e-16	2.01136e-11	Ubn2	ubinuclein 2
chr15	81650700	81651200	P7Ctrl_peak_307	22.2264	2.96956	6.7732e-16	2.03518e-11	Ep300	E1A binding protein p300
chr9	101100400	101102400	P7Ctrl_peak_308	22.9281	3.06331	6.83643e-16	2.04515e-11	Msl2	male-specific lethal 2 homolog (Drosophila)
chr14	31258400	31259700	P7Ctrl_peak_309	25.5876	3.41863	6.90288e-16	2.05858e-11	Bap1	Brca1 associated protein 1
chr15	100575200	100578700	P7Ctrl_peak_310	32.0967	4.28828	6.93966e-16	2.05858e-11	Pou6f1	POU domain, class 6, transcription factor 1
chr8	70107300	70108200	P7Ctrl_peak_311	26.1083	3.4882	6.95815e-16	2.05858e-11	Ncan	neurocan
chr3	86786200	86787600	P7Ctrl_peak_312	32.2284	4.30588	6.96841e-16	2.05858e-11	Dclk2	doublecortin-like kinase 2
chr2	24790900	24792100	P7Ctrl_peak_313	48.5709	6.4893	6.97208e-16	2.05858e-11	Ehmt1	euchromatic histone methyltransferase 1
chr8	70018500	70019800	P7Ctrl_peak_314	24.498	3.27305	7.03994e-16	2.07307e-11	Mau2	MAU2 chromatid cohesion factor homolog (C. elegans)
chr1	179753000	179754100	P7Ctrl_peak_315	28.0061	3.74175	7.05161e-16	2.07307e-11	Ahctf1	AT hook containing transcription factor 1
chr4	134702800	134704200	P7Ctrl_peak_316	31.7171	4.23756	7.0834e-16	2.07463e-11	.	intergenic
chr5	143172100	143175100	P7Ctrl_peak_317	31.465	4.20387	7.13451e-16	2.08394e-11	Rbak	RB-associated KRAB repressor
chr8	9987200	9988900	P7Ctrl_peak_318	38.5191	5.14634	7.2255e-16	2.106e-11	.	intergenic
chr2	154559500	154562000	P7Ctrl_peak_319	21.2534	2.83956	7.30146e-16	2.12359e-11	.	intergenic
chr1	166397800	166400200	P7Ctrl_peak_320	19.845	2.6514	7.33613e-16	2.12885e-11	Pogk	pogo transposable element with KRAB domain
chr2	156539700	156541300	P7Ctrl_peak_321	13.9474	1.86344	7.35081e-16	2.12885e-11	Epb4.1l1	erythrocyte protein band 4.1-like 1
chr10	127055900	127057000	P7Ctrl_peak_322	20.5724	2.74857	7.43326e-16	2.1436e-11	.	intergenic
chr6	119824400	119825200	P7Ctrl_peak_323	22.5857	3.01756	7.55953e-16	2.1617e-11	Erc1	ELKS/RAB6-interacting/CAST family member 1
chr15	90227200	90227900	P7Ctrl_peak_324	40.868	5.46016	7.59816e-16	2.16819e-11	Alg10b	asparagine-linked glycosylation 10B (alpha-1,2-glucosyltransferase)
chr4	45809200	45811200	P7Ctrl_peak_325	32.5202	4.34486	7.67092e-16	2.18057e-11	Igfbpl1	insulin-like growth factor binding protein-like 1
chr6	47904400	47907300	P7Ctrl_peak_326	19.4069	2.59285	7.70115e-16	2.18057e-11	Zfp282	zinc finger protein 282
chr17	88462600	88463300	P7Ctrl_peak_327	69.2484	9.25192	7.7208e-16	2.18057e-11	Foxn2	forkhead box N2
chr4	122999800	123002300	P7Ctrl_peak_328	39.8213	5.32032	7.72492e-16	2.18057e-11	Mycl	v-myc myelocytomatosis viral oncogene homolog, lung carcinoma derived (avian)
chr6	119571700	119573200	P7Ctrl_peak_329	28.5572	3.81538	7.75123e-16	2.18057e-11	Erc1	ELKS/RAB6-interacting/CAST family member 1
chr1	190947500	190950300	P7Ctrl_peak_330	46.7629	6.24775	7.75889e-16	2.18057e-11	Vash2	vasohibin 2
chr1	185464000	185465300	P7Ctrl_peak_331	118.727	15.8625	7.77196e-16	2.18057e-11	.	intergenic
chr4	127426000	127427900	P7Ctrl_peak_332	133.483	17.834	8.25855e-16	2.30825e-11	.	intergenic
chr9	44807000	44808300	P7Ctrl_peak_333	28.7626	3.84283	8.44073e-16	2.35433e-11	Kmt2a	lysine (K)-specific methyltransferase 2A
chr11	87784700	87785700	P7Ctrl_peak_334	22.3007	2.97949	8.55497e-16	2.38131e-11	Bzrap1	benzodiazepine receptor associated protein 1
chr8	113697200	113699100	P7Ctrl_peak_335	108.607	14.5105	8.7375e-16	2.42221e-11	Adamts18	a disintegrin-like and metallopeptidase (reprolysin type) with thrombospondin type 1 motif, 18
chr11	97533600	97535900	P7Ctrl_peak_336	25.8004	3.44706	8.84715e-16	2.44266e-11	.	intergenic
chr1	186624400	186625600	P7Ctrl_peak_337	17.4752	2.33478	8.94689e-16	2.45032e-11	Tgfb2	transforming growth factor, beta 2
chr4	116299100	116301700	P7Ctrl_peak_338	26.8965	3.5935	8.99476e-16	2.45483e-11	Pik3r3	phosphatidylinositol 3 kinase, regulatory subunit, polypeptide 3 (p55)
chr7	127882900	127884100	P7Ctrl_peak_339	32.2636	4.31058	9.11186e-16	2.48053e-11	Zfp646	zinc finger protein 646
chr2	27018700	27021100	P7Ctrl_peak_340	35.5174	4.7453	9.19287e-16	2.49759e-11	.	intergenic
chr6	107566900	107570000	P7Ctrl_peak_341	21.6172	2.88816	9.22918e-16	2.50171e-11	Lrrn1	leucine rich repeat protein 1, neuronal
chr7	27280600	27282000	P7Ctrl_peak_342	17.8384	2.3833	9.24482e-16	2.50171e-11	.	intergenic
chr18	61587100	61588300	P7Ctrl_peak_343	41.1342	5.49573	9.28838e-16	2.50851e-11	Csnk1a1	casein kinase 1, alpha 1
chr6	8592800	8593500	P7Ctrl_peak_344	37.0426	4.94908	9.42986e-16	2.53666e-11	.	intergenic
chr11	60903200	60906200	P7Ctrl_peak_345	43.4633	5.80691	9.45367e-16	2.53805e-11	Natd1	NA
chr9	118061400	118062500	P7Ctrl_peak_346	35.8169	4.78531	9.60344e-16	2.57318e-11	.	intergenic
chr7	37479200	37480900	P7Ctrl_peak_347	23.3039	3.11352	9.64642e-16	2.57962e-11	Zfp536	zinc finger protein 536
chr8	107580200	107580900	P7Ctrl_peak_348	27.3411	3.65291	9.93291e-16	2.63324e-11	Psmd7	proteasome (prosome, macropain) 26S subunit, non-ATPase, 7
chr17	24572400	24576200	P7Ctrl_peak_349	45.5458	6.08515	9.94368e-16	2.63324e-11	Pkd1	polycystic kidney disease 1 homolog
chr14	24134500	24135800	P7Ctrl_peak_350	39.6861	5.30225	9.96301e-16	2.63324e-11	Dlg5	discs, large homolog 5 (Drosophila)
chr8	72482600	72484000	P7Ctrl_peak_351	25.8784	3.45747	1.01781e-15	2.68487e-11	Slc35e1	solute carrier family 35, member E1
chr2	37428400	37429900	P7Ctrl_peak_352	41.0855	5.48923	1.02137e-15	2.68904e-11	Zbtb6	zinc finger and BTB domain containing 6
chr2	129197800	129199000	P7Ctrl_peak_353	23.6713	3.1626	1.03112e-15	2.70947e-11	.	intergenic
chr12	100130200	100131300	P7Ctrl_peak_354	85.9801	11.4874	1.04332e-15	2.73076e-11	Nrde2	nrde-2 necessary for RNA interference, domain containing
chr13	54106800	54108200	P7Ctrl_peak_355	54.2887	7.25323	1.04724e-15	2.73076e-11	Sfxn1	sideroflexin 1
chr2	163615200	163617200	P7Ctrl_peak_356	50.2559	6.71443	1.06432e-15	2.76998e-11	Ttpal	tocopherol (alpha) transfer protein-like
chr12	71317000	71319300	P7Ctrl_peak_357	23.3265	3.11653	1.07455e-15	2.78067e-11	Dact1	dapper homolog 1, antagonist of beta-catenin (xenopus)
chr11	120609700	120611400	P7Ctrl_peak_358	17.5651	2.34678	1.12125e-15	2.88505e-11	.	intergenic
chr5	123370900	123374000	P7Ctrl_peak_359	17.997	2.40449	1.13056e-15	2.8926e-11	Bcl7a	B cell CLL/lymphoma 7A
chr4	40259900	40260600	P7Ctrl_peak_360	29.819	3.98396	1.15855e-15	2.94728e-11	Topors	topoisomerase I binding, arginine/serine-rich
chr11	4487100	4488700	P7Ctrl_peak_361	14.6351	1.95532	1.16059e-15	2.94728e-11	Mtmr3	myotubularin related protein 3
chr6	90381700	90382800	P7Ctrl_peak_362	39.0906	5.2227	1.1634e-15	2.94782e-11	Zxdc	ZXD family zinc finger C
chr6	39871500	39873400	P7Ctrl_peak_363	34.9366	4.6677	1.20754e-15	3.03817e-11	.	intergenic
chr1	6802200	6803200	P7Ctrl_peak_364	37.1492	4.96331	1.23193e-15	3.09381e-11	St18	suppression of tumorigenicity 18
chr4	120133500	120135300	P7Ctrl_peak_365	21.2306	2.83652	1.23548e-15	3.0967e-11	.	intergenic
chr9	108111400	108115200	P7Ctrl_peak_366	18.2258	2.43505	1.2399e-15	3.0967e-11	Bsn	bassoon
chr18	47246300	47247800	P7Ctrl_peak_367	24.9361	3.33158	1.24988e-15	3.11044e-11	Sema6a	sema domain, transmembrane domain (TM), and cytoplasmic domain, (semaphorin) 6A
chr10	49099500	49101400	P7Ctrl_peak_368	53.1057	7.09518	1.26395e-15	3.12805e-11	Grik2	glutamate receptor, ionotropic, kainate 2 (beta 2)
chr8	122627800	122631100	P7Ctrl_peak_369	22.1931	2.96511	1.29784e-15	3.2003e-11	Cbfa2t3	core-binding factor, runt domain, alpha subunit 2, translocated to, 3 (human)
chr11	120286800	120287800	P7Ctrl_peak_370	33.5081	4.47685	1.30236e-15	3.20081e-11	Bahcc1	BAH domain and coiled-coil containing 1
chr12	3365000	3367100	P7Ctrl_peak_371	14.9578	1.99844	1.30395e-15	3.20081e-11	.	intergenic
chr11	89039400	89041000	P7Ctrl_peak_372	33.8963	4.52871	1.30511e-15	3.20081e-11	Dgke	diacylglycerol kinase, epsilon
chr7	25201800	25204300	P7Ctrl_peak_373	35.6571	4.76396	1.32032e-15	3.22649e-11	.	intergenic
chr6	71508700	71510400	P7Ctrl_peak_374	22.3271	2.98301	1.3496e-15	3.29214e-11	Rnf103	ring finger protein 103
chr4	82498200	82498900	P7Ctrl_peak_375	19.2562	2.57272	1.35374e-15	3.29633e-11	Nfib	nuclear factor I/B
chr9	71845700	71846700	P7Ctrl_peak_376	37.3849	4.9948	1.36091e-15	3.30501e-11	Tcf12	transcription factor 12
chr6	86118400	86120800	P7Ctrl_peak_377	32.1645	4.29734	1.36742e-15	3.31186e-11	Add2	adducin 2 (beta)
chr10	93644400	93645100	P7Ctrl_peak_378	233.398	31.1831	1.372e-15	3.31706e-11	Ntn4	netrin 4
chr8	64718200	64719200	P7Ctrl_peak_379	127.662	17.0562	1.39535e-15	3.35725e-11	Msmo1	NA
chr12	110617700	110618700	P7Ctrl_peak_380	16.6337	2.22235	1.39602e-15	3.35725e-11	Dync1h1	dynein cytoplasmic 1 heavy chain 1
chr16	33495300	33497900	P7Ctrl_peak_381	22.9219	3.06247	1.40403e-15	3.36781e-11	Zfp148	zinc finger protein 148
chr1	6858300	6858800	P7Ctrl_peak_382	120.726	16.1296	1.41805e-15	3.37624e-11	St18	suppression of tumorigenicity 18
chr15	80249200	80250200	P7Ctrl_peak_383	72.4154	9.67505	1.42128e-15	3.37624e-11	Mief1	mitochondrial elongation factor 1
chr10	61430200	61432700	P7Ctrl_peak_384	29.5533	3.94847	1.43009e-15	3.37946e-11	.	intergenic
chr1	172368900	172370900	P7Ctrl_peak_385	19.8472	2.65169	1.45048e-15	3.4217e-11	.	intergenic
chr7	83651900	83653100	P7Ctrl_peak_386	51.4377	6.87233	1.46578e-15	3.44247e-11	Il16	interleukin 16
chr8	25767300	25768600	P7Ctrl_peak_387	20.1364	2.69032	1.46687e-15	3.44247e-11	.	intergenic
chr7	30160700	30163400	P7Ctrl_peak_388	14.8678	1.9864	1.49615e-15	3.50515e-11	.	intergenic
chr7	25271000	25273800	P7Ctrl_peak_389	19.5967	2.61821	1.50731e-15	3.52522e-11	Cic	capicua homolog (Drosophila)
chr4	62423000	62424400	P7Ctrl_peak_390	41.7572	5.57896	1.51849e-15	3.53984e-11	Prpf4	PRP4 pre-mRNA processing factor 4 homolog (yeast)
chr5	38671100	38674900	P7Ctrl_peak_391	24.9926	3.33913	1.51979e-15	3.53984e-11	Zfp518b	zinc finger protein 518B
chr4	133679700	133681400	P7Ctrl_peak_392	14.711	1.96546	1.53164e-15	3.55767e-11	Arid1a	AT rich interactive domain 1A (SWI-like)
chr5	134597700	134598700	P7Ctrl_peak_393	36.8409	4.92212	1.54875e-15	3.5913e-11	.	intergenic
chr4	132777800	132778400	P7Ctrl_peak_394	67.5296	9.02229	1.56949e-15	3.63319e-11	Rpa2	replication protein A2
chr9	20499100	20500500	P7Ctrl_peak_395	26.5502	3.54724	1.60977e-15	3.72012e-11	Zfp266	zinc finger protein 266
chr7	97685200	97686400	P7Ctrl_peak_396	16.4612	2.19929	1.64664e-15	3.78034e-11	.	intergenic
chr4	43035800	43036600	P7Ctrl_peak_397	30.9977	4.14145	1.64903e-15	3.78034e-11	Fam214b	family with sequence similarity 214, member B
chr5	81794100	81795800	P7Ctrl_peak_398	21.8556	2.92002	1.65818e-15	3.79334e-11	.	intergenic
chr4	123935500	123937000	P7Ctrl_peak_399	30.6251	4.09166	1.68833e-15	3.84293e-11	Rragc	Ras-related GTP binding C
chr4	49585200	49587200	P7Ctrl_peak_400	20.6976	2.76531	1.69651e-15	3.8501e-11	Tmem246	transmembrane protein 246
chr17	66342700	66344500	P7Ctrl_peak_401	16.7583	2.23899	1.69714e-15	3.8501e-11	Mtcl1	NA
chr10	116417700	116418500	P7Ctrl_peak_402	41.8451	5.59071	1.71853e-15	3.86642e-11	.	intergenic
chr8	109724300	109725000	P7Ctrl_peak_403	20.2946	2.71146	1.73445e-15	3.8958e-11	.	intergenic
chr12	85300800	85302000	P7Ctrl_peak_404	48.7478	6.51294	1.74165e-15	3.90553e-11	Nek9	NIMA (never in mitosis gene a)-related expressed kinase 9
chr2	160948300	160950300	P7Ctrl_peak_405	23.6872	3.16473	1.77039e-15	3.95765e-11	.	intergenic
chr1	106392100	106393600	P7Ctrl_peak_406	23.829	3.18367	1.77362e-15	3.95765e-11	Phlpp1	PH domain and leucine rich repeat protein phosphatase 1
chr12	105381200	105382200	P7Ctrl_peak_407	29.1046	3.88852	1.78507e-15	3.97417e-11	Tunar	NA
chr13	74031100	74032600	P7Ctrl_peak_408	50.3007	6.72042	1.78686e-15	3.97417e-11	Tppp	tubulin polymerization promoting protein
chr9	100497200	100498000	P7Ctrl_peak_409	27.7032	3.70128	1.79166e-15	3.97834e-11	Nck1	non-catalytic region of tyrosine kinase adaptor protein 1
chr14	52204500	52205800	P7Ctrl_peak_410	44.2379	5.9104	1.80312e-15	3.99658e-11	.	intergenic
chr6	85213100	85215100	P7Ctrl_peak_411	26.3754	3.52388	1.8125e-15	4.00502e-11	Sfxn5	sideroflexin 5
chr3	82108400	82109400	P7Ctrl_peak_412	23.4753	3.13641	1.82124e-15	4.01781e-11	Gucy1a3	guanylate cyclase 1, soluble, alpha 3
chr3	38454700	38457600	P7Ctrl_peak_413	22.6134	3.02126	1.85386e-15	4.06999e-11	Ankrd50	ankyrin repeat domain 50
chr2	120025000	120025800	P7Ctrl_peak_414	40.5742	5.42091	1.85889e-15	4.07446e-11	.	intergenic
chr5	140327600	140328800	P7Ctrl_peak_415	26.7582	3.57503	1.88265e-15	4.11329e-11	.	intergenic
chr12	90331300	90333600	P7Ctrl_peak_416	20.6897	2.76424	1.89732e-15	4.13207e-11	.	intergenic
chr17	8341200	8342700	P7Ctrl_peak_417	53.6466	7.16745	1.91323e-15	4.16005e-11	Prr18	proline rich region 18
chr11	114791000	114792700	P7Ctrl_peak_418	51.7197	6.91	1.92999e-15	4.18982e-11	Btbd17	BTB (POZ) domain containing 17
chr17	46412500	46414700	P7Ctrl_peak_419	36.7009	4.90342	1.94844e-15	4.22312e-11	.	intergenic
chr9	35560900	35562100	P7Ctrl_peak_420	36.6735	4.89977	1.96036e-15	4.24222e-11	Pus3	pseudouridine synthase 3
chr9	35560900	35562100	P7Ctrl_peak_420	36.6735	4.89977	1.96036e-15	4.24222e-11	Hyls1	hydrolethalus syndrome 1
chr1	182315600	182317300	P7Ctrl_peak_421	22.1018	2.9529	1.98343e-15	4.27593e-11	Fbxo28	F-box protein 28
chr3	9691600	9694200	P7Ctrl_peak_422	41.4857	5.54269	1.98669e-15	4.27593e-11	Pag1	phosphoprotein associated with glycosphingolipid microdomains 1
chr7	4744600	4747500	P7Ctrl_peak_423	25.8926	3.45938	1.99132e-15	4.27593e-11	.	intergenic
chr1	131286400	131288400	P7Ctrl_peak_424	21.4362	2.86398	1.99479e-15	4.27593e-11	Srgap2	SLIT-ROBO Rho GTPase activating protein 2
chr6	86995700	86998400	P7Ctrl_peak_425	24.3777	3.25698	2.04562e-15	4.35062e-11	Aak1	AP2 associated kinase 1
chr1	133132800	133133500	P7Ctrl_peak_426	29.1853	3.8993	2.06237e-15	4.37814e-11	Ppp1r15b	protein phosphatase 1, regulatory (inhibitor) subunit 15b
chr7	83933300	83935800	P7Ctrl_peak_427	35.3103	4.71762	2.06499e-15	4.37814e-11	Cemip	NA
chr11	86298100	86299300	P7Ctrl_peak_428	34.1846	4.56723	2.08189e-15	4.40054e-11	Med13	mediator complex subunit 13
chr3	105718600	105719400	P7Ctrl_peak_429	27.203	3.63445	2.08571e-15	4.40054e-11	Fam212b	family with sequence similarity 212, member B
chr2	28833400	28835500	P7Ctrl_peak_430	18.3221	2.44792	2.08855e-15	4.40054e-11	Gtf3c4	general transcription factor IIIC, polypeptide 4
chr1	59981600	59983000	P7Ctrl_peak_431	53.1154	7.09647	2.09495e-15	4.40054e-11	Fam117b	family with sequence similarity 117, member B
chr7	19244600	19246700	P7Ctrl_peak_432	21.0104	2.80709	2.1072e-15	4.41945e-11	Opa3	optic atrophy 3
chr15	58898200	58900300	P7Ctrl_peak_433	31.9368	4.26692	2.1304e-15	4.46122e-11	Rnf139	ring finger protein 139
chr15	58898200	58900300	P7Ctrl_peak_433	31.9368	4.26692	2.1304e-15	4.46122e-11	Tatdn1	TatD DNase domain containing 1
chr1	179624800	179626100	P7Ctrl_peak_434	32.5237	4.34532	2.14477e-15	4.47069e-11	Cnst	consortin, connexin sorting protein
chr13	48585800	48587200	P7Ctrl_peak_435	25.7923	3.44598	2.15488e-15	4.4849e-11	Ptpdc1	protein tyrosine phosphatase domain containing 1
chr11	97746600	97747500	P7Ctrl_peak_436	36.2028	4.83688	2.16305e-15	4.49503e-11	Cwc25	CWC25 spliceosome-associated protein homolog (S. cerevisiae)
chr14	21516600	21517600	P7Ctrl_peak_437	46.4406	6.20469	2.16902e-15	4.50057e-11	Kat6b	K(lysine) acetyltransferase 6B
chr17	65651700	65652500	P7Ctrl_peak_438	36.6554	4.89735	2.17809e-15	4.5125e-11	Rab31	RAB31, member RAS oncogene family
chr1	133299600	133300300	P7Ctrl_peak_439	30.7904	4.11375	2.1855e-15	4.52098e-11	Plekha6	pleckstrin homology domain containing, family A member 6
chr2	25262600	25264600	P7Ctrl_peak_440	30.4099	4.06291	2.21458e-15	4.55345e-11	Tprn	taperin
chr7	12809200	12811500	P7Ctrl_peak_441	39.937	5.33578	2.24789e-15	4.61497e-11	Zfp329	zinc finger protein 329
chr12	83574400	83575200	P7Ctrl_peak_442	74.576	9.96373	2.26325e-15	4.6395e-11	Zfyve1	zinc finger, FYVE domain containing 1
chrX	134694900	134696600	P7Ctrl_peak_443	21.4751	2.86918	2.27641e-15	4.65947e-11	Armcx4	armadillo repeat containing, X-linked 4
chr16	46447900	46449000	P7Ctrl_peak_444	33.3862	4.46056	2.30517e-15	4.6999e-11	.	intergenic
chr8	56591300	56591900	P7Ctrl_peak_445	83.5321	11.1603	2.30652e-15	4.6999e-11	Fbxo8	F-box protein 8
chr7	27657400	27658600	P7Ctrl_peak_446	33.8101	4.51719	2.34866e-15	4.77861e-11	.	intergenic
chr12	46697800	46698800	P7Ctrl_peak_447	23.3163	3.11517	2.42302e-15	4.9152e-11	Nova1	neuro-oncological ventral antigen 1
chr5	44175300	44177200	P7Ctrl_peak_448	28.2181	3.77007	2.45155e-15	4.95094e-11	Tapt1	transmembrane anterior posterior transformation 1
chr19	45006900	45009500	P7Ctrl_peak_449	43.3389	5.79028	2.45615e-15	4.95289e-11	.	intergenic
chr5	67622000	67622700	P7Ctrl_peak_450	108.948	14.5559	2.4663e-15	4.966e-11	Atp8a1	ATPase, aminophospholipid transporter (APLT), class I, type 8A, member 1
chr15	82206700	82208100	P7Ctrl_peak_451	90.6379	12.1097	2.47163e-15	4.96938e-11	.	intergenic
chr5	4754000	4757800	P7Ctrl_peak_452	38.5933	5.15625	2.4841e-15	4.98709e-11	.	intergenic
chr10	118859000	118861200	P7Ctrl_peak_453	21.2416	2.83798	2.49807e-15	5.00037e-11	Dyrk2	dual-specificity tyrosine-(Y)-phosphorylation regulated kinase 2
chr19	15955400	15956200	P7Ctrl_peak_454	40.0175	5.34653	2.50737e-15	5.01163e-11	.	intergenic
chr4	143133700	143135700	P7Ctrl_peak_455	16.8861	2.25607	2.51935e-15	5.02818e-11	Prdm2	PR domain containing 2, with ZNF domain
chr1	59162600	59164300	P7Ctrl_peak_456	30.4141	4.06347	2.53047e-15	5.04298e-11	Als2	amyotrophic lateral sclerosis 2 (juvenile)
chr9	14331400	14332400	P7Ctrl_peak_457	52.1035	6.96129	2.53495e-15	5.04453e-11	.	intergenic
chr2	164890400	164891500	P7Ctrl_peak_458	58.4801	7.81323	2.53944e-15	5.04608e-11	.	intergenic
chr11	121306600	121308400	P7Ctrl_peak_459	18.8996	2.52508	2.57713e-15	5.10274e-11	Foxk2	forkhead box K2
chr5	16370400	16371500	P7Ctrl_peak_460	32.3933	4.3279	2.57872e-15	5.10274e-11	Cacna2d1	calcium channel, voltage-dependent, alpha2/delta subunit 1
chr7	105764000	105765400	P7Ctrl_peak_461	19.4506	2.59869	2.58229e-15	5.10274e-11	Dchs1	dachsous 1 (Drosophila)
chr17	6231600	6233600	P7Ctrl_peak_462	16.0788	2.14821	2.58295e-15	5.10274e-11	Tulp4	tubby like protein 4
chr18	37143800	37146600	P7Ctrl_peak_463	21.4973	2.87214	2.59256e-15	5.10691e-11	Pcdhac2	protocadherin alpha subfamily C, 2
chr18	37143800	37146600	P7Ctrl_peak_463	21.4973	2.87214	2.59256e-15	5.10691e-11	Pcdha1	protocadherin alpha 1
chr18	37143800	37146600	P7Ctrl_peak_463	21.4973	2.87214	2.59256e-15	5.10691e-11	Pcdha2	protocadherin alpha 2
chr18	37143800	37146600	P7Ctrl_peak_463	21.4973	2.87214	2.59256e-15	5.10691e-11	Pcdha3	protocadherin alpha 3
chr18	37143800	37146600	P7Ctrl_peak_463	21.4973	2.87214	2.59256e-15	5.10691e-11	Pcdha4	protocadherin alpha 4
chr18	37143800	37146600	P7Ctrl_peak_463	21.4973	2.87214	2.59256e-15	5.10691e-11	Pcdha5	protocadherin alpha 5
chr18	37143800	37146600	P7Ctrl_peak_463	21.4973	2.87214	2.59256e-15	5.10691e-11	Pcdha6	protocadherin alpha 6
chr18	37143800	37146600	P7Ctrl_peak_463	21.4973	2.87214	2.59256e-15	5.10691e-11	Pcdha7	protocadherin alpha 7
chr18	37143800	37146600	P7Ctrl_peak_463	21.4973	2.87214	2.59256e-15	5.10691e-11	Pcdha8	protocadherin alpha 8
chr18	37143800	37146600	P7Ctrl_peak_463	21.4973	2.87214	2.59256e-15	5.10691e-11	Pcdha9	protocadherin alpha 9
chr18	37143800	37146600	P7Ctrl_peak_463	21.4973	2.87214	2.59256e-15	5.10691e-11	Pcdha10	protocadherin alpha 10
chr18	37143800	37146600	P7Ctrl_peak_463	21.4973	2.87214	2.59256e-15	5.10691e-11	Pcdha11	protocadherin alpha 11
chr18	37143800	37146600	P7Ctrl_peak_463	21.4973	2.87214	2.59256e-15	5.10691e-11	Pcdha12	protocadherin alpha 12
chr18	37143800	37146600	P7Ctrl_peak_463	21.4973	2.87214	2.59256e-15	5.10691e-11	Pcdhac1	protocadherin alpha subfamily C, 1
chr18	37143800	37146600	P7Ctrl_peak_463	21.4973	2.87214	2.59256e-15	5.10691e-11	Gm37013	NA
chr18	37143800	37146600	P7Ctrl_peak_463	21.4973	2.87214	2.59256e-15	5.10691e-11	Gm38666	NA
chr18	37143800	37146600	P7Ctrl_peak_463	21.4973	2.87214	2.59256e-15	5.10691e-11	Pcdha7-g	NA
chr9	54415300	54417100	P7Ctrl_peak_464	19.0418	2.54407	2.61543e-15	5.14451e-11	Dmxl2	Dmx-like 2
chr2	55594700	55595700	P7Ctrl_peak_465	24.1288	3.22373	2.62337e-15	5.14525e-11	.	intergenic
chr8	121752900	121753900	P7Ctrl_peak_466	23.3675	3.12201	2.64852e-15	5.1871e-11	Jph3	junctophilin 3
chr5	24482100	24483400	P7Ctrl_peak_467	20.8672	2.78796	2.67379e-15	5.22158e-11	Agap3	ArfGAP with GTPase domain, ankyrin repeat and PH domain 3
chr7	44876700	44878400	P7Ctrl_peak_468	41.6523	5.56496	2.69619e-15	5.22975e-11	.	intergenic
chr3	55779000	55780700	P7Ctrl_peak_469	34.0493	4.54915	2.69718e-15	5.22975e-11	Nbea	neurobeachin
chr17	88486300	88487500	P7Ctrl_peak_470	75.9196	10.1432	2.71042e-15	5.24047e-11	.	intergenic
chr2	180981000	180982600	P7Ctrl_peak_471	19.1856	2.56329	2.72403e-15	5.25595e-11	Arfgap1	ADP-ribosylation factor GTPase activating protein 1
chr15	89166400	89168000	P7Ctrl_peak_472	17.8755	2.38826	2.72614e-15	5.25595e-11	Plxnb2	plexin B2
chr6	48596500	48598100	P7Ctrl_peak_473	32.0275	4.27903	2.73069e-15	5.25727e-11	Repin1	replication initiator 1
chr4	95050700	95052200	P7Ctrl_peak_474	23.7275	3.17012	2.74314e-15	5.27378e-11	Jun	jun proto-oncogene
chr8	122335100	122337900	P7Ctrl_peak_475	19.1489	2.55839	2.75349e-15	5.27877e-11	Zfpm1	zinc finger protein, multitype 1
chr8	121651600	121652400	P7Ctrl_peak_476	42.4766	5.67508	2.75773e-15	5.27946e-11	.	intergenic
chr5	129982000	129984000	P7Ctrl_peak_477	28.8488	3.85434	2.78449e-15	5.31573e-11	Vkorc1l1	vitamin K epoxide reductase complex, subunit 1-like 1
chr17	30576200	30578300	P7Ctrl_peak_478	25.133	3.35789	2.82632e-15	5.38803e-11	.	intergenic
chr9	111271900	111274200	P7Ctrl_peak_479	22.204	2.96656	2.86696e-15	5.457e-11	Epm2aip1	EPM2A (laforin) interacting protein 1
chr2	30960300	30961300	P7Ctrl_peak_480	42.5559	5.68568	2.87679e-15	5.4613e-11	.	intergenic
chr10	80790300	80792300	P7Ctrl_peak_481	31.6586	4.22974	2.88413e-15	5.46443e-11	.	intergenic
chr9	95404500	95406200	P7Ctrl_peak_482	21.9965	2.93884	2.8945e-15	5.46443e-11	Chst2	carbohydrate sulfotransferase 2
chr2	173700900	173701900	P7Ctrl_peak_483	25.3408	3.38566	2.90534e-15	5.46973e-11	Rab22a	RAB22A, member RAS oncogene family
chr2	28686500	28687500	P7Ctrl_peak_484	23.7989	3.17965	2.92887e-15	5.49881e-11	.	intergenic
chr2	178335300	178336100	P7Ctrl_peak_485	43.4872	5.8101	2.93771e-15	5.50497e-11	Phactr3	phosphatase and actin regulator 3
chr10	80130500	80133200	P7Ctrl_peak_486	14.9429	1.99644	2.94942e-15	5.50497e-11	Dos	downstream of Stk11
chr10	80130500	80133200	P7Ctrl_peak_486	14.9429	1.99644	2.94942e-15	5.50497e-11	Bc1	brain cytoplasmic RNA 1
chr7	45825200	45826200	P7Ctrl_peak_487	103.547	13.8344	2.95237e-15	5.50497e-11	.	intergenic
chr12	69984000	69984700	P7Ctrl_peak_488	31.7661	4.2441	2.96254e-15	5.50884e-11	Sav1	salvador homolog 1 (Drosophila)
chr12	86688100	86690000	P7Ctrl_peak_489	32.6343	4.3601	2.97418e-15	5.52294e-11	.	intergenic
chr10	84373300	84375500	P7Ctrl_peak_490	18.4921	2.47064	2.99094e-15	5.53894e-11	.	intergenic
chr2	149899300	149900000	P7Ctrl_peak_491	103.839	13.8734	3.11296e-15	5.73723e-11	Syndig1	synapse differentiation inducing 1
chr14	26668200	26669700	P7Ctrl_peak_492	37.9208	5.0664	3.11371e-15	5.73723e-11	Pde12	phosphodiesterase 12
chr1	189642100	189642900	P7Ctrl_peak_493	39.8284	5.32126	3.11487e-15	5.73723e-11	Cenpf	centromere protein F
chr12	85073800	85074700	P7Ctrl_peak_494	70.5236	9.4223	3.14597e-15	5.77888e-11	Ylpm1	YLP motif containing 1
chr8	87468600	87472200	P7Ctrl_peak_495	14.4845	1.9352	3.15323e-15	5.78441e-11	.	intergenic
chr2	151969400	151970700	P7Ctrl_peak_496	34.4508	4.6028	3.16871e-15	5.79718e-11	.	intergenic
chr10	90969600	90970400	P7Ctrl_peak_497	21.1265	2.8226	3.18039e-15	5.80813e-11	Anks1b	ankyrin repeat and sterile alpha motif domain containing 1B
chr9	85844400	85845900	P7Ctrl_peak_498	44.9891	6.01076	3.19695e-15	5.81994e-11	.	intergenic
chr18	73589500	73591000	P7Ctrl_peak_499	23.407	3.12729	3.19826e-15	5.81994e-11	Mex3c	mex3 homolog C (C. elegans)
chr9	58876200	58877400	P7Ctrl_peak_500	43.655	5.83253	3.20549e-15	5.82532e-11	Neo1	neogenin
chr15	75947000	75949500	P7Ctrl_peak_501	30.9601	4.13642	3.32212e-15	5.98929e-11	Zfp623	zinc finger protein 623
chr18	35212400	35214300	P7Ctrl_peak_502	55.806	7.45596	3.38102e-15	6.07937e-11	Lrrtm2	leucine rich repeat transmembrane neuronal 2
chr18	35212400	35214300	P7Ctrl_peak_502	55.806	7.45596	3.38102e-15	6.07937e-11	Ctnna1	catenin (cadherin associated protein), alpha 1
chr6	88835800	88836800	P7Ctrl_peak_503	24.9542	3.33401	3.39402e-15	6.09469e-11	.	intergenic
chr4	26327500	26328400	P7Ctrl_peak_504	54.2941	7.25396	3.43382e-15	6.13379e-11	Manea	mannosidase, endo-alpha
chr2	128610800	128613100	P7Ctrl_peak_505	37.4683	5.00595	3.45344e-15	6.15958e-11	Anapc1	anaphase promoting complex subunit 1
chr5	110784600	110786400	P7Ctrl_peak_506	63.9989	8.55057	3.47397e-15	6.18118e-11	Ulk1	unc-51 like kinase 1
chr11	88844000	88845700	P7Ctrl_peak_507	16.8802	2.25528	3.48422e-15	6.19133e-11	Akap1	A kinase (PRKA) anchor protein 1
chr5	143307400	143308200	P7Ctrl_peak_508	25.0259	3.34359	3.49344e-15	6.19962e-11	E130309D02Rik	RIKEN cDNA E130309D02 gene
chr4	141683600	141685600	P7Ctrl_peak_509	26.8677	3.58966	3.54387e-15	6.27276e-11	Ddi2	DNA-damage inducible protein 2
chr4	141683600	141685600	P7Ctrl_peak_509	26.8677	3.58966	3.54387e-15	6.27276e-11	Rsc1a1	regulatory solute carrier protein, family 1, member 1
chr11	94991600	94992300	P7Ctrl_peak_510	23.4629	3.13476	3.57636e-15	6.31668e-11	Ppp1r9b	protein phosphatase 1, regulatory subunit 9B
chr6	83978800	83980300	P7Ctrl_peak_511	20.9819	2.80328	3.59986e-15	6.3307e-11	Zfp638	NA
chr8	13255900	13258100	P7Ctrl_peak_512	35.3159	4.71838	3.61133e-15	6.33451e-11	Dcun1d2	DCN1, defective in cullin neddylation 1, domain containing 2 (S. cerevisiae)
chr14	102980700	102982600	P7Ctrl_peak_513	17.8243	2.38142	3.62175e-15	6.33702e-11	.	intergenic
chr10	40479500	40481500	P7Ctrl_peak_514	66.649	8.90463	3.62208e-15	6.33702e-11	Cdk19	cyclin-dependent kinase 19
chr15	80160000	80161800	P7Ctrl_peak_515	20.3384	2.71731	3.63642e-15	6.35395e-11	Tab1	TGF-beta activated kinase 1/MAP3K7 binding protein 1
chr8	45918700	45919600	P7Ctrl_peak_516	73.4617	9.81484	3.66199e-15	6.39043e-11	.	intergenic
chr6	59352600	59355500	P7Ctrl_peak_517	46.2098	6.17386	3.70303e-15	6.4317e-11	Gprin3	GPRIN family member 3
chr10	81419100	81420800	P7Ctrl_peak_518	33.7418	4.50807	3.70454e-15	6.4317e-11	Nfic	nuclear factor I/C
chr12	78225700	78227000	P7Ctrl_peak_519	20.0956	2.68487	3.77693e-15	6.53238e-11	.	intergenic
chr12	81665100	81667000	P7Ctrl_peak_520	59.1316	7.90027	3.81504e-15	6.58991e-11	Ttc9	tetratricopeptide repeat domain 9
chr8	45022800	45026700	P7Ctrl_peak_521	37.8758	5.06039	3.83976e-15	6.61583e-11	Fat1	FAT tumor suppressor homolog 1 (Drosophila)
chr19	3454900	3455700	P7Ctrl_peak_522	30.9616	4.13662	3.95547e-15	6.78085e-11	Ppp6r3	protein phosphatase 6, regulatory subunit 3
chr4	129359900	129360700	P7Ctrl_peak_523	35.418	4.73201	3.97315e-15	6.80261e-11	Zbtb8a	zinc finger and BTB domain containing 8a
chr9	94519900	94520800	P7Ctrl_peak_524	25.5974	3.41994	4.01634e-15	6.85929e-11	.	intergenic
chr9	7833400	7834700	P7Ctrl_peak_525	51.0681	6.82295	4.03917e-15	6.88963e-11	Birc2	baculoviral IAP repeat-containing 2
chr5	139336700	139338400	P7Ctrl_peak_526	22.9817	3.07046	4.05327e-15	6.90504e-11	.	intergenic
chr7	127207300	127208200	P7Ctrl_peak_527	16.6484	2.22431	4.07159e-15	6.92758e-11	Tbc1d10b	TBC1 domain family, member 10b
chr4	119466300	119468600	P7Ctrl_peak_528	28.188	3.76605	4.09753e-15	6.95433e-11	Rimkla	ribosomal modification protein rimK-like family member A
chr11	3290400	3292000	P7Ctrl_peak_529	18.1785	2.42873	4.15562e-15	7.03536e-11	Patz1	POZ (BTB) and AT hook containing zinc finger 1
chr11	3290400	3292000	P7Ctrl_peak_529	18.1785	2.42873	4.15562e-15	7.03536e-11	Mir3470a	microRNA 3470a
chr6	13835100	13837100	P7Ctrl_peak_530	29.5807	3.95212	4.26919e-15	7.20078e-11	.	intergenic
chr2	25375600	25377800	P7Ctrl_peak_531	35.9125	4.79809	4.27842e-15	7.2074e-11	Sapcd2	suppressor APC domain containing 2
chr3	18053200	18056900	P7Ctrl_peak_532	19.3007	2.57867	4.29241e-15	7.21087e-11	.	intergenic
chr1	33739100	33740600	P7Ctrl_peak_533	54.1085	7.22916	4.29549e-15	7.21087e-11	Rab23	RAB23, member RAS oncogene family
chr2	156872900	156873500	P7Ctrl_peak_534	28.2198	3.7703	4.29637e-15	7.21087e-11	1110008F13Rik	RIKEN cDNA 1110008F13 gene
chr2	156872900	156873500	P7Ctrl_peak_534	28.2198	3.7703	4.29637e-15	7.21087e-11	Sla2	Src-like-adaptor 2
chr2	156872900	156873500	P7Ctrl_peak_534	28.2198	3.7703	4.29637e-15	7.21087e-11	1110008F13Rik	RIKEN cDNA 1110008F13 gene
chr10	116473900	116474700	P7Ctrl_peak_535	24.0789	3.21707	4.36079e-15	7.30099e-11	Kcnmb4os2	NA
chr10	75309600	75312100	P7Ctrl_peak_536	31.0584	4.14955	4.44217e-15	7.41899e-11	Specc1l	sperm antigen with calponin homology and coiled-coil domains 1-like
chr19	23164600	23166800	P7Ctrl_peak_537	22.2519	2.97296	4.48249e-15	7.468e-11	Klf9	Kruppel-like factor 9
chr11	80477000	80480900	P7Ctrl_peak_538	17.8791	2.38873	4.49012e-15	7.46943e-11	Cdk5r1	cyclin-dependent kinase 5, regulatory subunit 1 (p35)
chr8	124828900	124831100	P7Ctrl_peak_539	24.7149	3.30203	4.49517e-15	7.46943e-11	Trim67	tripartite motif-containing 67
chr1	133619900	133620800	P7Ctrl_peak_540	52.4333	7.00534	4.52015e-15	7.49405e-11	Zc3h11a	zinc finger CCCH type containing 11A
chr8	70384300	70386400	P7Ctrl_peak_541	32.9213	4.39845	4.5581e-15	7.5386e-11	Crtc1	CREB regulated transcription coactivator 1
chr19	15905200	15906200	P7Ctrl_peak_542	32.6872	4.36717	4.60716e-15	7.60196e-11	Psat1	phosphoserine aminotransferase 1
chr10	80642700	80643700	P7Ctrl_peak_543	37.5168	5.01243	4.60758e-15	7.60196e-11	Btbd2	BTB (POZ) domain containing 2
chr14	49013800	49014400	P7Ctrl_peak_544	49.6364	6.63167	4.66312e-15	7.675e-11	Exoc5	exocyst complex component 5
chr14	49013800	49014400	P7Ctrl_peak_544	49.6364	6.63167	4.66312e-15	7.675e-11	Exoc5	exocyst complex component 5
chr7	28305400	28306100	P7Ctrl_peak_545	25.3372	3.38517	4.71902e-15	7.73892e-11	.	intergenic
chr11	118490200	118490900	P7Ctrl_peak_546	38.7824	5.18151	4.7644e-15	7.79378e-11	Rbfox3	RNA binding protein, fox-1 homolog (C. elegans) 3
chr19	4612100	4613800	P7Ctrl_peak_547	18.6502	2.49175	4.76964e-15	7.79378e-11	Pcx	pyruvate carboxylase
chr5	112369900	112370800	P7Ctrl_peak_548	88.4365	11.8156	4.78653e-15	7.812e-11	Hps4	Hermansky-Pudlak syndrome 4 homolog (human)
chr4	45373700	45374700	P7Ctrl_peak_549	62.0325	8.28785	4.84365e-15	7.86584e-11	.	intergenic
chr10	91148400	91149800	P7Ctrl_peak_550	117.945	15.758	4.85019e-15	7.86584e-11	.	intergenic
chr9	107347800	107349400	P7Ctrl_peak_551	40.777	5.448	4.8542e-15	7.86584e-11	6430571L13Rik	RIKEN cDNA 6430571L13 gene
chr7	81041200	81042100	P7Ctrl_peak_552	45.7594	6.11368	4.87621e-15	7.8846e-11	.	intergenic
chr4	59771600	59772500	P7Ctrl_peak_553	43.168	5.76746	4.95647e-15	7.99351e-11	Inip	INTS3 and NABP interacting protein
chr7	44828800	44830800	P7Ctrl_peak_554	17.9305	2.39561	4.96623e-15	7.99977e-11	Nup62	nucleoporin 62
chr7	44828800	44830800	P7Ctrl_peak_554	17.9305	2.39561	4.96623e-15	7.99977e-11	Nup62-il4i1	Nup62-Il4i1 protein
chr6	122317800	122318700	P7Ctrl_peak_555	42.1671	5.63373	5.01887e-15	8.075e-11	Phc1	polyhomeotic-like 1 (Drosophila)
chr19	45751500	45752300	P7Ctrl_peak_556	59.3571	7.9304	5.02826e-15	8.08057e-11	Mgea5	meningioma expressed antigen 5 (hyaluronidase)
chr12	27340300	27342600	P7Ctrl_peak_557	17.7006	2.36489	5.10787e-15	8.19881e-11	.	intergenic
chr3	108186900	108189300	P7Ctrl_peak_558	35.942	4.80202	5.14055e-15	8.24155e-11	Amigo1	adhesion molecule with Ig like domain 1
chr1	134506000	134506700	P7Ctrl_peak_559	25.3881	3.39197	5.21994e-15	8.33936e-11	.	intergenic
chr2	131178700	131179600	P7Ctrl_peak_560	19.6446	2.62462	5.24373e-15	8.36755e-11	Cenpb	centromere protein B
chr2	131178700	131179600	P7Ctrl_peak_560	19.6446	2.62462	5.24373e-15	8.36755e-11	Mir3098	microRNA 3098
chr11	112785400	112786000	P7Ctrl_peak_561	57.1766	7.63907	5.25162e-15	8.37033e-11	Sox9	SRY (sex determining region Y)-box 9
chr11	65827900	65829200	P7Ctrl_peak_562	32.3401	4.3208	5.29546e-15	8.42049e-11	Zkscan6	zinc finger with KRAB and SCAN domains 6
chr10	128543800	128545600	P7Ctrl_peak_563	26.183	3.49818	5.33225e-15	8.46909e-11	Zc3h10	zinc finger CCCH type containing 10
chr4	152057900	152060000	P7Ctrl_peak_564	30.4152	4.06361	5.341e-15	8.47311e-11	Nol9	nucleolar protein 9
chrX	94078600	94079800	P7Ctrl_peak_565	46.2931	6.18499	5.41365e-15	8.57836e-11	Zfx	zinc finger protein X-linked
chr8	71474600	71476800	P7Ctrl_peak_566	22.6317	3.02371	5.43596e-15	8.60369e-11	Dda1	DET1 and DDB1 associated 1
chr15	100584900	100586900	P7Ctrl_peak_567	29.7241	3.97129	5.46203e-15	8.6149e-11	.	intergenic
chr11	119027800	119029600	P7Ctrl_peak_568	24.2538	3.24043	5.48104e-15	8.63488e-11	Cbx2	chromobox 2
chr13	55213200	55214200	P7Ctrl_peak_569	33.284	4.44691	5.49217e-15	8.64241e-11	Nsd1	nuclear receptor-binding SET-domain protein 1
chr1	191621000	191621500	P7Ctrl_peak_570	47.4722	6.34252	5.50728e-15	8.65618e-11	Ints7	integrator complex subunit 7
chr4	121146000	121150200	P7Ctrl_peak_571	25.1389	3.35869	5.56081e-15	8.71015e-11	.	intergenic
chr19	44835800	44837400	P7Ctrl_peak_572	23.5745	3.14967	5.57336e-15	8.71976e-11	Pax2	paired box 2
chr11	102289900	102292000	P7Ctrl_peak_573	21.4298	2.86312	5.58849e-15	8.72099e-11	Atxn7l3	ataxin 7-like 3
chr11	116337700	116339100	P7Ctrl_peak_574	16.8254	2.24796	5.61849e-15	8.75014e-11	Rnf157	ring finger protein 157
chr9	63646700	63650400	P7Ctrl_peak_575	34.6987	4.63592	5.65032e-15	8.76817e-11	Smad3	SMAD family member 3
chr16	87479000	87479900	P7Ctrl_peak_576	20.3905	2.72427	5.65583e-15	8.76817e-11	Usp16	ubiquitin specific peptidase 16
chr11	60186400	60188500	P7Ctrl_peak_577	16.0355	2.14242	5.72701e-15	8.85834e-11	Rai1	retinoic acid induced 1
chr1	58461000	58462500	P7Ctrl_peak_578	86.5291	11.5607	5.74371e-15	8.87408e-11	Nif3l1	Ngg1 interacting factor 3-like 1 (S. pombe)
chr16	91654700	91659700	P7Ctrl_peak_579	13.7032	1.83082	5.80712e-15	8.95981e-11	Son	Son DNA binding protein
chr15	96369800	96372900	P7Ctrl_peak_580	20.5705	2.74831	5.82605e-15	8.96534e-11	Arid2	AT rich interactive domain 2 (ARID, RFX-like)
chr3	89760500	89761600	P7Ctrl_peak_581	30.1933	4.03397	5.83139e-15	8.96534e-11	Chrnb2	cholinergic receptor, nicotinic, beta polypeptide 2 (neuronal)
chr14	70579300	70580300	P7Ctrl_peak_582	39.195	5.23665	5.8357e-15	8.96534e-11	.	intergenic
chr17	74423000	74423600	P7Ctrl_peak_583	36.4175	4.86555	5.84809e-15	8.97423e-11	Slc30a6	solute carrier family 30 (zinc transporter), member 6
chr6	120757700	120758700	P7Ctrl_peak_584	35.6336	4.76082	5.89839e-15	9.0362e-11	Cecr2	cat eye syndrome chromosome region, candidate 2
chr1	24028100	24030500	P7Ctrl_peak_585	28.7899	3.84647	5.93646e-15	9.05878e-11	Fam135a	family with sequence similarity 135, member A
chr5	125516000	125516800	P7Ctrl_peak_586	81.6058	10.9029	5.94936e-15	9.06829e-11	.	intergenic
chr3	133466000	133467400	P7Ctrl_peak_587	47.2143	6.30806	5.97472e-15	9.09676e-11	.	intergenic
chr10	79637700	79639600	P7Ctrl_peak_588	37.0633	4.95184	6.00507e-15	9.13277e-11	.	intergenic
chr13	58808200	58809000	P7Ctrl_peak_589	25.9456	3.46646	6.01796e-15	9.14215e-11	.	intergenic
chr10	119210600	119212100	P7Ctrl_peak_590	21.7282	2.90299	6.03336e-15	9.15398e-11	Cand1	cullin associated and neddylation disassociated 1
chr2	148675200	148676100	P7Ctrl_peak_591	27.6011	3.68764	6.14771e-15	9.28743e-11	.	intergenic
chr11	120271100	120272900	P7Ctrl_peak_592	30.4917	4.07384	6.17771e-15	9.32241e-11	Bahcc1	BAH domain and coiled-coil containing 1
chr18	24002500	24004800	P7Ctrl_peak_593	31.2746	4.17844	6.19065e-15	9.33159e-11	Zfp35	zinc finger protein 35
chr9	44110700	44111800	P7Ctrl_peak_594	24.4402	3.26533	6.23177e-15	9.38318e-11	Rnf26	ring finger protein 26
chr16	5076700	5078200	P7Ctrl_peak_595	27.1813	3.63155	6.33191e-15	9.52343e-11	Ubn1	ubinuclein 1
chr4	136653900	136655000	P7Ctrl_peak_596	16.3873	2.18943	6.35077e-15	9.53911e-11	Ephb2	Eph receptor B2
chr17	51739200	51740400	P7Ctrl_peak_597	30.6358	4.09309	6.43427e-15	9.64541e-11	.	intergenic
chr10	121264200	121264700	P7Ctrl_peak_598	64.2699	8.58677	6.46957e-15	9.66141e-11	Tbc1d30	TBC1 domain family, member 30
chr1	36512500	36513400	P7Ctrl_peak_599	28.2612	3.77584	6.47115e-15	9.66141e-11	Cnnm3	cyclin M3
chr4	11960500	11962300	P7Ctrl_peak_600	17.9917	2.40377	6.5477e-15	9.72921e-11	Pdp1	pyruvate dehyrogenase phosphatase catalytic subunit 1
chr6	128372800	128376000	P7Ctrl_peak_601	22.8435	3.052	6.55305e-15	9.72921e-11	Foxm1	forkhead box M1
chr3	35894700	35895700	P7Ctrl_peak_602	44.0537	5.88579	6.55923e-15	9.72921e-11	Dcun1d1	DCN1, defective in cullin neddylation 1, domain containing 1 (S. cerevisiae)
chr18	31780500	31783400	P7Ctrl_peak_603	27.7256	3.70427	6.57011e-15	9.72921e-11	Ammecr1l	AMME chromosomal region gene 1-like
chr2	28824000	28826800	P7Ctrl_peak_604	73.5835	9.83112	6.63815e-15	9.76816e-11	Gtf3c4	general transcription factor IIIC, polypeptide 4
chr1	43075100	43076000	P7Ctrl_peak_605	24.2633	3.24169	6.65994e-15	9.76853e-11	Tgfbrap1	transforming growth factor, beta receptor associated protein 1
chr11	106163500	106164100	P7Ctrl_peak_606	62.7949	8.3897	6.71674e-15	9.83638e-11	Strada	STE20-related kinase adaptor alpha
chr10	29227000	29227800	P7Ctrl_peak_607	41.1031	5.49158	6.7382e-15	9.85147e-11	.	intergenic
chr17	12973900	12975500	P7Ctrl_peak_608	29.0598	3.88253	6.76829e-15	9.88484e-11	Wtap	Wilms' tumour 1-associating protein
chr9	108796000	108797900	P7Ctrl_peak_609	24.6241	3.2899	6.78874e-15	9.90409e-11	Ip6k2	inositol hexaphosphate kinase 2
chr15	102408200	102409800	P7Ctrl_peak_610	25.1706	3.36291	6.84461e-15	9.97491e-11	Sp1	trans-acting transcription factor 1
chr17	33916800	33919200	P7Ctrl_peak_611	17.2622	2.30631	6.88568e-15	1.00026e-10	Zbtb22	zinc finger and BTB domain containing 22
chr2	29777300	29778700	P7Ctrl_peak_612	54.2499	7.24805	6.90969e-15	1.00249e-10	.	intergenic
chr16	57152400	57153000	P7Ctrl_peak_613	38.9432	5.203	6.92943e-15	1.00341e-10	Tomm70a	translocase of outer mitochondrial membrane 70 homolog A (yeast)
chr14	21668800	21671300	P7Ctrl_peak_614	15.6677	2.09328	6.94792e-15	1.00501e-10	Kat6b	K(lysine) acetyltransferase 6B
chr10	7119400	7120700	P7Ctrl_peak_615	44.3757	5.92881	6.96089e-15	1.00582e-10	Cnksr3	Cnksr family member 3
chr14	104478400	104480100	P7Ctrl_peak_616	22.062	2.94759	7.02635e-15	1.0142e-10	Rnf219	ring finger protein 219
chr15	76329000	76329900	P7Ctrl_peak_617	58.4675	7.81154	7.07061e-15	1.01724e-10	.	intergenic
chr16	11072100	11075600	P7Ctrl_peak_618	17.3414	2.3169	7.0839e-15	1.01724e-10	Snn	stannin
chr6	119480100	119481600	P7Ctrl_peak_619	28.7382	3.83956	7.08474e-15	1.01724e-10	Fbxl14	F-box and leucine-rich repeat protein 14
chr6	119480100	119481600	P7Ctrl_peak_619	28.7382	3.83956	7.08474e-15	1.01724e-10	Wnt5b	wingless-related MMTV integration site 5B
chr11	117966600	117968300	P7Ctrl_peak_620	68.8764	9.20223	7.11096e-15	1.01993e-10	.	intergenic
chr2	93955700	93956700	P7Ctrl_peak_621	23.6835	3.16423	7.24631e-15	1.03498e-10	.	intergenic
chr8	88591900	88592800	P7Ctrl_peak_622	15.8489	2.11749	7.28803e-15	1.03767e-10	Nkd1	naked cuticle 1 homolog (Drosophila)
chr2	164490000	164491000	P7Ctrl_peak_623	23.8453	3.18585	7.31184e-15	1.03997e-10	Dbndd2	dysbindin (dystrobrevin binding protein 1) domain containing 2
chr2	29179200	29180600	P7Ctrl_peak_624	21.3592	2.8537	7.3598e-15	1.04461e-10	.	intergenic
chr2	131301900	131303600	P7Ctrl_peak_625	76.7084	10.2486	7.37657e-15	1.0459e-10	Rnf24	ring finger protein 24
chr2	131301900	131303600	P7Ctrl_peak_625	76.7084	10.2486	7.37657e-15	1.0459e-10	Mir3098	microRNA 3098
chr8	8620100	8621000	P7Ctrl_peak_626	28.6229	3.82416	7.39849e-15	1.04691e-10	.	intergenic
chr8	15026500	15030200	P7Ctrl_peak_627	28.0567	3.74851	7.40635e-15	1.04691e-10	.	intergenic
chr18	34311800	34313500	P7Ctrl_peak_628	16.8462	2.25073	7.40679e-15	1.04691e-10	Apc	adenomatosis polyposis coli
chr2	135471900	135472800	P7Ctrl_peak_629	46.0136	6.14764	7.47164e-15	1.05389e-10	Plcb1	phospholipase C, beta 1
chr18	36647000	36648800	P7Ctrl_peak_630	25.9098	3.46168	7.48148e-15	1.05419e-10	Ankhd1	ankyrin repeat and KH domain containing 1
chr13	17988800	17989800	P7Ctrl_peak_631	34.2866	4.58085	7.50112e-15	1.05586e-10	.	intergenic
chr17	26923800	26925000	P7Ctrl_peak_632	24.7474	3.30638	7.51492e-15	1.05671e-10	Kifc5b	kinesin family member C5B
chr4	130127200	130128000	P7Ctrl_peak_633	29.252	3.90821	7.57298e-15	1.06158e-10	Pef1	penta-EF hand domain containing 1
chr18	73969700	73971300	P7Ctrl_peak_634	38.7971	5.18348	7.635e-15	1.06698e-10	.	intergenic
chr7	3394000	3394900	P7Ctrl_peak_635	72.7192	9.71565	7.67301e-15	1.07119e-10	.	intergenic
chr4	25619500	25620900	P7Ctrl_peak_636	113.921	15.2204	7.70757e-15	1.07492e-10	Fut9	fucosyltransferase 9
chr7	30104100	30106000	P7Ctrl_peak_637	21.2671	2.84138	7.74549e-15	1.07689e-10	Zfp260	zinc finger protein 260
chr1	171417400	171418800	P7Ctrl_peak_638	20.1388	2.69064	7.77248e-15	1.07954e-10	.	intergenic
chr19	60755700	60758000	P7Ctrl_peak_639	48.8297	6.52389	7.8505e-15	1.08595e-10	.	intergenic
chr17	66337100	66338300	P7Ctrl_peak_640	35.5209	4.74576	7.87347e-15	1.08692e-10	Mtcl1	NA
chr2	85046400	85047000	P7Ctrl_peak_641	43.7019	5.83879	7.88484e-15	1.08738e-10	Ssrp1	structure specific recognition protein 1
chr19	6497700	6500800	P7Ctrl_peak_642	24.9396	3.33205	7.91185e-15	1.09e-10	Nrxn2	neurexin II
chr18	36286600	36288000	P7Ctrl_peak_643	21.8299	2.91658	7.99947e-15	1.09985e-10	.	intergenic
chr17	34996900	34999500	P7Ctrl_peak_644	29.6343	3.95929	8.02542e-15	1.1023e-10	D17H6S56E-5	NA
chr4	129486800	129488300	P7Ctrl_peak_645	24.1559	3.22735	8.11046e-15	1.11174e-10	Bsdc1	BSD domain containing 1
chr6	127087400	127088500	P7Ctrl_peak_646	46.6438	6.23184	8.14353e-15	1.11291e-10	.	intergenic
chr12	83213500	83215900	P7Ctrl_peak_647	42.7148	5.70691	8.18748e-15	1.1178e-10	Dpf3	D4, zinc and double PHD fingers, family 3
chr8	84210800	84212900	P7Ctrl_peak_648	36.9393	4.93528	8.27851e-15	1.12909e-10	.	intergenic
chr5	113742400	113743200	P7Ctrl_peak_649	37.6685	5.03269	8.46918e-15	1.15279e-10	Sart3	squamous cell carcinoma antigen recognized by T cells 3
chr6	149044300	149045000	P7Ctrl_peak_650	66.3768	8.86826	8.51647e-15	1.1546e-10	Dennd5b	DENN/MADD domain containing 5B
chr2	114010400	114012000	P7Ctrl_peak_651	29.9775	4.00515	8.59628e-15	1.16426e-10	.	intergenic
chr5	106452600	106454200	P7Ctrl_peak_652	17.997	2.40448	8.69263e-15	1.17498e-10	.	intergenic
chr17	45561900	45563700	P7Ctrl_peak_653	40.581	5.42183	8.83503e-15	1.19008e-10	Nfkbie	nuclear factor of kappa light polypeptide gene enhancer in B cells inhibitor, epsilon
chr4	155155500	155157500	P7Ctrl_peak_654	14.8063	1.97819	8.83932e-15	1.19008e-10	Ski	ski sarcoma viral oncogene homolog (avian)
chr17	65840600	65842000	P7Ctrl_peak_655	47.6781	6.37003	8.89625e-15	1.19656e-10	Ppp4r1	protein phosphatase 4, regulatory subunit 1
chr16	33961400	33962300	P7Ctrl_peak_656	35.8598	4.79105	8.92503e-15	1.19811e-10	Umps	uridine monophosphate synthetase
chr8	69138200	69139200	P7Ctrl_peak_657	33.7052	4.50318	8.98263e-15	1.20342e-10	Lzts1	leucine zipper, putative tumor suppressor 1
chr11	115607000	115607700	P7Ctrl_peak_658	33.4807	4.47318	8.99309e-15	1.20364e-10	Mrps7	mitchondrial ribosomal protein S7
chr17	45566200	45567800	P7Ctrl_peak_659	22.3046	2.98001	9.04018e-15	1.20875e-10	.	intergenic
chr2	31814300	31816800	P7Ctrl_peak_660	78.8586	10.5359	9.08179e-15	1.21312e-10	Fibcd1	fibrinogen C domain containing 1
chr10	80793400	80794200	P7Ctrl_peak_661	18.4368	2.46325	9.09378e-15	1.21353e-10	Dot1l	DOT1-like, histone H3 methyltransferase (S. cerevisiae)
chr17	45555700	45556400	P7Ctrl_peak_662	47.0561	6.28692	9.12983e-15	1.21715e-10	.	intergenic
chr5	105479600	105482000	P7Ctrl_peak_663	39.6341	5.29532	9.22747e-15	1.22641e-10	Lrrc8b	leucine rich repeat containing 8 family, member B
chr8	122779800	122780700	P7Ctrl_peak_664	36.6249	4.89327	9.25533e-15	1.22667e-10	Acsf3	acyl-CoA synthetase family member 3
chr11	87613600	87615300	P7Ctrl_peak_665	39.048	5.21701	9.31895e-15	1.2339e-10	Mtmr4	myotubularin related protein 4
chr5	120439900	120441300	P7Ctrl_peak_666	25.4885	3.40539	9.37646e-15	1.23911e-10	Lhx5	LIM homeobox protein 5
chr14	49772800	49774200	P7Ctrl_peak_667	28.3301	3.78504	9.42004e-15	1.23957e-10	3632451O06Rik	RIKEN cDNA 3632451O06 gene
chr15	88729200	88730700	P7Ctrl_peak_668	17.4542	2.33197	9.42095e-15	1.23957e-10	Brd1	bromodomain containing 1
chr12	118298500	118300300	P7Ctrl_peak_669	35.6996	4.76964	9.42836e-15	1.23957e-10	Sp4	trans-acting transcription factor 4
chr11	49260500	49262700	P7Ctrl_peak_670	18.3087	2.44613	9.48696e-15	1.24525e-10	Mgat1	mannoside acetylglucosaminyltransferase 1
chr3	53515300	53517100	P7Ctrl_peak_671	54.4185	7.27057	9.70515e-15	1.26899e-10	Frem2	Fras1 related extracellular matrix protein 2
chr4	108265600	108266600	P7Ctrl_peak_672	40.534	5.41554	9.75915e-15	1.2736e-10	Zyg11b	zyg-ll family member B, cell cycle regulator
chr4	141761800	141764000	P7Ctrl_peak_673	32.5724	4.35183	9.9282e-15	1.2894e-10	Dnajc16	DnaJ (Hsp40) homolog, subfamily C, member 16
chr2	119946700	119948400	P7Ctrl_peak_674	15.5847	2.08219	9.95159e-15	1.2894e-10	Mga	MAX gene associated
chr9	73012500	73013400	P7Ctrl_peak_675	22.5443	3.01202	9.95604e-15	1.2894e-10	Ccpg1	cell cycle progression 1
chr11	69912700	69913700	P7Ctrl_peak_676	33.7924	4.51483	1.00393e-14	1.29772e-10	.	intergenic
chr1	179609600	179610700	P7Ctrl_peak_677	20.681	2.76309	1.00952e-14	1.30371e-10	Cnst	consortin, connexin sorting protein
chr16	38524800	38526900	P7Ctrl_peak_678	54.7448	7.31418	1.01723e-14	1.30995e-10	Poglut1	protein O-glucosyltransferase 1
chr15	66641500	66643100	P7Ctrl_peak_679	74.6454	9.973	1.02368e-14	1.31464e-10	Phf20l1	PHD finger protein 20-like 1
chr3	116026900	116028200	P7Ctrl_peak_680	20.1711	2.69496	1.02378e-14	1.31464e-10	.	intergenic
chr16	21933800	21935000	P7Ctrl_peak_681	36.2568	4.84409	1.0272e-14	1.31656e-10	.	intergenic
chr7	118721300	118723000	P7Ctrl_peak_682	22.7259	3.0363	1.03125e-14	1.3205e-10	Ccp110	centriolar coiled coil protein 110
chr8	23173800	23174700	P7Ctrl_peak_683	56.2904	7.52067	1.03692e-14	1.32651e-10	Agpat6	1-acylglycerol-3-phosphate O-acyltransferase 6 (lysophosphatidic acid acyltransferase, zeta)
chr8	35589100	35591500	P7Ctrl_peak_684	30.5218	4.07787	1.05105e-14	1.3408e-10	Mfhas1	malignant fibrous histiocytoma amplified sequence 1
chr5	129501300	129503700	P7Ctrl_peak_685	32.6888	4.36738	1.05744e-14	1.34404e-10	Sfswap	splicing factor, suppressor of white-apricot homolog (Drosophila)
chr15	84939500	84940600	P7Ctrl_peak_686	21.7354	2.90395	1.06254e-14	1.34789e-10	Nup50	nucleoporin 50
chr12	44206700	44207400	P7Ctrl_peak_687	32.8583	4.39003	1.07832e-14	1.36282e-10	Dnajb9	DnaJ (Hsp40) homolog, subfamily B, member 9
chr5	121131600	121132900	P7Ctrl_peak_688	26.2841	3.51169	1.09045e-14	1.37432e-10	Ptpn11	protein tyrosine phosphatase, non-receptor type 11
chr1	38087800	38088700	P7Ctrl_peak_689	26.3265	3.51734	1.1031e-14	1.3877e-10	Rev1	REV1 homolog (S. cerevisiae)
chr8	109671200	109672600	P7Ctrl_peak_690	37.9997	5.07695	1.10701e-14	1.39059e-10	Pkd1l3	polycystic kidney disease 1 like 3
chr8	109671200	109672600	P7Ctrl_peak_690	37.9997	5.07695	1.10701e-14	1.39059e-10	Ist1	increased sodium tolerance 1 homolog (yeast)
chr4	124804500	124805200	P7Ctrl_peak_691	48.0407	6.41848	1.10773e-14	1.39059e-10	.	intergenic
chr5	30951600	30955800	P7Ctrl_peak_692	35.8398	4.78837	1.10847e-14	1.39059e-10	Preb	prolactin regulatory element binding
chr4	106463600	106466400	P7Ctrl_peak_693	52.7737	7.05083	1.11581e-14	1.39796e-10	.	intergenic
chr18	38261700	38262500	P7Ctrl_peak_694	21.4651	2.86784	1.11639e-14	1.39796e-10	0610009O20Rik	RIKEN cDNA 0610009O20 gene
chr17	27502200	27503600	P7Ctrl_peak_695	138.985	18.569	1.14865e-14	1.4297e-10	.	intergenic
chr1	83275400	83279100	P7Ctrl_peak_696	23.8092	3.18103	1.14909e-14	1.4297e-10	Sphkap	SPHK1 interactor, AKAP domain containing
chr8	22938700	22941000	P7Ctrl_peak_697	16.7986	2.24437	1.1535e-14	1.43387e-10	Kat6a	K(lysine) acetyltransferase 6A
chr8	120578400	120581100	P7Ctrl_peak_698	18.0227	2.40791	1.1629e-14	1.44292e-10	Gse1	genetic suppressor element 1
chr2	165276400	165277300	P7Ctrl_peak_699	45.793	6.11817	1.1666e-14	1.44488e-10	Slc35c2	solute carrier family 35, member C2
chr18	5772900	5774300	P7Ctrl_peak_700	38.6391	5.16237	1.16886e-14	1.44636e-10	Zeb1	zinc finger E-box binding homeobox 1
chr11	6476000	6476700	P7Ctrl_peak_701	67.1052	8.96559	1.17398e-14	1.45138e-10	.	intergenic
chr14	61212200	61213200	P7Ctrl_peak_702	27.886	3.7257	1.17772e-14	1.45468e-10	Sacs	sacsin
chr1	104993700	104994700	P7Ctrl_peak_703	29.125	3.89124	1.18385e-14	1.46092e-10	.	intergenic
chr4	155906500	155907200	P7Ctrl_peak_704	23.0964	3.08579	1.19399e-14	1.47077e-10	Acap3	ArfGAP with coiled-coil, ankyrin repeat and PH domains 3
chr8	26979400	26980100	P7Ctrl_peak_705	24.4868	3.27156	1.19688e-14	1.473e-10	Zfp703	zinc finger protein 703
chr14	60690800	60692600	P7Ctrl_peak_706	43.475	5.80848	1.20896e-14	1.48652e-10	Spata13	spermatogenesis associated 13
chr8	121603600	121605300	P7Ctrl_peak_707	20.1977	2.69851	1.21578e-14	1.4921e-10	Zcchc14	zinc finger, CCHC domain containing 14
chr10	7906100	7907600	P7Ctrl_peak_708	29.7219	3.97099	1.24006e-14	1.51382e-10	Tab2	TGF-beta activated kinase 1/MAP3K7 binding protein 2
chr4	108512900	108513600	P7Ctrl_peak_709	23.3552	3.12037	1.24962e-14	1.52276e-10	Zcchc11	zinc finger, CCHC domain containing 11
chr8	71359300	71360900	P7Ctrl_peak_710	20.2076	2.69983	1.25674e-14	1.53006e-10	.	intergenic
chr19	5685100	5686300	P7Ctrl_peak_711	36.1225	4.82615	1.26182e-14	1.53488e-10	Pcnxl3	pecanex-like 3 (Drosophila)
chr2	181380300	181381000	P7Ctrl_peak_712	24.8938	3.32593	1.26726e-14	1.536e-10	.	intergenic
chr19	5646900	5648200	P7Ctrl_peak_713	62.2676	8.31926	1.26845e-14	1.53608e-10	.	intergenic
chr9	104046500	104047700	P7Ctrl_peak_714	21.2593	2.84034	1.27711e-14	1.54254e-10	Uba5	ubiquitin-like modifier activating enzyme 5
chr4	141520600	141522500	P7Ctrl_peak_715	41.4378	5.53629	1.27719e-14	1.54254e-10	Spen	SPEN homolog, transcriptional regulator (Drosophila)
chr14	34691600	34692600	P7Ctrl_peak_716	19.7737	2.64187	1.2851e-14	1.55046e-10	Wapal	wings apart-like homolog (Drosophila)
chr15	102204300	102205000	P7Ctrl_peak_717	26.7993	3.58051	1.28602e-14	1.55046e-10	Zfp740	zinc finger protein 740
chr6	120766200	120767300	P7Ctrl_peak_718	50.8628	6.79552	1.29819e-14	1.56098e-10	Cecr2	cat eye syndrome chromosome region, candidate 2
chr8	33385900	33387900	P7Ctrl_peak_719	27.2129	3.63578	1.302e-14	1.56419e-10	.	intergenic
chr2	102789200	102790600	P7Ctrl_peak_720	28.7801	3.84516	1.32228e-14	1.58523e-10	Slc1a2	solute carrier family 1 (glial high affinity glutamate transporter), member 2
chr7	127665500	127667100	P7Ctrl_peak_721	33.8778	4.52624	1.32762e-14	1.58935e-10	.	intergenic
chr4	107047900	107049600	P7Ctrl_peak_722	14.9403	1.99609	1.33488e-14	1.59665e-10	Ssbp3	single-stranded DNA binding protein 3
chr19	46485700	46487700	P7Ctrl_peak_723	50.7827	6.78482	1.35269e-14	1.6151e-10	Sufu	suppressor of fused homolog (Drosophila)
chr6	137478200	137479200	P7Ctrl_peak_724	56.4727	7.54502	1.35679e-14	1.61857e-10	Eps8	epidermal growth factor receptor pathway substrate 8
chr1	12871500	12872300	P7Ctrl_peak_725	58.568	7.82498	1.36056e-14	1.62023e-10	.	intergenic
chr15	76712800	76716400	P7Ctrl_peak_726	42.2646	5.64675	1.36993e-14	1.62855e-10	.	intergenic
chr10	9760000	9761100	P7Ctrl_peak_727	25.548	3.41334	1.4086e-14	1.66567e-10	Stxbp5	syntaxin binding protein 5 (tomosyn)
chr10	61580100	61581400	P7Ctrl_peak_728	31.6107	4.22334	1.40972e-14	1.66567e-10	Lrrc20	leucine rich repeat containing 20
chr16	18249100	18250200	P7Ctrl_peak_729	36.9395	4.9353	1.41318e-14	1.66641e-10	.	intergenic
chr19	4787300	4788200	P7Ctrl_peak_730	36.4876	4.87492	1.41428e-14	1.66641e-10	Gm21992	NA
chr19	4787300	4788200	P7Ctrl_peak_730	36.4876	4.87492	1.41428e-14	1.66641e-10	Rbm4	RNA binding motif protein 4
chr1	156640900	156643200	P7Ctrl_peak_731	22.9037	3.06005	1.41525e-14	1.66641e-10	Abl2	v-abl Abelson murine leukemia viral oncogene 2 (arg, Abelson-related gene)
chr3	88200400	88201400	P7Ctrl_peak_732	22.6087	3.02063	1.42068e-14	1.67137e-10	.	intergenic
chr19	53371400	53373200	P7Ctrl_peak_733	27.4259	3.66423	1.42776e-14	1.67534e-10	Mxi1	Max interacting protein 1
chr4	44992100	44995500	P7Ctrl_peak_734	55.0709	7.35774	1.43302e-14	1.68006e-10	.	intergenic
chr7	16433900	16436800	P7Ctrl_peak_735	19.6662	2.62751	1.43653e-14	1.68274e-10	.	intergenic
chr18	24013800	24014700	P7Ctrl_peak_736	25.766	3.44247	1.44867e-14	1.69259e-10	.	intergenic
chr1	33800600	33803600	P7Ctrl_peak_737	50.0456	6.68634	1.4664e-14	1.70743e-10	Zfp451	zinc finger protein 451
chr12	84529500	84530600	P7Ctrl_peak_738	80.4997	10.7552	1.47387e-14	1.71412e-10	Lin52	lin-52 homolog (C. elegans)
chr5	122870900	122872000	P7Ctrl_peak_739	21.0879	2.81744	1.47466e-14	1.71412e-10	Kdm2b	lysine (K)-specific demethylase 2B
chr5	124570400	124571400	P7Ctrl_peak_740	24.5338	3.27784	1.48262e-14	1.7219e-10	Eif2b1	eukaryotic translation initiation factor 2B, subunit 1 (alpha)
chr17	44080600	44081600	P7Ctrl_peak_741	32.6669	4.36446	1.48597e-14	1.72432e-10	Enpp5	ectonucleotide pyrophosphatase/phosphodiesterase 5
chr1	74678800	74680600	P7Ctrl_peak_742	23.4948	3.13902	1.49406e-14	1.73223e-10	Ttll4	tubulin tyrosine ligase-like family, member 4
chr2	30823200	30825800	P7Ctrl_peak_743	34.9404	4.6682	1.50423e-14	1.74255e-10	.	intergenic
chr7	112903700	112905400	P7Ctrl_peak_744	34.4582	4.60378	1.50694e-14	1.74419e-10	Tead1	TEA domain family member 1
chr17	32773300	32776100	P7Ctrl_peak_745	61.5507	8.22347	1.50888e-14	1.74496e-10	.	intergenic
chr18	80733400	80736200	P7Ctrl_peak_746	54.907	7.33585	1.51998e-14	1.75606e-10	Atp9b	ATPase, class II, type 9B
chr1	93621900	93622800	P7Ctrl_peak_747	22.8881	3.05797	1.52433e-14	1.75834e-10	Stk25	serine/threonine kinase 25 (yeast)
chr3	87924300	87925400	P7Ctrl_peak_748	31.1479	4.16151	1.53404e-14	1.76552e-10	.	intergenic
chr11	59455000	59456200	P7Ctrl_peak_749	33.4724	4.47208	1.53524e-14	1.76552e-10	.	intergenic
chr5	138455800	138457900	P7Ctrl_peak_750	40.959	5.47233	1.53703e-14	1.76552e-10	Zfp157	zinc finger protein 157
chr5	8076300	8078800	P7Ctrl_peak_751	34.4256	4.59943	1.54617e-14	1.77409e-10	Adam22	a disintegrin and metallopeptidase domain 22
chr4	116986400	116988000	P7Ctrl_peak_752	67.2929	8.99067	1.5471e-14	1.77409e-10	.	intergenic
chr18	23039700	23041600	P7Ctrl_peak_753	45.7083	6.10685	1.55106e-14	1.77713e-10	Nol4	nucleolar protein 4
chr11	86689400	86690300	P7Ctrl_peak_754	17.2514	2.30487	1.5626e-14	1.78884e-10	Ptrh2	peptidyl-tRNA hydrolase 2
chr11	86689400	86690300	P7Ctrl_peak_754	17.2514	2.30487	1.5626e-14	1.78884e-10	Mir8115	NA
chr8	79076000	79076600	P7Ctrl_peak_755	25.38	3.39089	1.57125e-14	1.79573e-10	Zfp827	zinc finger protein 827
chr10	80334600	80336500	P7Ctrl_peak_756	32.218	4.30449	1.58213e-14	1.80565e-10	Reep6	receptor accessory protein 6
chr10	80334600	80336500	P7Ctrl_peak_756	32.218	4.30449	1.58213e-14	1.80565e-10	Bc1	brain cytoplasmic RNA 1
chr9	118484200	118485800	P7Ctrl_peak_757	25.483	3.40466	1.58258e-14	1.80565e-10	.	intergenic
chr8	22861700	22862900	P7Ctrl_peak_758	24.5524	3.28032	1.5864e-14	1.80849e-10	.	intergenic
chr6	56778600	56780500	P7Ctrl_peak_759	19.7446	2.63798	1.59155e-14	1.81284e-10	Kbtbd2	kelch repeat and BTB (POZ) domain containing 2
chr2	120317000	120318100	P7Ctrl_peak_760	17.1186	2.28713	1.60331e-14	1.81711e-10	Vps39	vacuolar protein sorting 39 (yeast)
chr19	41846500	41847700	P7Ctrl_peak_761	61.4952	8.21606	1.60782e-14	1.81976e-10	.	intergenic
chr12	3965600	3966800	P7Ctrl_peak_762	18.8844	2.52305	1.61714e-14	1.8267e-10	Efr3b	EFR3 homolog B (S. cerevisiae)
chr8	70778100	70780500	P7Ctrl_peak_763	17.3684	2.3205	1.62518e-14	1.83274e-10	.	intergenic
chr4	141476700	141477400	P7Ctrl_peak_764	18.1822	2.42923	1.62972e-14	1.83634e-10	Spen	SPEN homolog, transcriptional regulator (Drosophila)
chr7	101282300	101283300	P7Ctrl_peak_765	19.7408	2.63747	1.64305e-14	1.84983e-10	Fchsd2	FCH and double SH3 domains 2
chr7	5028600	5031600	P7Ctrl_peak_766	23.0992	3.08617	1.64591e-14	1.85152e-10	Zfp865	zinc finger protein 865
chr13	113593600	113594800	P7Ctrl_peak_767	27.5244	3.67739	1.65562e-14	1.8609e-10	Snx18	sorting nexin 18
chr7	102081900	102082700	P7Ctrl_peak_768	83.0766	11.0994	1.65873e-14	1.86287e-10	.	intergenic
chr15	72805400	72810400	P7Ctrl_peak_769	16.8956	2.25733	1.66217e-14	1.86365e-10	Peg13	paternally expressed 13
chr15	72805400	72810400	P7Ctrl_peak_769	16.8956	2.25733	1.66217e-14	1.86365e-10	Trappc9	trafficking protein particle complex 9
chr8	44950100	44953500	P7Ctrl_peak_770	31.5668	4.21747	1.66696e-14	1.86748e-10	Fat1	FAT tumor suppressor homolog 1 (Drosophila)
chr11	20302300	20304400	P7Ctrl_peak_771	16.4743	2.20105	1.67499e-14	1.87493e-10	Slc1a4	solute carrier family 1 (glutamate/neutral amino acid transporter), member 4
chr2	25254800	25257900	P7Ctrl_peak_772	47.0325	6.28377	1.68098e-14	1.87854e-10	.	intergenic
chr5	118741700	118742800	P7Ctrl_peak_773	21.2965	2.84532	1.71412e-14	1.91244e-10	Med13l	mediator complex subunit 13-like
chr17	29827900	29830900	P7Ctrl_peak_774	29.5397	3.94665	1.7162e-14	1.9132e-10	Mdga1	MAM domain containing glycosylphosphatidylinositol anchor 1
chr17	33018000	33019900	P7Ctrl_peak_775	57.1824	7.63985	1.72173e-14	1.91613e-10	Zfp763	zinc finger protein 763
chr4	106439700	106441300	P7Ctrl_peak_776	23.5238	3.14289	1.72221e-14	1.91613e-10	Usp24	ubiquitin specific peptidase 24
chr14	75702800	75704100	P7Ctrl_peak_777	49.688	6.63855	1.72306e-14	1.91613e-10	Cog3	component of oligomeric golgi complex 3
chr16	13701700	13702500	P7Ctrl_peak_778	37.3398	4.98878	1.7286e-14	1.92072e-10	.	intergenic
chr15	101210600	101211800	P7Ctrl_peak_779	28.1571	3.76193	1.73074e-14	1.92153e-10	Acvr1b	activin A receptor, type 1B
chr4	129628100	129629400	P7Ctrl_peak_780	26.0193	3.47631	1.73668e-14	1.92499e-10	Txlna	taxilin alpha
chr7	45006900	45008500	P7Ctrl_peak_781	15.8384	2.11609	1.73951e-14	1.92655e-10	Scaf1	SR-related CTD-associated factor 1
chr3	40804900	40806000	P7Ctrl_peak_782	44.1448	5.89797	1.76065e-14	1.94523e-10	Plk4	polo-like kinase 4
chr5	34000600	34002200	P7Ctrl_peak_783	33.7257	4.50592	1.77198e-14	1.95298e-10	Nat8l	N-acetyltransferase 8-like
chr8	84661200	84662800	P7Ctrl_peak_784	25.9784	3.47084	1.79178e-14	1.96908e-10	.	intergenic
chr17	33882800	33884000	P7Ctrl_peak_785	29.9688	4.00398	1.79237e-14	1.96908e-10	Kifc1	kinesin family member C1
chr2	114195400	114197600	P7Ctrl_peak_786	75.8546	10.1345	1.80198e-14	1.97645e-10	Zfp770	zinc finger protein 770
chr16	18224000	18225200	P7Ctrl_peak_787	17.4443	2.33065	1.80475e-14	1.97789e-10	Zdhhc8	zinc finger, DHHC domain containing 8
chr16	17900100	17902400	P7Ctrl_peak_788	26.4141	3.52905	1.81241e-14	1.98469e-10	.	intergenic
chr17	86654400	86657000	P7Ctrl_peak_789	18.2973	2.44461	1.81992e-14	1.99101e-10	Prkce	protein kinase C, epsilon
chr17	24185000	24186400	P7Ctrl_peak_790	22.3135	2.9812	1.82901e-14	1.99644e-10	Tbc1d24	TBC1 domain family, member 24
chr5	122763600	122764300	P7Ctrl_peak_791	33.5849	4.48711	1.83106e-14	1.99707e-10	Camkk2	calcium/calmodulin-dependent protein kinase kinase 2, beta
chr16	32682500	32683400	P7Ctrl_peak_792	27.2118	3.63563	1.83693e-14	2.00188e-10	Tnk2	tyrosine kinase, non-receptor, 2
chr9	55015000	55017100	P7Ctrl_peak_793	21.8553	2.91998	1.83884e-14	2.00235e-10	.	intergenic
chr15	88864200	88865700	P7Ctrl_peak_794	42.5482	5.68465	1.85902e-14	2.0211e-10	Pim3	proviral integration site 3
chr13	55473300	55475700	P7Ctrl_peak_795	15.2133	2.03257	1.86433e-14	2.02448e-10	.	intergenic
chr4	136289900	136292700	P7Ctrl_peak_796	21.3012	2.84595	1.87415e-14	2.03268e-10	.	intergenic
chr14	52236700	52237700	P7Ctrl_peak_797	26.8372	3.58559	1.87776e-14	2.03497e-10	Chd8	chromodomain helicase DNA binding protein 8
chr11	50118900	50122800	P7Ctrl_peak_798	20.2132	2.70058	1.8852e-14	2.04062e-10	Rnf130	ring finger protein 130
chr4	94569300	94569900	P7Ctrl_peak_799	37.0616	4.95161	1.88597e-14	2.04062e-10	Plaa	phospholipase A2, activating protein
chr2	165000300	165002300	P7Ctrl_peak_800	35.862	4.79133	1.90168e-14	2.05403e-10	Ncoa5	nuclear receptor coactivator 5
chr9	58005600	58006900	P7Ctrl_peak_801	40.3332	5.38872	1.90289e-14	2.05403e-10	.	intergenic
chr4	116804000	116805100	P7Ctrl_peak_802	14.2163	1.89937	1.92317e-14	2.07427e-10	.	intergenic
chr15	98518800	98519600	P7Ctrl_peak_803	82.7092	11.0504	1.94331e-14	2.0941e-10	Kansl2	KAT8 regulatory NSL complex subunit 2
chr11	6472800	6474700	P7Ctrl_peak_804	21.0922	2.81803	1.94463e-14	2.0941e-10	Purb	purine rich element binding protein B
chr8	79672600	79674200	P7Ctrl_peak_805	25.0843	3.35138	1.9486e-14	2.09671e-10	Otud4	OTU domain containing 4
chr16	75757200	75758500	P7Ctrl_peak_806	28.8439	3.85368	1.95445e-14	2.09878e-10	Hspa13	heat shock protein 70 family, member 13
chr15	99427400	99428200	P7Ctrl_peak_807	21.6403	2.89125	1.95497e-14	2.09878e-10	Nckap5l	NCK-associated protein 5-like
chr4	117890000	117890600	P7Ctrl_peak_808	69.14	9.23744	1.95514e-14	2.09878e-10	Dph2	DPH2 homolog (S. cerevisiae)
chr10	123013300	123014000	P7Ctrl_peak_809	69.2752	9.2555	1.95727e-14	2.09941e-10	Mon2	MON2 homolog (yeast)
chr18	60712600	60713700	P7Ctrl_peak_810	19.2756	2.57532	1.97134e-14	2.11283e-10	.	intergenic
chr1	173331800	173334900	P7Ctrl_peak_811	28.894	3.86037	1.97511e-14	2.1152e-10	.	intergenic
chr3	51255700	51257100	P7Ctrl_peak_812	21.7545	2.9065	1.98135e-14	2.12022e-10	.	intergenic
chr2	181423200	181424600	P7Ctrl_peak_813	43.0476	5.75136	1.98777e-14	2.12214e-10	Zbtb46	zinc finger and BTB domain containing 46
chr16	94691900	94694000	P7Ctrl_peak_814	19.5181	2.60771	1.98782e-14	2.12214e-10	Dyrk1a	dual-specificity tyrosine-(Y)-phosphorylation regulated kinase 1a
chr1	42695900	42696900	P7Ctrl_peak_815	18.8184	2.51423	1.99258e-14	2.12274e-10	.	intergenic
chr17	56046700	56047600	P7Ctrl_peak_816	65.0771	8.69462	1.99936e-14	2.12612e-10	Chaf1a	chromatin assembly factor 1, subunit A (p150)
chr8	124902600	124903800	P7Ctrl_peak_817	33.3318	4.4533	2.0012e-14	2.12642e-10	Sprtn	SprT-like N-terminal domain
chr8	23190600	23191700	P7Ctrl_peak_818	42.2755	5.64822	2.0043e-14	2.12723e-10	Agpat6	1-acylglycerol-3-phosphate O-acyltransferase 6 (lysophosphatidic acid acyltransferase, zeta)
chr4	148055200	148056200	P7Ctrl_peak_819	54.5756	7.29156	2.03667e-14	2.1557e-10	Mthfr	5,10-methylenetetrahydrofolate reductase
chr8	107412300	107413300	P7Ctrl_peak_820	26.8497	3.58725	2.06115e-14	2.17641e-10	.	intergenic
chr3	31050100	31050600	P7Ctrl_peak_821	51.4478	6.87368	2.09452e-14	2.20663e-10	Prkci	protein kinase C, iota
chr3	31050100	31050600	P7Ctrl_peak_821	51.4478	6.87368	2.09452e-14	2.20663e-10	Prkci	protein kinase C, iota
chr10	3365900	3367100	P7Ctrl_peak_822	19.2053	2.56593	2.09886e-14	2.20949e-10	.	intergenic
chr17	25817500	25818500	P7Ctrl_peak_823	35.96	4.80444	2.10188e-14	2.21096e-10	.	intergenic
chr11	104504400	104505800	P7Ctrl_peak_824	52.8532	7.06144	2.11141e-14	2.21926e-10	Cdc27	cell division cycle 27
chr5	118260900	118263500	P7Ctrl_peak_825	51.6292	6.89791	2.1393e-14	2.24338e-10	2410131K14Rik	RIKEN cDNA 2410131K14 gene
chr3	142792900	142794200	P7Ctrl_peak_826	45.9325	6.1368	2.19038e-14	2.28822e-10	Pkn2	protein kinase N2
chr7	75865500	75867200	P7Ctrl_peak_827	24.4103	3.26133	2.1954e-14	2.29064e-10	Klhl25	kelch-like 25
chr5	135376900	135378200	P7Ctrl_peak_828	55.9741	7.47841	2.19614e-14	2.29064e-10	Pom121	nuclear pore membrane protein 121
chr11	101999700	102000900	P7Ctrl_peak_829	34.9984	4.67596	2.26747e-14	2.35241e-10	Mpp3	membrane protein, palmitoylated 3 (MAGUK p55 subfamily member 3)
chr17	33241100	33243000	P7Ctrl_peak_830	52.6428	7.03333	2.28009e-14	2.36191e-10	Zfp955a	zinc finger protein 955A
chr1	130718600	130719800	P7Ctrl_peak_831	35.9053	4.79713	2.28573e-14	2.36595e-10	.	intergenic
chr16	11217700	11218400	P7Ctrl_peak_832	190.05	25.3916	2.29323e-14	2.36731e-10	Gspt1	G1 to S phase transition 1
chr16	11217700	11218400	P7Ctrl_peak_832	190.05	25.3916	2.29323e-14	2.36731e-10	2610020C07Rik	RIKEN cDNA 2610020C07 gene
chr17	56261100	56261900	P7Ctrl_peak_833	40.7451	5.44375	2.29503e-14	2.36731e-10	Fem1a	feminization 1 homolog a (C. elegans)
chr7	83897600	83899100	P7Ctrl_peak_834	22.4965	3.00565	2.29573e-14	2.36731e-10	Mesdc2	mesoderm development candidate 2
chr5	57720000	57722400	P7Ctrl_peak_835	23.7581	3.1742	2.32953e-14	2.39671e-10	Pcdh7	protocadherin 7
chr10	110944000	110944600	P7Ctrl_peak_836	60.0737	8.02614	2.33328e-14	2.39759e-10	Zdhhc17	zinc finger, DHHC domain containing 17
chr10	110944000	110944600	P7Ctrl_peak_836	60.0737	8.02614	2.33328e-14	2.39759e-10	Zdhhc17	zinc finger, DHHC domain containing 17
chr2	179895600	179897600	P7Ctrl_peak_837	24.4995	3.27325	2.39293e-14	2.44164e-10	Cdh4	cadherin 4
chr6	70892300	70893200	P7Ctrl_peak_838	31.0642	4.15033	2.39615e-14	2.44309e-10	Eif2ak3	eukaryotic translation initiation factor 2 alpha kinase 3
chr11	115430200	115431300	P7Ctrl_peak_839	23.5669	3.14865	2.40179e-14	2.44517e-10	Kctd2	potassium channel tetramerisation domain containing 2
chr7	143067900	143070500	P7Ctrl_peak_840	24.9713	3.33629	2.40913e-14	2.44814e-10	.	intergenic
chr5	121253700	121254400	P7Ctrl_peak_841	32.368	4.32453	2.40995e-14	2.44814e-10	Gm15800	predicted gene 15800
chr3	8663400	8665200	P7Ctrl_peak_842	20.5668	2.74782	2.4101e-14	2.44814e-10	Hey1	hairy/enhancer-of-split related with YRPW motif 1
chr18	78752000	78755900	P7Ctrl_peak_843	19.5724	2.61497	2.42825e-14	2.46291e-10	Setbp1	SET binding protein 1
chr13	107726300	107727300	P7Ctrl_peak_844	77.7577	10.3888	2.43856e-14	2.47152e-10	Zswim6	zinc finger SWIM-type containing 6
chr5	34964700	34966100	P7Ctrl_peak_845	31.3249	4.18516	2.4463e-14	2.47752e-10	Rgs12	regulator of G-protein signaling 12
chr2	167976300	167979100	P7Ctrl_peak_846	20.2096	2.7001	2.45481e-14	2.4843e-10	Ptpn1	protein tyrosine phosphatase, non-receptor type 1
chrX	66653700	66656700	P7Ctrl_peak_847	78.8088	10.5292	2.46295e-14	2.48823e-10	Slitrk2	SLIT and NTRK-like family, member 2
chr11	20725500	20727700	P7Ctrl_peak_848	31.9482	4.26844	2.46297e-14	2.48823e-10	Aftph	aftiphilin
chr2	181825300	181826500	P7Ctrl_peak_849	124.707	16.6615	2.46419e-14	2.48823e-10	.	intergenic
chr4	58486400	58487300	P7Ctrl_peak_850	52.7109	7.04244	2.47401e-14	2.49432e-10	Lpar1	lysophosphatidic acid receptor 1
chr9	20592600	20595700	P7Ctrl_peak_851	42.4712	5.67437	2.47571e-14	2.49432e-10	.	intergenic
chr15	59654100	59655100	P7Ctrl_peak_852	29.107	3.88884	2.48987e-14	2.50487e-10	.	intergenic
chr5	122443900	122444800	P7Ctrl_peak_853	16.5223	2.20746	2.50025e-14	2.51323e-10	Anapc7	anaphase promoting complex subunit 7
chr11	6474800	6475900	P7Ctrl_peak_854	15.5132	2.07264	2.50186e-14	2.51323e-10	Purb	purine rich element binding protein B
chr4	141467800	141468800	P7Ctrl_peak_855	20.8887	2.79083	2.51149e-14	2.52104e-10	Spen	SPEN homolog, transcriptional regulator (Drosophila)
chr5	121348500	121349900	P7Ctrl_peak_856	21.473	2.8689	2.51766e-14	2.52537e-10	Gm15800	predicted gene 15800
chr4	155957000	155957700	P7Ctrl_peak_857	29.7413	3.97359	2.56153e-14	2.5637e-10	.	intergenic
chr6	128356900	128358200	P7Ctrl_peak_858	26.9029	3.59436	2.57268e-14	2.57297e-10	.	intergenic
chr7	127880300	127882700	P7Ctrl_peak_859	23.832	3.18408	2.59568e-14	2.59217e-10	Zfp646	zinc finger protein 646
chr11	113624300	113626000	P7Ctrl_peak_860	34.586	4.62086	2.59569e-14	2.59217e-10	.	intergenic
chr15	72509500	72511100	P7Ctrl_peak_861	29.9294	3.99871	2.6259e-14	2.6185e-10	.	intergenic
chr12	77331700	77332300	P7Ctrl_peak_862	39.0532	5.21769	2.63537e-14	2.62245e-10	Fut8	fucosyltransferase 8
chr3	86919600	86920900	P7Ctrl_peak_863	55.5833	7.42621	2.63564e-14	2.62245e-10	.	intergenic
chr18	36681400	36683700	P7Ctrl_peak_864	35.1481	4.69596	2.65306e-14	2.63786e-10	.	intergenic
chr16	28827000	28828400	P7Ctrl_peak_865	24.3969	3.25954	2.66023e-14	2.64112e-10	.	intergenic
chr5	31510700	31511500	P7Ctrl_peak_866	35.2602	4.71094	2.67076e-14	2.64728e-10	Gpn1	GPN-loop GTPase 1
chr7	35049700	35050900	P7Ctrl_peak_867	19.7323	2.63634	2.67082e-14	2.64728e-10	.	intergenic
chr13	14053600	14054400	P7Ctrl_peak_868	35.761	4.77784	2.72762e-14	2.69551e-10	Ggps1	geranylgeranyl diphosphate synthase 1
chr8	22462700	22463400	P7Ctrl_peak_869	61.7689	8.25263	2.73601e-14	2.7006e-10	Smim19	small integral membrane protein 19
chr7	105617500	105619400	P7Ctrl_peak_870	21.3276	2.84947	2.73886e-14	2.70146e-10	.	intergenic
chr4	126611600	126612700	P7Ctrl_peak_871	44.4092	5.93329	2.76477e-14	2.71844e-10	5730409E04Rik	RIKEN cDNA 5730409E04Rik gene
chr2	122348700	122349600	P7Ctrl_peak_872	22.3276	2.98308	2.76531e-14	2.71844e-10	.	intergenic
chr4	126316100	126317000	P7Ctrl_peak_873	34.3916	4.59488	2.76719e-14	2.71844e-10	.	intergenic
chr2	157469500	157470700	P7Ctrl_peak_874	23.6544	3.16035	2.80769e-14	2.7514e-10	Src	Rous sarcoma oncogene
chr1	43051500	43052100	P7Ctrl_peak_875	27.057	3.61495	2.81255e-14	2.75418e-10	Tgfbrap1	transforming growth factor, beta receptor associated protein 1
chr17	69387300	69389000	P7Ctrl_peak_876	19.4751	2.60197	2.81586e-14	2.75478e-10	Zbtb14	zinc finger and BTB domain containing 14
chr15	58454600	58456200	P7Ctrl_peak_877	33.3068	4.44995	2.83549e-14	2.76956e-10	D15Ertd621e	DNA segment, Chr 15, ERATO Doi 621, expressed
chr1	104933800	104934300	P7Ctrl_peak_878	84.175	11.2462	2.8364e-14	2.76956e-10	Cdh20	cadherin 20
chr18	31795900	31796700	P7Ctrl_peak_879	49.2909	6.5855	2.84262e-14	2.77365e-10	Polr2d	polymerase (RNA) II (DNA directed) polypeptide D
chr16	64765900	64767100	P7Ctrl_peak_880	34.028	4.54631	2.85551e-14	2.78224e-10	.	intergenic
chr13	74360400	74361300	P7Ctrl_peak_881	44.9561	6.00636	2.86344e-14	2.78597e-10	Ccdc127	coiled-coil domain containing 127
chr13	74360400	74361300	P7Ctrl_peak_881	44.9561	6.00636	2.86344e-14	2.78597e-10	Lrrc14b	leucine rich repeat containing 14B
chr12	83205100	83206500	P7Ctrl_peak_882	47.1707	6.30223	2.89588e-14	2.81352e-10	.	intergenic
chr11	120275900	120276900	P7Ctrl_peak_883	16.3197	2.18039	2.90932e-14	2.82296e-10	Bahcc1	BAH domain and coiled-coil containing 1
chr4	139101800	139103700	P7Ctrl_peak_884	44.5915	5.95765	2.90975e-14	2.82296e-10	Minos1	mitochondrial inner membrane organizing system 1
chr19	29809000	29812800	P7Ctrl_peak_885	31.878	4.25906	2.92135e-14	2.8322e-10	Ranbp6	RAN binding protein 6
chr10	79064200	79068300	P7Ctrl_peak_886	42.4702	5.67422	2.93436e-14	2.84278e-10	.	intergenic
chr11	76672900	76673800	P7Ctrl_peak_887	93.1366	12.4435	2.94572e-14	2.85176e-10	.	intergenic
chr13	28951700	28952500	P7Ctrl_peak_888	18.6904	2.49713	2.95045e-14	2.85431e-10	Sox4	SRY (sex determining region Y)-box 4
chr8	119956500	119957600	P7Ctrl_peak_889	20.2453	2.70487	3.00916e-14	2.9008e-10	Usp10	ubiquitin specific peptidase 10
chr8	70913000	70915000	P7Ctrl_peak_890	23.0374	3.0779	3.02338e-14	2.91245e-10	Map1s	microtubule-associated protein 1S
chr11	75703200	75704500	P7Ctrl_peak_891	20.2761	2.70899	3.06223e-14	2.94362e-10	Crk	v-crk sarcoma virus CT10 oncogene homolog (avian)
chr2	61649600	61650300	P7Ctrl_peak_892	26.4629	3.53557	3.07497e-14	2.95378e-10	Tank	TRAF family member-associated Nf-kappa B activator
chr5	124119400	124121600	P7Ctrl_peak_893	20.6385	2.75741	3.08455e-14	2.95721e-10	Pitpnm2	phosphatidylinositol transfer protein, membrane-associated 2
chr11	115393200	115393900	P7Ctrl_peak_894	16.7106	2.23262	3.08593e-14	2.95721e-10	Cdr2l	cerebellar degeneration-related protein 2-like
chr17	87984600	87987100	P7Ctrl_peak_895	31.5038	4.20907	3.08723e-14	2.95721e-10	Msh6	mutS homolog 6 (E. coli)
chr8	106883900	106884700	P7Ctrl_peak_896	40.9331	5.46886	3.0963e-14	2.96256e-10	Chtf8	CTF8, chromosome transmission fidelity factor 8
chr4	129218300	129222900	P7Ctrl_peak_897	26.8881	3.59238	3.10553e-14	2.96847e-10	.	intergenic
chr9	119924000	119926400	P7Ctrl_peak_898	36.9533	4.93714	3.11182e-14	2.9724e-10	Wdr48	WD repeat domain 48
chr3	94983800	94985000	P7Ctrl_peak_899	16.4641	2.19969	3.12674e-14	2.98453e-10	Pi4kb	phosphatidylinositol 4-kinase, catalytic, beta polypeptide
chr10	95412300	95413200	P7Ctrl_peak_900	31.36	4.18985	3.15356e-14	3.00174e-10	.	intergenic
chr3	65946300	65946900	P7Ctrl_peak_901	25.1224	3.35648	3.16141e-14	3.00711e-10	Ccnl1	cyclin L1
chr11	78029200	78030100	P7Ctrl_peak_902	26.4217	3.53007	3.18415e-14	3.02662e-10	.	intergenic
chr6	90466400	90467600	P7Ctrl_peak_903	29.6204	3.95743	3.18852e-14	3.02866e-10	Klf15	Kruppel-like factor 15
chr4	117867500	117868800	P7Ctrl_peak_904	24.131	3.22402	3.1946e-14	3.03232e-10	.	intergenic
chr16	76290700	76293300	P7Ctrl_peak_905	20.2788	2.70934	3.22019e-14	3.05448e-10	Nrip1	nuclear receptor interacting protein 1
chr6	64729900	64731000	P7Ctrl_peak_906	41.8886	5.59653	3.24537e-14	3.07407e-10	.	intergenic
chr5	100654700	100655500	P7Ctrl_peak_907	34.1843	4.5672	3.25995e-14	3.08574e-10	Coq2	coenzyme Q2 homolog, prenyltransferase (yeast)
chr17	6042200	6042700	P7Ctrl_peak_908	52.9831	7.0788	3.26278e-14	3.08627e-10	Serac1	serine active site containing 1
chr18	15061700	15063200	P7Ctrl_peak_909	22.543	3.01186	3.27087e-14	3.08981e-10	Kctd1	potassium channel tetramerisation domain containing 1
chr11	97362400	97363500	P7Ctrl_peak_910	44.3276	5.92238	3.28723e-14	3.10078e-10	Socs7	suppressor of cytokine signaling 7
chr17	35515700	35516500	P7Ctrl_peak_911	41.4459	5.53738	3.30224e-14	3.10847e-10	.	intergenic
chr2	172380100	172381000	P7Ctrl_peak_912	27.2853	3.64545	3.35699e-14	3.15347e-10	.	intergenic
chr5	135159100	135160200	P7Ctrl_peak_913	37.145	4.96276	3.37385e-14	3.16712e-10	.	intergenic
chr12	35144000	35144900	P7Ctrl_peak_914	39.9911	5.34301	3.39189e-14	3.18186e-10	Snx13	sorting nexin 13
chr11	22095300	22096200	P7Ctrl_peak_915	20.2348	2.70346	3.40734e-14	3.18976e-10	Ehbp1	EH domain binding protein 1
chr2	157395800	157396600	P7Ctrl_peak_916	19.7141	2.6339	3.45532e-14	3.22802e-10	Manbal	mannosidase, beta A, lysosomal-like
chr15	77942500	77943400	P7Ctrl_peak_917	42.5142	5.6801	3.46915e-14	3.23871e-10	Foxred2	FAD-dependent oxidoreductase domain containing 2
chr11	3415900	3418200	P7Ctrl_peak_918	27.2783	3.64452	3.4743e-14	3.2413e-10	Rnf185	ring finger protein 185
chr11	3415900	3418200	P7Ctrl_peak_918	27.2783	3.64452	3.4743e-14	3.2413e-10	Mir3470a	microRNA 3470a
chr17	71246700	71248700	P7Ctrl_peak_919	26.0378	3.47877	3.48097e-14	3.24529e-10	Lpin2	lipin 2
chr1	93787600	93789200	P7Ctrl_peak_920	25.5649	3.4156	3.50583e-14	3.26177e-10	Atg4b	autophagy related 4B, cysteine peptidase
chr9	72618500	72620400	P7Ctrl_peak_921	20.3154	2.71423	3.51313e-14	3.2641e-10	Rfx7	regulatory factor X, 7
chr8	84911800	84913100	P7Ctrl_peak_922	13.9362	1.86194	3.56052e-14	3.29913e-10	Mast1	microtubule associated serine/threonine kinase 1
chr8	111134500	111135200	P7Ctrl_peak_923	17.0475	2.27763	3.61129e-14	3.34162e-10	9430091E24Rik	RIKEN cDNA 9430091E24 gene
chr15	102212500	102215500	P7Ctrl_peak_924	18.6141	2.48694	3.65191e-14	3.36548e-10	Zfp740	zinc finger protein 740
chr2	32596900	32598300	P7Ctrl_peak_925	47.3002	6.31954	3.66244e-14	3.37062e-10	St6galnac4	ST6 (alpha-N-acetyl-neuraminyl-2,3-beta-galactosyl-1,3)-N-acetylgalactosaminide alpha-2,6-sialyltransferase 4
chr7	100838800	100840600	P7Ctrl_peak_926	17.0344	2.27587	3.68001e-14	3.37429e-10	Fam168a	family with sequence similarity 168, member A
chr9	54446300	54447100	P7Ctrl_peak_927	35.6538	4.76352	3.68378e-14	3.37429e-10	Dmxl2	Dmx-like 2
chr6	70903900	70904700	P7Ctrl_peak_928	30.809	4.11624	3.71442e-14	3.39778e-10	.	intergenic
chr4	137655900	137658200	P7Ctrl_peak_929	29.8245	3.9847	3.73652e-14	3.41112e-10	Usp48	ubiquitin specific peptidase 48
chr10	75551200	75554200	P7Ctrl_peak_930	24.1175	3.22221	3.74358e-14	3.41298e-10	Lrrc75b	NA
chr18	14626800	14627400	P7Ctrl_peak_931	43.918	5.86766	3.76181e-14	3.42731e-10	Ss18	synovial sarcoma translocation, Chromosome 18
chr2	31799600	31803500	P7Ctrl_peak_932	15.7795	2.10822	3.76712e-14	3.42985e-10	.	intergenic
chr17	45585100	45585900	P7Ctrl_peak_933	26.5664	3.5494	3.77583e-14	3.43376e-10	.	intergenic
chr11	101433300	101435700	P7Ctrl_peak_934	36.8709	4.92614	3.78702e-14	3.44107e-10	.	intergenic
chr12	28746100	28747400	P7Ctrl_peak_935	23.1758	3.09641	3.7934e-14	3.44144e-10	Trappc12	trafficking protein particle complex 12
chr1	154472000	154473200	P7Ctrl_peak_936	28.2108	3.7691	3.81964e-14	3.45749e-10	.	intergenic
chr12	91807600	91810100	P7Ctrl_peak_937	17.354	2.31858	3.82034e-14	3.45749e-10	Sel1l	sel-1 suppressor of lin-12-like (C. elegans)
chr4	87772300	87774300	P7Ctrl_peak_938	53.729	7.17846	3.87827e-14	3.49597e-10	Mllt3	myeloid/lymphoid or mixed-lineage leukemia (trithorax homolog, Drosophila); translocated to, 3
chr3	5561000	5561800	P7Ctrl_peak_939	33.7461	4.50865	3.91531e-14	3.52236e-10	Pex2	peroxisomal biogenesis factor 2
chr7	16133600	16134500	P7Ctrl_peak_940	54.8933	7.33402	3.94108e-14	3.54087e-10	Slc8a2	solute carrier family 8 (sodium/calcium exchanger), member 2
chr7	127878400	127880100	P7Ctrl_peak_941	18.88	2.52246	3.98298e-14	3.57615e-10	Zfp646	zinc finger protein 646
chr15	84076100	84078400	P7Ctrl_peak_942	16.4234	2.19424	3.99276e-14	3.58257e-10	.	intergenic
chr18	31722300	31723100	P7Ctrl_peak_943	21.3577	2.8535	3.99741e-14	3.58438e-10	Sap130	Sin3A associated protein
chr7	7296000	7296800	P7Ctrl_peak_944	29.5378	3.94639	4.02296e-14	3.5999e-10	Clcn4-2	chloride channel 4-2
chr2	25272500	25273500	P7Ctrl_peak_945	22.3188	2.9819	4.02859e-14	3.60048e-10	.	intergenic
chr6	92188900	92190500	P7Ctrl_peak_946	19.7567	2.63959	4.0352e-14	3.60402e-10	Rbsn	NA
chr18	82955400	82957200	P7Ctrl_peak_947	19.7478	2.6384	4.0482e-14	3.61326e-10	Zfp516	zinc finger protein 516
chr18	67490500	67491600	P7Ctrl_peak_948	72.2623	9.65459	4.05905e-14	3.62057e-10	Spire1	spire homolog 1 (Drosophila)
chr7	61927600	61928800	P7Ctrl_peak_949	28.9901	3.87322	4.08419e-14	3.63823e-10	.	intergenic
chr19	46501600	46502900	P7Ctrl_peak_950	28.1548	3.76161	4.09967e-14	3.64963e-10	Trim8	tripartite motif-containing 8
chr1	87791100	87792200	P7Ctrl_peak_951	59.7031	7.97662	4.11878e-14	3.65973e-10	Atg16l1	autophagy related 16-like 1 (S. cerevisiae)
chr5	32792000	32793900	P7Ctrl_peak_952	51.0487	6.82035	4.12541e-14	3.66143e-10	Prr14l	proline rich 14-like
chr1	159851800	159852500	P7Ctrl_peak_953	83.4916	11.1549	4.12638e-14	3.66143e-10	Tnr	tenascin R
chr1	143645900	143647500	P7Ctrl_peak_954	30.0983	4.02128	4.14774e-14	3.6732e-10	B3galt2	UDP-Gal:betaGlcNAc beta 1,3-galactosyltransferase, polypeptide 2
chr1	143645900	143647500	P7Ctrl_peak_954	30.0983	4.02128	4.14774e-14	3.6732e-10	Cdc73	cell division cycle 73, Paf1/RNA polymerase II complex component
chr6	48531900	48533300	P7Ctrl_peak_955	34.8884	4.66127	4.1921e-14	3.70285e-10	Zfp862-ps	zinc finger protein 862, pseudogene
chr7	105732500	105733400	P7Ctrl_peak_956	63.5976	8.49695	4.21386e-14	3.71244e-10	.	intergenic
chr8	113642600	113643100	P7Ctrl_peak_957	22.2755	2.97611	4.23644e-14	3.72991e-10	Mon1b	MON1 homolog b (yeast)
chr7	139875000	139877000	P7Ctrl_peak_958	35.1054	4.69025	4.25882e-14	3.74187e-10	.	intergenic
chr13	111714500	111716200	P7Ctrl_peak_959	34.1069	4.55685	4.27375e-14	3.75063e-10	Mier3	mesoderm induction early response 1, family member 3
chr12	83594200	83595300	P7Ctrl_peak_960	20.6417	2.75783	4.29112e-14	3.76103e-10	.	intergenic
chr7	132882900	132884000	P7Ctrl_peak_961	42.711	5.7064	4.29428e-14	3.76137e-10	.	intergenic
chr11	102604500	102607800	P7Ctrl_peak_962	40.8671	5.46004	4.30481e-14	3.76817e-10	.	intergenic
chr6	136606300	136607700	P7Ctrl_peak_963	18.4982	2.47145	4.3395e-14	3.78879e-10	.	intergenic
chr10	77321600	77322700	P7Ctrl_peak_964	35.7414	4.77522	4.35474e-14	3.79966e-10	Adarb1	adenosine deaminase, RNA-specific, B1
chr10	17914800	17915900	P7Ctrl_peak_965	19.2585	2.57303	4.36015e-14	3.80113e-10	Heca	headcase homolog (Drosophila)
chr4	126490100	126491600	P7Ctrl_peak_966	25.138	3.35856	4.37029e-14	3.80348e-10	Ago4	argonaute RISC catalytic subunit 4
chr15	76644600	76646600	P7Ctrl_peak_967	16.4241	2.19435	4.39157e-14	3.81814e-10	Cyhr1	cysteine and histidine rich 1
chr16	21927800	21929000	P7Ctrl_peak_968	64.4803	8.61488	4.39556e-14	3.81814e-10	Map3k13	mitogen-activated protein kinase kinase kinase 13
chr2	121215600	121216300	P7Ctrl_peak_969	19.7375	2.63703	4.39928e-14	3.81894e-10	Trp53bp1	transformation related protein 53 binding protein 1
chr11	97716400	97719000	P7Ctrl_peak_970	17.3915	2.32358	4.4391e-14	3.84615e-10	Pip4k2b	phosphatidylinositol-5-phosphate 4-kinase, type II, beta
chr8	70131100	70133600	P7Ctrl_peak_971	36.2629	4.8449	4.44412e-14	3.84732e-10	Rfxank	regulatory factor X-associated ankyrin-containing protein
chr9	66371700	66372700	P7Ctrl_peak_972	106.849	14.2756	4.48683e-14	3.87517e-10	Herc1	hect (homologous to the E6-AP (UBE3A) carboxyl terminus) domain and RCC1 (CHC1)-like domain (RLD) 1
chr16	13813000	13814000	P7Ctrl_peak_973	22.8783	3.05666	4.53124e-14	3.90115e-10	Rrn3	RRN3 RNA polymerase I transcription factor homolog (yeast)
chr10	59950200	59951100	P7Ctrl_peak_974	18.2261	2.4351	4.53844e-14	3.90488e-10	.	intergenic
chr4	42956400	42958800	P7Ctrl_peak_975	22.8493	3.05278	4.56027e-14	3.92118e-10	.	intergenic
chr2	28451400	28453800	P7Ctrl_peak_976	16.6546	2.22513	4.57592e-14	3.93215e-10	Ppp1r26	protein phosphatase 1, regulatory subunit 26
chr2	174096800	174097400	P7Ctrl_peak_977	51.1319	6.83147	4.593e-14	3.93937e-10	Stx16	syntaxin 16
chr2	174096800	174097400	P7Ctrl_peak_977	51.1319	6.83147	4.593e-14	3.93937e-10	Stx16	syntaxin 16
chr5	111287700	111289100	P7Ctrl_peak_978	25.4682	3.40267	4.62488e-14	3.95922e-10	Ttc28	tetratricopeptide repeat domain 28
chr6	55678400	55679400	P7Ctrl_peak_979	24.2352	3.23794	4.62911e-14	3.96036e-10	Neurod6	neurogenic differentiation 6
chr6	54299900	54300500	P7Ctrl_peak_980	49.1322	6.56431	4.64316e-14	3.96881e-10	Chn2	chimerin 2
chr2	26210700	26211500	P7Ctrl_peak_981	51.3594	6.86187	4.65895e-14	3.97838e-10	Qsox2	quiescin Q6 sulfhydryl oxidase 2
chr11	77864600	77865200	P7Ctrl_peak_982	44.8773	5.99582	4.67846e-14	3.99004e-10	Myo18a	myosin XVIIIA
chr11	77864600	77865200	P7Ctrl_peak_982	44.8773	5.99582	4.67846e-14	3.99004e-10	Myo18a	myosin XVIIIA
chr1	158245200	158247300	P7Ctrl_peak_983	21.4859	2.87063	4.7154e-14	4.01651e-10	.	intergenic
chr3	89176200	89176900	P7Ctrl_peak_984	69.5076	9.28656	4.76387e-14	4.04965e-10	Clk2-scamp3	NA
chr4	155739200	155740600	P7Ctrl_peak_985	36.0754	4.81984	4.76621e-14	4.04965e-10	.	intergenic
chr3	103928200	103929100	P7Ctrl_peak_986	26.3156	3.51589	4.82034e-14	4.0829e-10	Rsbn1	rosbin, round spermatid basic protein 1
chr4	109061700	109063600	P7Ctrl_peak_987	28.6438	3.82695	4.83215e-14	4.08782e-10	.	intergenic
chr11	72241800	72243700	P7Ctrl_peak_988	66.2692	8.85389	4.93141e-14	4.15886e-10	Slc13a5	solute carrier family 13 (sodium-dependent citrate transporter), member 5
chr17	28971500	28972700	P7Ctrl_peak_989	47.6777	6.36997	4.93642e-14	4.16051e-10	Stk38	serine/threonine kinase 38
chr3	51687800	51691000	P7Ctrl_peak_990	30.3877	4.05995	4.98698e-14	4.19015e-10	Maml3	mastermind like 3 (Drosophila)
chr12	12936300	12938200	P7Ctrl_peak_991	18.5003	2.47173	5.05881e-14	4.23742e-10	.	intergenic
chr11	4481900	4483000	P7Ctrl_peak_992	33.5286	4.47959	5.07651e-14	4.24498e-10	Mtmr3	myotubularin related protein 3
chr15	81823400	81824500	P7Ctrl_peak_993	29.4107	3.92942	5.1059e-14	4.25853e-10	Tef	thyrotroph embryonic factor
chr16	8635200	8636500	P7Ctrl_peak_994	35.6519	4.76327	5.11245e-14	4.26137e-10	.	intergenic
chr11	5780100	5781900	P7Ctrl_peak_995	49.5001	6.61345	5.11985e-14	4.26297e-10	2210015D19Rik	RIKEN cDNA 2210015D19 gene
chr13	21444600	21445800	P7Ctrl_peak_996	27.8017	3.71445	5.12063e-14	4.26297e-10	Zscan26	zinc finger and SCAN domain containing 26
chr14	32082700	32083300	P7Ctrl_peak_997	30.9889	4.14026	5.15107e-14	4.28569e-10	Dph3	diphthamine biosynthesis 3
chr6	91486700	91488000	P7Ctrl_peak_998	32.762	4.37716	5.17621e-14	4.30398e-10	Tmem43	transmembrane protein 43
chr7	127751900	127752600	P7Ctrl_peak_999	45.893	6.13153	5.19402e-14	4.3136e-10	Fbxl19	F-box and leucine-rich repeat protein 19
chr4	116136300	116137900	P7Ctrl_peak_1000	41.0443	5.48372	5.21091e-14	4.32472e-10	2510003B16Rik	NA
chr7	68230700	68232000	P7Ctrl_peak_1001	32.7113	4.37039	5.21387e-14	4.32472e-10	Igf1r	insulin-like growth factor I receptor
chr8	106264500	106266200	P7Ctrl_peak_1002	24.3784	3.25707	5.24647e-14	4.34562e-10	Smpd3	sphingomyelin phosphodiesterase 3, neutral
chr15	97975500	97976300	P7Ctrl_peak_1003	33.1938	4.43486	5.25283e-14	4.34562e-10	.	intergenic
chr3	101459600	101461100	P7Ctrl_peak_1004	22.1191	2.95522	5.26093e-14	4.34562e-10	Igsf3	immunoglobulin superfamily, member 3
chr14	32576500	32577300	P7Ctrl_peak_1005	43.4434	5.80426	5.26117e-14	4.34562e-10	.	intergenic
chr5	106457100	106458100	P7Ctrl_peak_1006	25.6143	3.4222	5.27201e-14	4.35053e-10	Barhl2	BarH-like 2 (Drosophila)
chr2	4610800	4613900	P7Ctrl_peak_1007	14.1697	1.89315	5.28013e-14	4.35053e-10	Frmd4a	FERM domain containing 4A
chr12	72541300	72542200	P7Ctrl_peak_1008	48.3028	6.45349	5.31589e-14	4.36709e-10	Pcnxl4	pecanex-like 4 (Drosophila)
chr5	53199800	53200500	P7Ctrl_peak_1009	51.0451	6.81988	5.32965e-14	4.37543e-10	Sel1l3	sel-1 suppressor of lin-12-like 3 (C. elegans)
chr2	157078000	157080600	P7Ctrl_peak_1010	29.7916	3.98031	5.36723e-14	4.40098e-10	.	intergenic
chr2	154534700	154536500	P7Ctrl_peak_1011	109.624	14.6463	5.37927e-14	4.40554e-10	Cbfa2t2	core-binding factor, runt domain, alpha subunit 2, translocated to, 2 (human)
chr9	40293400	40295100	P7Ctrl_peak_1012	19.5313	2.60948	5.4021e-14	4.41892e-10	.	intergenic
chr12	81663300	81664200	P7Ctrl_peak_1013	33.3901	4.46109	5.44747e-14	4.44953e-10	Ttc9	tetratricopeptide repeat domain 9
chr7	12492200	12494500	P7Ctrl_peak_1014	75.3579	10.0682	5.44933e-14	4.44953e-10	Zfp606	zinc finger protein 606
chr11	76257600	76258900	P7Ctrl_peak_1015	22.1236	2.95582	5.57394e-14	4.5431e-10	Nxn	nucleoredoxin
chr17	56562800	56563300	P7Ctrl_peak_1016	59.5381	7.95458	5.59435e-14	4.55157e-10	Safb2	scaffold attachment factor B2
chr4	141472600	141474100	P7Ctrl_peak_1017	15.2639	2.03934	5.59808e-14	4.55188e-10	Spen	SPEN homolog, transcriptional regulator (Drosophila)
chr16	37510200	37511100	P7Ctrl_peak_1018	43.9596	5.87322	5.65843e-14	4.58452e-10	Gtf2e1	general transcription factor II E, polypeptide 1 (alpha subunit)
chr19	6261300	6262300	P7Ctrl_peak_1019	26.983	3.60505	5.66531e-14	4.58736e-10	.	intergenic
chr7	45338700	45340200	P7Ctrl_peak_1020	34.0095	4.54384	5.71854e-14	4.62222e-10	.	intergenic
chr5	121366400	121368400	P7Ctrl_peak_1021	24.5036	3.2738	5.74061e-14	4.63584e-10	Gm15800	predicted gene 15800
chr4	64020100	64020700	P7Ctrl_peak_1022	21.497	2.8721	5.82612e-14	4.69218e-10	Tnc	tenascin C
chr15	98839100	98840000	P7Ctrl_peak_1023	28.0799	3.75161	5.82924e-14	4.69218e-10	Kmt2d	lysine (K)-specific methyltransferase 2D
chr8	72495100	72497100	P7Ctrl_peak_1024	20.4662	2.73438	5.85386e-14	4.70922e-10	Med26	mediator complex subunit 26
chr2	121235400	121236900	P7Ctrl_peak_1025	13.2495	1.77019	5.87337e-14	4.71934e-10	Trp53bp1	transformation related protein 53 binding protein 1
chr16	35313400	35314300	P7Ctrl_peak_1026	57.6078	7.69669	5.89819e-14	4.73538e-10	Sec22a	SEC22 vesicle trafficking protein homolog A (S. cerevisiae)
chr19	42119700	42122200	P7Ctrl_peak_1027	57.3663	7.66441	5.9003e-14	4.73538e-10	Pi4k2a	phosphatidylinositol 4-kinase type 2 alpha
chr7	84109800	84110800	P7Ctrl_peak_1028	29.4795	3.93861	5.90909e-14	4.73965e-10	Abhd17c	abhydrolase domain containing 17C
chr2	165379500	165381900	P7Ctrl_peak_1029	19.4659	2.60074	5.93256e-14	4.75566e-10	Zfp334	zinc finger protein 334
chr6	119574000	119575900	P7Ctrl_peak_1030	24.4741	3.26986	5.96854e-14	4.78169e-10	Erc1	ELKS/RAB6-interacting/CAST family member 1
chr4	45034600	45036000	P7Ctrl_peak_1031	46.3316	6.19013	6.01778e-14	4.81265e-10	Fbxo10	F-box protein 10
chr2	136116000	136117000	P7Ctrl_peak_1032	44.3997	5.93202	6.04016e-14	4.82204e-10	Pak7	p21 protein (Cdc42/Rac)-activated kinase 7
chr7	19394300	19395600	P7Ctrl_peak_1033	18.1899	2.43026	6.06815e-14	4.83588e-10	Ercc2	excision repair cross-complementing rodent repair deficiency, complementation group 2
chr9	21747700	21749700	P7Ctrl_peak_1034	32.3794	4.32605	6.13024e-14	4.87965e-10	Ldlr	low density lipoprotein receptor
chr19	45552200	45553400	P7Ctrl_peak_1035	78.1547	10.4419	6.13904e-14	4.88359e-10	.	intergenic
chr17	5341500	5343700	P7Ctrl_peak_1036	14.5398	1.94259	6.1459e-14	4.88359e-10	Arid1b	AT rich interactive domain 1B (SWI-like)
chr7	127607400	127609300	P7Ctrl_peak_1037	20.7217	2.76852	6.16479e-14	4.8957e-10	Zfp629	zinc finger protein 629
chr13	80893200	80894400	P7Ctrl_peak_1038	32.4664	4.33767	6.18716e-14	4.91059e-10	Arrdc3	arrestin domain containing 3
chr12	65148600	65149600	P7Ctrl_peak_1039	18.6215	2.48793	6.20166e-14	4.91924e-10	Mis18bp1	MIS18 binding protein 1
chr7	75206000	75207000	P7Ctrl_peak_1040	29.2198	3.9039	6.29875e-14	4.98463e-10	.	intergenic
chr2	24884000	24884600	P7Ctrl_peak_1041	16.8436	2.25039	6.30839e-14	4.98936e-10	Ehmt1	euchromatic histone methyltransferase 1
chr9	20435700	20438700	P7Ctrl_peak_1042	94.4207	12.6151	6.33147e-14	5.00058e-10	Zfp26	zinc finger protein 26
chr11	79501400	79503000	P7Ctrl_peak_1043	21.7677	2.90828	6.33359e-14	5.00058e-10	Omg	oligodendrocyte myelin glycoprotein
chr11	79501400	79503000	P7Ctrl_peak_1043	21.7677	2.90828	6.33359e-14	5.00058e-10	Nf1	neurofibromatosis 1
chr14	55071300	55080600	P7Ctrl_peak_1044	27.8759	3.72436	6.33749e-14	5.00075e-10	.	intergenic
chr12	5043900	5044600	P7Ctrl_peak_1045	90.6139	12.1065	6.34504e-14	5.00354e-10	Atad2b	ATPase family, AAA domain containing 2B
chr11	103376000	103377500	P7Ctrl_peak_1046	37.4895	5.00878	6.37278e-14	5.01706e-10	Plekhm1	pleckstrin homology domain containing, family M (with RUN domain) member 1
chr7	30361800	30362900	P7Ctrl_peak_1047	43.9754	5.87532	6.3729e-14	5.01706e-10	Lrfn3	leucine rich repeat and fibronectin type III domain containing 3
chr7	19004200	19006200	P7Ctrl_peak_1048	15.492	2.06981	6.41203e-14	5.03769e-10	Irf2bp1	interferon regulatory factor 2 binding protein 1
chr17	47488200	47490000	P7Ctrl_peak_1049	24.1187	3.22237	6.43511e-14	5.05142e-10	Taf8	TAF8 RNA polymerase II, TATA box binding protein (TBP)-associated factorq
chr16	21652400	21653800	P7Ctrl_peak_1050	15.6329	2.08863	6.46021e-14	5.06529e-10	.	intergenic
chr5	143714700	143716100	P7Ctrl_peak_1051	21.8162	2.91475	6.46745e-14	5.06757e-10	Usp42	ubiquitin specific peptidase 42
chr3	53651900	53657900	P7Ctrl_peak_1052	93.3275	12.469	6.47056e-14	5.06757e-10	Frem2	Fras1 related extracellular matrix protein 2
chr8	69763900	69766800	P7Ctrl_peak_1053	36.0405	4.81519	6.47814e-14	5.07058e-10	.	intergenic
chr7	30177500	30179100	P7Ctrl_peak_1054	50.4831	6.74478	6.49503e-14	5.07797e-10	.	intergenic
chr19	29612000	29612900	P7Ctrl_peak_1055	144.605	19.3199	6.49962e-14	5.07863e-10	.	intergenic
chr11	57529400	57531900	P7Ctrl_peak_1056	28.1698	3.76362	6.50727e-14	5.08169e-10	Mfap3	microfibrillar-associated protein 3
chr8	13939400	13940400	P7Ctrl_peak_1057	99.6811	13.3179	6.53236e-14	5.09081e-10	Fbxo25	F-box protein 25
chr5	130212700	130213400	P7Ctrl_peak_1058	21.6076	2.88688	6.53693e-14	5.09081e-10	.	intergenic
chr16	4874800	4875700	P7Ctrl_peak_1059	20.2031	2.69924	6.54138e-14	5.09081e-10	Ubald1	UBA-like domain containing 1
chr5	25284000	25284900	P7Ctrl_peak_1060	31.0783	4.15221	6.55681e-14	5.0999e-10	Kmt2c	lysine (K)-specific methyltransferase 2C
chr6	116021200	116022500	P7Ctrl_peak_1061	23.3473	3.11931	6.56082e-14	5.1001e-10	Tmcc1	transmembrane and coiled coil domains 1
chr10	67546900	67548800	P7Ctrl_peak_1062	26.6322	3.5582	6.5688e-14	5.10257e-10	.	intergenic
chr12	14148800	14150900	P7Ctrl_peak_1063	33.6889	4.501	6.57149e-14	5.10257e-10	.	intergenic
chr3	101377600	101378500	P7Ctrl_peak_1064	45.2388	6.04412	6.71373e-14	5.19819e-10	Igsf3	immunoglobulin superfamily, member 3
chr13	119775700	119776500	P7Ctrl_peak_1065	27.1151	3.62271	6.72926e-14	5.20725e-10	Zfp131	zinc finger protein 131
chr18	13686900	13689100	P7Ctrl_peak_1066	129.007	17.2359	6.73997e-14	5.20961e-10	Zfp521	zinc finger protein 521
chr8	4255200	4256100	P7Ctrl_peak_1067	36.1659	4.83194	6.75999e-14	5.22149e-10	.	intergenic
chr10	81325200	81326300	P7Ctrl_peak_1068	30.9949	4.14107	6.76684e-14	5.22149e-10	.	intergenic
chr11	113661300	113662600	P7Ctrl_peak_1069	24.4394	3.26523	6.84238e-14	5.27082e-10	Cog1	component of oligomeric golgi complex 1
chr11	113661300	113662600	P7Ctrl_peak_1069	24.4394	3.26523	6.84238e-14	5.27082e-10	Fam104a	family with sequence similarity 104, member A
chr19	8894600	8898100	P7Ctrl_peak_1070	48.6125	6.49487	6.86085e-14	5.28205e-10	Ints5	integrator complex subunit 5
chr7	67225800	67227700	P7Ctrl_peak_1071	49.5036	6.61393	6.89406e-14	5.29707e-10	Lysmd4	LysM, putative peptidoglycan-binding, domain containing 4
chr12	44282500	44283700	P7Ctrl_peak_1072	16.235	2.16907	6.89468e-14	5.29707e-10	Pnpla8	patatin-like phospholipase domain containing 8
chr13	29908800	29910200	P7Ctrl_peak_1073	45.7148	6.10773	6.89592e-14	5.29707e-10	E2f3	E2F transcription factor 3
chr7	49547700	49548600	P7Ctrl_peak_1074	53.8268	7.19153	6.93256e-14	5.31742e-10	Nav2	neuron navigator 2
chr7	80874900	80877400	P7Ctrl_peak_1075	28.272	3.77727	6.9339e-14	5.31742e-10	.	intergenic
chr17	46667200	46668200	P7Ctrl_peak_1076	27.3113	3.64892	6.99114e-14	5.34473e-10	.	intergenic
chr8	25662600	25663300	P7Ctrl_peak_1077	20.0136	2.67391	6.9933e-14	5.34473e-10	Whsc1l1	Wolf-Hirschhorn syndrome candidate 1-like 1 (human)
chr11	3896900	3898600	P7Ctrl_peak_1078	96.1995	12.8527	7.02591e-14	5.36362e-10	Dusp18	dual specificity phosphatase 18
chr11	78036800	78038000	P7Ctrl_peak_1079	37.7004	5.03696	7.03642e-14	5.36864e-10	.	intergenic
chr12	69958900	69959500	P7Ctrl_peak_1080	40.2023	5.37123	7.0614e-14	5.38468e-10	Atl1	atlastin GTPase 1
chr3	59325200	59326400	P7Ctrl_peak_1081	81.9638	10.9508	7.07553e-14	5.389e-10	Igsf10	immunoglobulin superfamily, member 10
chr11	72046300	72047300	P7Ctrl_peak_1082	47.1394	6.29806	7.07648e-14	5.389e-10	Fam64a	family with sequence similarity 64, member A
chr19	18717100	18717600	P7Ctrl_peak_1083	20.7387	2.7708	7.07894e-14	5.389e-10	D030056L22Rik	RIKEN cDNA D030056L22 gene
chr11	80031800	80032400	P7Ctrl_peak_1084	26.2662	3.50929	7.10333e-14	5.40454e-10	Suz12	suppressor of zeste 12 homolog (Drosophila)
chr7	138835600	138837700	P7Ctrl_peak_1085	16.8846	2.25587	7.11706e-14	5.40894e-10	.	intergenic
chr7	140853200	140854700	P7Ctrl_peak_1086	28.5155	3.80981	7.14767e-14	5.4201e-10	Bet1l	blocked early in transport 1 homolog (S. cerevisiae)-like
chr17	28746200	28748400	P7Ctrl_peak_1087	32.691	4.36768	7.16641e-14	5.42826e-10	Mapk14	mitogen-activated protein kinase 14
chr8	105716200	105717600	P7Ctrl_peak_1088	27.2763	3.64425	7.17509e-14	5.42879e-10	Gfod2	glucose-fructose oxidoreductase domain containing 2
chr12	101058200	101059000	P7Ctrl_peak_1089	19.5907	2.61741	7.19559e-14	5.43826e-10	Smek1	SMEK homolog 1, suppressor of mek1 (Dictyostelium)
chr3	59317900	59320500	P7Ctrl_peak_1090	80.3204	10.7312	7.20011e-14	5.43866e-10	Igsf10	immunoglobulin superfamily, member 10
chr5	30266800	30267600	P7Ctrl_peak_1091	32.3591	4.32333	7.22353e-14	5.45023e-10	Ept1	ethanolaminephosphotransferase 1 (CDP-ethanolamine-specific)
chr15	76734400	76735500	P7Ctrl_peak_1092	24.4374	3.26495	7.22745e-14	5.45023e-10	.	intergenic
chr6	135731900	135733900	P7Ctrl_peak_1093	39.238	5.24239	7.2378e-14	5.45501e-10	Grin2b	glutamate receptor, ionotropic, NMDA2B (epsilon 2)
chr17	34645100	34646200	P7Ctrl_peak_1094	24.9815	3.33765	7.26531e-14	5.46667e-10	Fkbpl	FK506 binding protein-like
chr5	136147300	136148700	P7Ctrl_peak_1095	28.4737	3.80423	7.32935e-14	5.50515e-10	Orai2	ORAI calcium release-activated calcium modulator 2
chr17	32818600	32821200	P7Ctrl_peak_1096	67.0848	8.96286	7.37514e-14	5.52792e-10	Zfp799	zinc finger protein 799
chr12	12372700	12373300	P7Ctrl_peak_1097	25.194	3.36605	7.41546e-14	5.55202e-10	Fam49a	family with sequence similarity 49, member A
chr10	82738900	82739300	P7Ctrl_peak_1098	66.9661	8.947	7.42158e-14	5.55355e-10	Hcfc2	host cell factor C2
chr8	111712900	111714300	P7Ctrl_peak_1099	17.8516	2.38507	7.44002e-14	5.56429e-10	Bcar1	breast cancer anti-estrogen resistance 1
chr7	118145300	118145800	P7Ctrl_peak_1100	160.145	21.3962	7.4553e-14	5.5696e-10	Smg1	SMG1 homolog, phosphatidylinositol 3-kinase-related kinase (C. elegans)
chr13	119766000	119767000	P7Ctrl_peak_1101	22.0717	2.94889	7.4734e-14	5.58006e-10	Zfp131	zinc finger protein 131
chr1	89890200	89891500	P7Ctrl_peak_1102	30.2236	4.03802	7.51765e-14	5.60695e-10	Agap1	ArfGAP with GTPase domain, ankyrin repeat and PH domain 1
chr8	13877500	13880400	P7Ctrl_peak_1103	14.8815	1.98824	7.5264e-14	5.60751e-10	Champ1	chromosome alignment maintaining phosphoprotein 1
chr2	91675200	91676600	P7Ctrl_peak_1104	27.0767	3.61758	7.52665e-14	5.60751e-10	Atg13	autophagy related 13
chr10	85114200	85115200	P7Ctrl_peak_1105	17.0259	2.27474	7.55971e-14	5.62291e-10	.	intergenic
chr11	84399600	84401700	P7Ctrl_peak_1106	20.7711	2.77512	7.5986e-14	5.64258e-10	Acaca	acetyl-Coenzyme A carboxylase alpha
chr3	97208500	97210600	P7Ctrl_peak_1107	23.8875	3.19149	7.62263e-14	5.65735e-10	Bcl9	B cell CLL/lymphoma 9
chr14	65252800	65253500	P7Ctrl_peak_1108	42.6893	5.7035	7.62706e-14	5.65755e-10	.	intergenic
chr2	179912500	179913700	P7Ctrl_peak_1109	29.1877	3.89962	7.66803e-14	5.67847e-10	Taf4a	TAF4A RNA polymerase II, TATA box binding protein (TBP)-associated factor
chr3	79631000	79631800	P7Ctrl_peak_1110	67.5576	9.02603	7.67741e-14	5.67847e-10	4930579G24Rik	RIKEN cDNA 4930579G24 gene
chr3	87930900	87932300	P7Ctrl_peak_1111	20.9479	2.79874	7.7212e-14	5.70252e-10	.	intergenic
chr3	126941500	126944400	P7Ctrl_peak_1112	19.1079	2.5529	7.75893e-14	5.72638e-10	Ank2	ankyrin 2, brain
chr7	25079500	25082400	P7Ctrl_peak_1113	22.5731	3.01587	7.78456e-14	5.73686e-10	Zfp574	zinc finger protein 574
chr2	181718300	181720900	P7Ctrl_peak_1114	40.3341	5.38884	7.82143e-14	5.76091e-10	.	intergenic
chr9	108533400	108534600	P7Ctrl_peak_1115	15.6699	2.09358	7.83728e-14	5.76947e-10	Qrich1	glutamine-rich 1
chr12	79175400	79176300	P7Ctrl_peak_1116	39.5125	5.27906	7.84172e-14	5.76961e-10	Rdh11	retinol dehydrogenase 11
chr6	4641700	4643000	P7Ctrl_peak_1117	36.8327	4.92102	7.94057e-14	5.83918e-10	Casd1	CAS1 domain containing 1
chr18	84012100	84014200	P7Ctrl_peak_1118	23.0497	3.07955	7.99388e-14	5.87106e-10	.	intergenic
chr8	70242300	70244100	P7Ctrl_peak_1119	20.4845	2.73683	8.00117e-14	5.87106e-10	Sugp2	SURP and G patch domain containing 2
chr13	49056600	49057700	P7Ctrl_peak_1120	19.7501	2.63871	8.02383e-14	5.88452e-10	Wnk2	WNK lysine deficient protein kinase 2
chr3	129633900	129634900	P7Ctrl_peak_1121	42.1009	5.62489	8.08091e-14	5.92e-10	Elovl6	ELOVL family member 6, elongation of long chain fatty acids (yeast)
chr17	30217200	30220500	P7Ctrl_peak_1122	29.8353	3.98614	8.26305e-14	6.03395e-10	Btbd9	BTB (POZ) domain containing 9
chr11	120011000	120012800	P7Ctrl_peak_1123	19.9619	2.66701	8.29791e-14	6.05615e-10	Aatk	apoptosis-associated tyrosine kinase
chr8	70330300	70332200	P7Ctrl_peak_1124	24.1253	3.22325	8.32884e-14	6.07222e-10	.	intergenic
chr12	104702300	104703200	P7Ctrl_peak_1125	26.7506	3.57402	8.35517e-14	6.08815e-10	Dicer1	dicer 1, ribonuclease type III
chr10	11164200	11164800	P7Ctrl_peak_1126	75.5196	10.0898	8.36273e-14	6.0904e-10	Shprh	SNF2 histone linker PHD RING helicase
chr4	141115200	141115900	P7Ctrl_peak_1127	15.565	2.07956	8.42001e-14	6.12229e-10	Szrd1	SUZ RNA binding domain containing 1
chr11	3344500	3346000	P7Ctrl_peak_1128	22.3771	2.9897	8.44055e-14	6.1274e-10	Limk2	LIM motif-containing protein kinase 2
chr11	3344500	3346000	P7Ctrl_peak_1128	22.3771	2.9897	8.44055e-14	6.1274e-10	Mir3470a	microRNA 3470a
chr2	180659700	180662300	P7Ctrl_peak_1129	17.4047	2.32536	8.48179e-14	6.15406e-10	Dido1	death inducer-obliterator 1
chr11	60730800	60732700	P7Ctrl_peak_1130	64.8518	8.66452	8.49687e-14	6.16172e-10	.	intergenic
chr14	47321500	47322200	P7Ctrl_peak_1131	33.6	4.48913	8.50768e-14	6.16627e-10	Mapk1ip1l	mitogen-activated protein kinase 1 interacting protein 1-like
chr12	32379300	32380300	P7Ctrl_peak_1132	38.4728	5.14016	8.52129e-14	6.17285e-10	Ccdc71l	coiled-coil domain containing 71 like
chr11	87610800	87612500	P7Ctrl_peak_1133	18.5725	2.48137	8.5264e-14	6.17326e-10	Mtmr4	myotubularin related protein 4
chr13	104219900	104220500	P7Ctrl_peak_1134	48.0814	6.42391	8.56269e-14	6.18966e-10	Ppwd1	peptidylprolyl isomerase domain and WD repeat containing 1
chr8	124002800	124003700	P7Ctrl_peak_1135	27.5119	3.67572	8.59056e-14	6.19664e-10	Taf5l	TAF5-like RNA polymerase II, p300/CBP-associated factor (PCAF)-associated factor
chr9	44804200	44806400	P7Ctrl_peak_1136	21.0769	2.81598	8.67466e-14	6.24154e-10	Kmt2a	lysine (K)-specific methyltransferase 2A
chr5	124004000	124006800	P7Ctrl_peak_1137	17.1461	2.29081	8.67475e-14	6.24154e-10	.	intergenic
chr8	107046300	107047400	P7Ctrl_peak_1138	34.6514	4.6296	8.72499e-14	6.27097e-10	Pdf	peptide deformylase (mitochondrial)
chr11	60777500	60780400	P7Ctrl_peak_1139	30.3891	4.06013	8.74598e-14	6.27748e-10	Smcr8	Smith-Magenis syndrome chromosome region, candidate 8 homolog (human)
chr15	89456900	89458000	P7Ctrl_peak_1140	17.8612	2.38634	8.75786e-14	6.28071e-10	Mapk8ip2	mitogen-activated protein kinase 8 interacting protein 2
chr3	88985100	88985800	P7Ctrl_peak_1141	18.0593	2.41281	8.82656e-14	6.31667e-10	Ash1l	ash1 (absent, small, or homeotic)-like (Drosophila)
chr17	31527200	31527800	P7Ctrl_peak_1142	25.5111	3.40841	8.83809e-14	6.31935e-10	Ndufv3	NADH dehydrogenase (ubiquinone) flavoprotein 3
chr11	78303900	78305400	P7Ctrl_peak_1143	63.4664	8.47942	8.84869e-14	6.32253e-10	Spag5	sperm associated antigen 5
chr15	84942200	84942900	P7Ctrl_peak_1144	38.8755	5.19395	8.87616e-14	6.33219e-10	Nup50	nucleoporin 50
chr2	66021800	66023800	P7Ctrl_peak_1145	24.9118	3.32833	8.8991e-14	6.34523e-10	.	intergenic
chr1	190772800	190773700	P7Ctrl_peak_1146	32.3111	4.31692	8.91432e-14	6.35275e-10	Rps6kc1	ribosomal protein S6 kinase polypeptide 1
chr3	9434100	9437100	P7Ctrl_peak_1147	35.203	4.70329	8.94082e-14	6.3683e-10	Zfp704	zinc finger protein 704
chr9	109117700	109118800	P7Ctrl_peak_1148	22.4478	2.99914	9.05596e-14	6.44694e-10	Plxnb1	plexin B1
chr2	30261700	30262600	P7Ctrl_peak_1149	21.4674	2.86816	9.11381e-14	6.48135e-10	.	intergenic
chr2	25938000	25940300	P7Ctrl_peak_1150	13.0636	1.74536	9.16496e-14	6.51092e-10	Camsap1	calmodulin regulated spectrin-associated protein 1
chr17	25963900	25965000	P7Ctrl_peak_1151	31.3152	4.18386	9.19596e-14	6.52613e-10	Capn15	calpain 15
chr1	34586500	34591400	P7Ctrl_peak_1152	26.1223	3.49007	9.23595e-14	6.54768e-10	.	intergenic
chr9	21272500	21274400	P7Ctrl_peak_1153	36.3546	4.85715	9.27239e-14	6.56924e-10	.	intergenic
chr2	105671600	105675800	P7Ctrl_peak_1154	39.2306	5.2414	9.27996e-14	6.56924e-10	.	intergenic
chr1	172004100	172005000	P7Ctrl_peak_1155	21.9465	2.93216	9.28083e-14	6.56924e-10	.	intergenic
chr4	140514400	140515600	P7Ctrl_peak_1156	24.9895	3.33872	9.31262e-14	6.58147e-10	.	intergenic
chr7	81023400	81025600	P7Ctrl_peak_1157	28.1905	3.76639	9.32073e-14	6.58378e-10	Zfp592	zinc finger protein 592
chr1	143770300	143771000	P7Ctrl_peak_1158	25.0416	3.34568	9.34188e-14	6.58664e-10	Trove2	TROVE domain family, member 2
chr18	46588100	46588800	P7Ctrl_peak_1159	27.9946	3.74021	9.34522e-14	6.58664e-10	.	intergenic
chr12	83950700	83952800	P7Ctrl_peak_1160	54.7496	7.31481	9.34536e-14	6.58664e-10	2410016O06Rik	RIKEN cDNA 2410016O06 gene
chr11	95763900	95764500	P7Ctrl_peak_1161	39.2233	5.24042	9.37703e-14	6.59957e-10	Zfp652	zinc finger protein 652
chrX	103962200	103963500	P7Ctrl_peak_1162	33.8878	4.52758	9.46177e-14	6.65577e-10	Rlim	ring finger protein, LIM domain interacting
chr17	25260600	25262500	P7Ctrl_peak_1163	22.298	2.97913	9.50234e-14	6.67365e-10	Ube2i	ubiquitin-conjugating enzyme E2I
chr2	127456300	127458500	P7Ctrl_peak_1164	24.4313	3.26414	9.52741e-14	6.68467e-10	Kcnip3	Kv channel interacting protein 3, calsenilin
chr2	153399100	153403800	P7Ctrl_peak_1165	19.3864	2.59012	9.53861e-14	6.68718e-10	Asxl1	additional sex combs like 1
chr10	77268400	77269500	P7Ctrl_peak_1166	19.4612	2.60011	9.54741e-14	6.68718e-10	Pofut2	protein O-fucosyltransferase 2
chr11	82801100	82803000	P7Ctrl_peak_1167	44.9291	6.00275	9.55255e-14	6.68718e-10	Lig3	ligase III, DNA, ATP-dependent
chr10	36832500	36833800	P7Ctrl_peak_1168	100.014	13.3623	9.55555e-14	6.68718e-10	Hs3st5	heparan sulfate (glucosamine) 3-O-sulfotransferase 5
chr19	29023900	29026700	P7Ctrl_peak_1169	60.3864	8.06792	9.62565e-14	6.72932e-10	Ak3	adenylate kinase 3
chr10	5801800	5802500	P7Ctrl_peak_1170	25.6922	3.4326	9.89262e-14	6.88766e-10	Fbxo5	F-box protein 5
chr8	91122100	91123200	P7Ctrl_peak_1171	56.8618	7.59701	9.98975e-14	6.94463e-10	Rbl2	retinoblastoma-like 2
chr11	120104500	120105600	P7Ctrl_peak_1172	14.7923	1.97632	1.00268e-13	6.961e-10	.	intergenic
chr1	74571300	74572500	P7Ctrl_peak_1173	21.9877	2.93766	1.00286e-13	6.961e-10	Zfp142	zinc finger protein 142
chr1	132449100	132450000	P7Ctrl_peak_1174	34.2431	4.57505	1.00422e-13	6.96474e-10	Dstyk	dual serine/threonine and tyrosine protein kinase
chr8	66468100	66469100	P7Ctrl_peak_1175	26.3052	3.5145	1.00443e-13	6.96474e-10	.	intergenic
chr4	82504500	82506100	P7Ctrl_peak_1176	14.9032	1.99114	1.00685e-13	6.97797e-10	Nfib	nuclear factor I/B
chr2	156995600	156996400	P7Ctrl_peak_1177	110.855	14.8107	1.01188e-13	7.00929e-10	Dsn1	DSN1, MIND kinetochore complex component, homolog (S. cerevisiae)
chr11	105927100	105928600	P7Ctrl_peak_1178	41.0261	5.48129	1.01457e-13	7.0208e-10	Tanc2	tetratricopeptide repeat, ankyrin repeat and coiled-coil containing 2
chr11	73040300	73041500	P7Ctrl_peak_1179	43.9216	5.86814	1.01941e-13	7.05067e-10	Camkk1	calcium/calmodulin-dependent protein kinase kinase 1, alpha
chr9	70572500	70573700	P7Ctrl_peak_1180	32.0418	4.28095	1.0216e-13	7.05881e-10	Sltm	SAFB-like, transcription modulator
chr8	119508200	119508800	P7Ctrl_peak_1181	15.9775	2.13467	1.02162e-13	7.05881e-10	Mbtps1	membrane-bound transcription factor peptidase, site 1
chr5	137501300	137502100	P7Ctrl_peak_1182	15.7332	2.10203	1.02541e-13	7.07782e-10	.	intergenic
chr2	9915300	9916600	P7Ctrl_peak_1183	55.9913	7.48071	1.03331e-13	7.12453e-10	Taf3	TAF3 RNA polymerase II, TATA box binding protein (TBP)-associated factor
chr12	113187800	113189600	P7Ctrl_peak_1184	52.9202	7.07039	1.03375e-13	7.12453e-10	.	intergenic
chr7	114536000	114536900	P7Ctrl_peak_1185	25.1844	3.36476	1.03847e-13	7.14983e-10	Pde3b	phosphodiesterase 3B, cGMP-inhibited
chr4	129142500	129144500	P7Ctrl_peak_1186	22.1137	2.95449	1.04725e-13	7.1957e-10	Fndc5	fibronectin type III domain containing 5
chr14	21774800	21775600	P7Ctrl_peak_1187	30.7156	4.10376	1.05027e-13	7.21283e-10	Samd8	sterile alpha motif domain containing 8
chr9	72616500	72618400	P7Ctrl_peak_1188	20.4491	2.7321	1.05658e-13	7.2525e-10	Rfx7	regulatory factor X, 7
chr9	91381000	91383800	P7Ctrl_peak_1189	50.0366	6.68514	1.06564e-13	7.30834e-10	Zic4	zinc finger protein of the cerebellum 4
chr10	80149600	80150700	P7Ctrl_peak_1190	18.6169	2.48731	1.06679e-13	7.30834e-10	Bc1	brain cytoplasmic RNA 1
chr13	89656200	89657700	P7Ctrl_peak_1191	22.4958	3.00555	1.06692e-13	7.30834e-10	Vcan	versican
chr7	141947500	141950300	P7Ctrl_peak_1192	24.2076	3.23425	1.07048e-13	7.32574e-10	.	intergenic
chr11	97627300	97629700	P7Ctrl_peak_1193	50.7406	6.77919	1.079e-13	7.37292e-10	.	intergenic
chr12	83268700	83269700	P7Ctrl_peak_1194	28.5466	3.81396	1.08241e-13	7.38506e-10	Dpf3	D4, zinc and double PHD fingers, family 3
chr11	120001100	120003200	P7Ctrl_peak_1195	18.9914	2.53735	1.08569e-13	7.40373e-10	Baiap2	brain-specific angiogenesis inhibitor 1-associated protein 2
chr11	101097700	101098600	P7Ctrl_peak_1196	23.02	3.07559	1.08696e-13	7.40681e-10	.	intergenic
chr9	22076100	22076700	P7Ctrl_peak_1197	84.2361	11.2544	1.08968e-13	7.41983e-10	Ecsit	ECSIT homolog (Drosophila)
chr9	22076100	22076700	P7Ctrl_peak_1197	84.2361	11.2544	1.08968e-13	7.41983e-10	Mir680-2	microRNA 680-2
chr2	4603200	4604300	P7Ctrl_peak_1198	20.5909	2.75105	1.09632e-13	7.44641e-10	Frmd4a	FERM domain containing 4A
chr2	26438300	26442100	P7Ctrl_peak_1199	20.4819	2.73648	1.10827e-13	7.50883e-10	Sec16a	SEC16 homolog A (S. cerevisiae)
chr3	51249600	51251000	P7Ctrl_peak_1200	20.0485	2.67857	1.10898e-13	7.50991e-10	.	intergenic
chr7	45710200	45711800	P7Ctrl_peak_1201	26.6095	3.55516	1.11071e-13	7.51412e-10	Sphk2	sphingosine kinase 2
chr19	32513800	32515300	P7Ctrl_peak_1202	21.0626	2.81407	1.11383e-13	7.52775e-10	Minpp1	multiple inositol polyphosphate histidine phosphatase 1
chr8	116956100	116958400	P7Ctrl_peak_1203	26.0856	3.48516	1.11817e-13	7.54959e-10	Atmin	ATM interactor
chr19	43736100	43736900	P7Ctrl_peak_1204	37.0629	4.95178	1.11888e-13	7.55063e-10	Cox15	cytochrome c oxidase assembly protein 15
chr4	127246800	127247700	P7Ctrl_peak_1205	33.0775	4.41932	1.12133e-13	7.56341e-10	.	intergenic
chr18	68064100	68064700	P7Ctrl_peak_1206	32.0972	4.28835	1.12726e-13	7.59362e-10	Ldlrad4	low density lipoprotein receptor class A domain containing 4
chr12	108815300	108816100	P7Ctrl_peak_1207	49.5573	6.6211	1.12773e-13	7.59362e-10	.	intergenic
chr11	95679600	95680800	P7Ctrl_peak_1208	16.0565	2.14522	1.12818e-13	7.59362e-10	Phb	prohibitin
chr4	117288200	117289100	P7Ctrl_peak_1209	27.9117	3.72914	1.14015e-13	7.66222e-10	Rnf220	ring finger protein 220
chr4	8751400	8753100	P7Ctrl_peak_1210	13.2489	1.77012	1.14313e-13	7.67623e-10	Chd7	chromodomain helicase DNA binding protein 7
chr9	30464400	30465200	P7Ctrl_peak_1211	47.1402	6.29816	1.14639e-13	7.68722e-10	Snx19	sorting nexin 19
chr11	6005500	6010900	P7Ctrl_peak_1212	20.3105	2.71359	1.14759e-13	7.68722e-10	Camk2b	calcium/calmodulin-dependent protein kinase II, beta
chr5	106634600	106638700	P7Ctrl_peak_1213	19.077	2.54879	1.15067e-13	7.70407e-10	.	intergenic
chr4	135871400	135872300	P7Ctrl_peak_1214	23.7547	3.17375	1.153e-13	7.71208e-10	Pnrc2	proline-rich nuclear receptor coactivator 2
chr9	89590000	89591400	P7Ctrl_peak_1215	45.8964	6.13199	1.16046e-13	7.75816e-10	AF529169	cDNA sequence AF529169
chr8	119597800	119599400	P7Ctrl_peak_1216	37.194	4.9693	1.16697e-13	7.79784e-10	.	intergenic
chr7	28559300	28559900	P7Ctrl_peak_1217	22.6885	3.03129	1.18305e-13	7.88269e-10	Pak4	p21 protein (Cdc42/Rac)-activated kinase 4
chr2	70475900	70477700	P7Ctrl_peak_1218	33.8779	4.52625	1.18314e-13	7.88269e-10	Sp5	trans-acting transcription factor 5
chr10	84947400	84948100	P7Ctrl_peak_1219	134.272	17.9394	1.18737e-13	7.90699e-10	Ric8b	resistance to inhibitors of cholinesterase 8 homolog B (C. elegans)
chr7	29377300	29378200	P7Ctrl_peak_1220	17.7565	2.37236	1.19176e-13	7.92075e-10	Sipa1l3	signal-induced proliferation-associated 1 like 3
chr5	113550300	113551400	P7Ctrl_peak_1221	36.4878	4.87496	1.1943e-13	7.9297e-10	.	intergenic
chr7	16140000	16141200	P7Ctrl_peak_1222	49.5394	6.61871	1.20454e-13	7.97064e-10	.	intergenic
chr4	130282300	130282900	P7Ctrl_peak_1223	31.85	4.25531	1.21621e-13	8.02967e-10	.	intergenic
chr5	92053800	92054900	P7Ctrl_peak_1224	21.1824	2.83008	1.22104e-13	8.05637e-10	G3bp2	GTPase activating protein (SH3 domain) binding protein 2
chr9	108831600	108832400	P7Ctrl_peak_1225	91.4577	12.2192	1.22286e-13	8.06447e-10	Celsr3	cadherin, EGF LAG seven-pass G-type receptor 3 (flamingo homolog, Drosophila)
chr16	36931600	36933000	P7Ctrl_peak_1226	35.9749	4.80642	1.22546e-13	8.07379e-10	Golgb1	golgi autoantigen, golgin subfamily b, macrogolgin 1
chr1	64078700	64079400	P7Ctrl_peak_1227	19.1633	2.56031	1.22717e-13	8.07559e-10	Klf7	Kruppel-like factor 7 (ubiquitous)
chr6	115791600	115793500	P7Ctrl_peak_1228	102.736	13.726	1.22752e-13	8.07559e-10	Cand2	cullin-associated and neddylation-dissociated 2 (putative)
chr6	40406200	40407000	P7Ctrl_peak_1229	203.33	27.1659	1.23326e-13	8.0982e-10	.	intergenic
chr10	71228000	71228800	P7Ctrl_peak_1230	45.9456	6.13855	1.2348e-13	8.10389e-10	Tfam	transcription factor A, mitochondrial
chr1	59867400	59868500	P7Ctrl_peak_1231	18.8608	2.51989	1.23688e-13	8.11366e-10	Bmpr2	bone morphogenetic protein receptor, type II (serine/threonine kinase)
chr16	5064300	5064900	P7Ctrl_peak_1232	25.6934	3.43276	1.24203e-13	8.1357e-10	Ubn1	ubinuclein 1
chr10	18523700	18525600	P7Ctrl_peak_1233	16.02	2.14035	1.24339e-13	8.14069e-10	Nhsl1	NHS-like 1
chr7	29399100	29401200	P7Ctrl_peak_1234	16.7627	2.23958	1.24478e-13	8.14587e-10	Sipa1l3	signal-induced proliferation-associated 1 like 3
chr17	25566400	25568100	P7Ctrl_peak_1235	21.1741	2.82897	1.24729e-13	8.15444e-10	.	intergenic
chr17	46257700	46259600	P7Ctrl_peak_1236	26.2587	3.50829	1.24833e-13	8.15527e-10	.	intergenic
chr1	105282300	105285000	P7Ctrl_peak_1237	46.7367	6.24425	1.24999e-13	8.16036e-10	Rnf152	ring finger protein 152
chr11	71025000	71026000	P7Ctrl_peak_1238	21.5368	2.87742	1.25164e-13	8.1672e-10	Mis12	MIS12 homolog (yeast)
chr6	128034100	128034600	P7Ctrl_peak_1239	31.7727	4.24499	1.25399e-13	8.17151e-10	Tspan9	tetraspanin 9
chr6	128034100	128034600	P7Ctrl_peak_1239	31.7727	4.24499	1.25399e-13	8.17151e-10	Tspan9	tetraspanin 9
chr5	115553800	115555400	P7Ctrl_peak_1240	33.8228	4.51889	1.2586e-13	8.19293e-10	Pxn	paxillin
chr17	74579100	74580500	P7Ctrl_peak_1241	30.2305	4.03895	1.26015e-13	8.19911e-10	Birc6	baculoviral IAP repeat-containing 6
chr9	21404500	21405100	P7Ctrl_peak_1242	21.6478	2.89226	1.26609e-13	8.22989e-10	.	intergenic
chr4	47015600	47016800	P7Ctrl_peak_1243	69.8589	9.33349	1.2706e-13	8.25117e-10	Anks6	ankyrin repeat and sterile alpha motif domain containing 6
chr16	56006600	56007500	P7Ctrl_peak_1244	57.1943	7.64143	1.27788e-13	8.2907e-10	.	intergenic
chrX	48369500	48370800	P7Ctrl_peak_1245	39.5488	5.28391	1.28146e-13	8.30998e-10	Bcorl1	BCL6 co-repressor-like 1
chr17	26142500	26143600	P7Ctrl_peak_1246	20.0295	2.67603	1.28908e-13	8.33847e-10	Axin1	axin 1
chr2	25504300	25505500	P7Ctrl_peak_1247	23.6707	3.16253	1.29128e-13	8.33847e-10	.	intergenic
chr2	29930300	29931600	P7Ctrl_peak_1248	24.9486	3.33326	1.29143e-13	8.33847e-10	Odf2	outer dense fiber of sperm tails 2
chr8	47710600	47712300	P7Ctrl_peak_1249	31.2094	4.16973	1.29824e-13	8.37093e-10	Cdkn2aip	CDKN2A interacting protein
chr17	32796200	32798900	P7Ctrl_peak_1250	68.1765	9.10871	1.30113e-13	8.3854e-10	Zfp811	zinc finger protein 811
chr11	120090500	120091900	P7Ctrl_peak_1251	44.5652	5.95413	1.30233e-13	8.3854e-10	Enthd2	ENTH domain containing 2
chr4	155256000	155256700	P7Ctrl_peak_1252	22.8781	3.05663	1.30667e-13	8.40935e-10	Faap20	NA
chr1	66438900	66440400	P7Ctrl_peak_1253	15.9935	2.1368	1.30911e-13	8.41314e-10	Map2	microtubule-associated protein 2
chr2	181390600	181391500	P7Ctrl_peak_1254	35.1814	4.70041	1.32446e-13	8.49575e-10	.	intergenic
chr6	120761000	120762600	P7Ctrl_peak_1255	39.8704	5.32689	1.35069e-13	8.62736e-10	Cecr2	cat eye syndrome chromosome region, candidate 2
chr2	122684600	122685400	P7Ctrl_peak_1256	54.8191	7.3241	1.36232e-13	8.68946e-10	Slc30a4	solute carrier family 30 (zinc transporter), member 4
chr3	30616400	30617100	P7Ctrl_peak_1257	150.453	20.1013	1.36561e-13	8.69819e-10	.	intergenic
chr1	181902900	181903800	P7Ctrl_peak_1258	204.157	27.2763	1.3765e-13	8.75528e-10	Enah	enabled homolog (Drosophila)
chr7	142082000	142082600	P7Ctrl_peak_1259	24.7353	3.30476	1.38502e-13	8.78895e-10	Dusp8	dual specificity phosphatase 8
chr8	69706000	69707700	P7Ctrl_peak_1260	40.1466	5.36378	1.38712e-13	8.79813e-10	Zfp869	zinc finger protein 869
chr10	4368100	4369800	P7Ctrl_peak_1261	24.6407	3.29212	1.3925e-13	8.82407e-10	Zbtb2	zinc finger and BTB domain containing 2
chr9	75008600	75010500	P7Ctrl_peak_1262	36.5102	4.87795	1.39354e-13	8.82656e-10	Fam214a	family with sequence similarity 214, member A
chr3	16203700	16205500	P7Ctrl_peak_1263	15.6056	2.08498	1.39474e-13	8.83001e-10	Ythdf3	YTH domain family 3
chr10	17723800	17724900	P7Ctrl_peak_1264	13.2176	1.76594	1.3984e-13	8.84495e-10	Cited2	Cbp/p300-interacting transactivator, with Glu/Asp-rich carboxy-terminal domain, 2
chr15	66781100	66782800	P7Ctrl_peak_1265	29.2066	3.90215	1.40234e-13	8.86061e-10	Tg	thyroglobulin
chr15	66781100	66782800	P7Ctrl_peak_1265	29.2066	3.90215	1.40234e-13	8.86061e-10	Sla	src-like adaptor
chr1	135436800	135440900	P7Ctrl_peak_1266	19.1717	2.56143	1.40309e-13	8.86061e-10	Nav1	neuron navigator 1
chr18	67479400	67480200	P7Ctrl_peak_1267	71.4781	9.54983	1.42748e-13	8.99129e-10	Slmo1	slowmo homolog 1 (Drosophila)
chr11	8492000	8493500	P7Ctrl_peak_1268	27.9785	3.73806	1.43145e-13	9.01214e-10	Tns3	tensin 3
chr11	119038200	119039500	P7Ctrl_peak_1269	29.0762	3.88473	1.4327e-13	9.01585e-10	Cbx8	chromobox 8
chr10	29223700	29225600	P7Ctrl_peak_1270	23.4992	3.1396	1.43576e-13	9.02255e-10	9330159F19Rik	RIKEN cDNA 9330159F19 gene
chr6	134869100	134870400	P7Ctrl_peak_1271	29.2434	3.90706	1.44204e-13	9.05784e-10	Gpr19	G protein-coupled receptor 19
chr2	163405700	163407200	P7Ctrl_peak_1272	39.1599	5.23195	1.44975e-13	9.10209e-10	.	intergenic
chr8	9769900	9771000	P7Ctrl_peak_1273	19.2025	2.56555	1.46776e-13	9.186e-10	Fam155a	family with sequence similarity 155, member A
chr10	5227400	5229800	P7Ctrl_peak_1274	28.9538	3.86837	1.46836e-13	9.186e-10	.	intergenic
chr17	83477600	83479100	P7Ctrl_peak_1275	24.6717	3.29626	1.46894e-13	9.186e-10	Eml4	echinoderm microtubule associated protein like 4
chr9	109057900	109059000	P7Ctrl_peak_1276	45.4666	6.07456	1.47149e-13	9.19197e-10	Trex1	three prime repair exonuclease 1
chr7	19286500	19287700	P7Ctrl_peak_1277	22.0877	2.95102	1.47699e-13	9.22098e-10	.	intergenic
chr12	118237600	118238500	P7Ctrl_peak_1278	97.8864	13.0781	1.48074e-13	9.23698e-10	Sp4	trans-acting transcription factor 4
chr10	14127100	14132900	P7Ctrl_peak_1279	26.1174	3.48941	1.48209e-13	9.2412e-10	Hivep2	human immunodeficiency virus type I enhancer binding protein 2
chr12	54067700	54069200	P7Ctrl_peak_1280	35.2323	4.70721	1.51217e-13	9.41149e-10	Npas3	neuronal PAS domain protein 3
chr8	70109800	70110600	P7Ctrl_peak_1281	20.5858	2.75036	1.51491e-13	9.4215e-10	Ncan	neurocan
chr6	85677500	85678900	P7Ctrl_peak_1282	21.7762	2.90941	1.51516e-13	9.4215e-10	Alms1	Alstrom syndrome 1
chr6	13628100	13629200	P7Ctrl_peak_1283	99.3341	13.2715	1.52369e-13	9.47022e-10	.	intergenic
chr18	73640000	73640500	P7Ctrl_peak_1284	32.4247	4.3321	1.5322e-13	9.51438e-10	Smad4	SMAD family member 4
chr8	10984900	10987100	P7Ctrl_peak_1285	26.5144	3.54246	1.53979e-13	9.55718e-10	.	intergenic
chr11	119208600	119209500	P7Ctrl_peak_1286	14.2185	1.89966	1.54193e-13	9.56456e-10	Tbc1d16	TBC1 domain family, member 16
chr14	69796200	69797400	P7Ctrl_peak_1287	23.9228	3.19621	1.54656e-13	9.57739e-10	Rhobtb2	Rho-related BTB domain containing 2
chr11	55257800	55259400	P7Ctrl_peak_1288	80.9615	10.8169	1.55075e-13	9.59896e-10	Fat2	FAT tumor suppressor homolog 2 (Drosophila)
chr10	11457100	11458000	P7Ctrl_peak_1289	108.89	14.5482	1.55263e-13	9.6062e-10	.	intergenic
chr2	21826100	21828300	P7Ctrl_peak_1290	25.5049	3.40758	1.56007e-13	9.63975e-10	Gpr158	G protein-coupled receptor 158
chr18	61131600	61132700	P7Ctrl_peak_1291	38.869	5.19308	1.56018e-13	9.63975e-10	.	intergenic
chr1	74566400	74567500	P7Ctrl_peak_1292	43.9569	5.87286	1.56666e-13	9.67542e-10	.	intergenic
chr11	86769700	86770300	P7Ctrl_peak_1293	29.4001	3.92799	1.57736e-13	9.72387e-10	Dhx40	DEAH (Asp-Glu-Ala-His) box polypeptide 40
chr11	86769700	86770300	P7Ctrl_peak_1293	29.4001	3.92799	1.57736e-13	9.72387e-10	Mir8115	NA
chr11	86769700	86770300	P7Ctrl_peak_1293	29.4001	3.92799	1.57736e-13	9.72387e-10	Dhx40	DEAH (Asp-Glu-Ala-His) box polypeptide 40
chr7	4426900	4427900	P7Ctrl_peak_1294	66.9062	8.93899	1.58099e-13	9.74182e-10	Rdh13	retinol dehydrogenase 13 (all-trans and 9-cis)
chr4	21677600	21678900	P7Ctrl_peak_1295	51.0794	6.82446	1.5971e-13	9.82838e-10	.	intergenic
chr11	48807100	48807900	P7Ctrl_peak_1296	21.9662	2.93479	1.59718e-13	9.82838e-10	Trim41	tripartite motif-containing 41
chr19	7225900	7228100	P7Ctrl_peak_1297	32.6314	4.35972	1.6108e-13	9.89863e-10	Naa40	N(alpha)-acetyltransferase 40, NatD catalytic subunit, homolog (S. cerevisiae)
chr15	35910100	35910800	P7Ctrl_peak_1298	47.4332	6.3373	1.62494e-13	9.97295e-10	Vps13b	vacuolar protein sorting 13B (yeast)
chr5	27771800	27772600	P7Ctrl_peak_1299	20.8776	2.78936	1.63491e-13	1.0007e-09	Paxip1	PAX interacting (with transcription-activation domain) protein 1
chr11	107072600	107074700	P7Ctrl_peak_1300	14.474	1.9338	1.6435e-13	1.00452e-09	Bptf	bromodomain PHD finger transcription factor
chr16	11755000	11756200	P7Ctrl_peak_1301	44.8485	5.99198	1.64964e-13	1.00691e-09	.	intergenic
chr17	25989100	25991200	P7Ctrl_peak_1302	20.0686	2.68127	1.65821e-13	1.01169e-09	Rab11fip3	RAB11 family interacting protein 3 (class II)
chr5	122932300	122933000	P7Ctrl_peak_1303	25.5276	3.41061	1.65991e-13	1.0119e-09	Kdm2b	lysine (K)-specific demethylase 2B
chr2	129092800	129093700	P7Ctrl_peak_1304	20.3861	2.72368	1.67225e-13	1.01752e-09	Ttl	tubulin tyrosine ligase
chr12	75715900	75716800	P7Ctrl_peak_1305	26.6503	3.56061	1.67626e-13	1.01905e-09	Sgpp1	sphingosine-1-phosphate phosphatase 1
chr2	172377500	172378200	P7Ctrl_peak_1306	39.0243	5.21384	1.69943e-13	1.03221e-09	.	intergenic
chr15	91190600	91191700	P7Ctrl_peak_1307	20.5542	2.74614	1.70212e-13	1.03338e-09	Abcd2	ATP-binding cassette, sub-family D (ALD), member 2
chrX	135888400	135889100	P7Ctrl_peak_1308	27.6547	3.6948	1.70324e-13	1.03361e-09	.	intergenic
chr3	96173400	96174200	P7Ctrl_peak_1309	34.2291	4.57318	1.70592e-13	1.03435e-09	Sf3b4	splicing factor 3b, subunit 4
chr3	95171700	95174000	P7Ctrl_peak_1310	36.0699	4.81912	1.71201e-13	1.03754e-09	.	intergenic
chr17	12270500	12272200	P7Ctrl_peak_1311	20.3546	2.71947	1.71401e-13	1.03829e-09	Map3k4	mitogen-activated protein kinase kinase kinase 4
chr10	21368100	21368800	P7Ctrl_peak_1312	24.9223	3.32974	1.73415e-13	1.04671e-09	Hbs1l	Hbs1-like (S. cerevisiae)
chr1	136625200	136628000	P7Ctrl_peak_1313	21.1423	2.82472	1.73484e-13	1.04671e-09	Zfp281	zinc finger protein 281
chr6	23263200	23263900	P7Ctrl_peak_1314	29.2827	3.91231	1.73849e-13	1.04845e-09	.	intergenic
chr9	25603400	25604100	P7Ctrl_peak_1315	30.4231	4.06468	1.75993e-13	1.06091e-09	Eepd1	endonuclease/exonuclease/phosphatase family domain containing 1
chr15	66609400	66609900	P7Ctrl_peak_1316	236.031	31.535	1.76468e-13	1.06283e-09	.	intergenic
chr4	82536300	82539100	P7Ctrl_peak_1317	55.1131	7.36338	1.76607e-13	1.0632e-09	.	intergenic
chr6	90689400	90690800	P7Ctrl_peak_1318	14.8625	1.9857	1.76955e-13	1.06476e-09	Iqsec1	IQ motif and Sec7 domain 1
chr5	112391000	112392400	P7Ctrl_peak_1319	17.8425	2.38384	1.78133e-13	1.07002e-09	.	intergenic
chr18	37484800	37487300	P7Ctrl_peak_1320	47.1889	6.30467	1.78424e-13	1.07123e-09	Pcdhb17	protocadherin beta 17
chr18	37484800	37487300	P7Ctrl_peak_1320	47.1889	6.30467	1.78424e-13	1.07123e-09	Gm37013	NA
chr18	37484800	37487300	P7Ctrl_peak_1320	47.1889	6.30467	1.78424e-13	1.07123e-09	Gm38666	NA
chr18	37484800	37487300	P7Ctrl_peak_1320	47.1889	6.30467	1.78424e-13	1.07123e-09	Pcdha7-g	NA
chr13	99414600	99415400	P7Ctrl_peak_1321	34.0808	4.55336	1.78859e-13	1.07249e-09	.	intergenic
chr17	33911100	33912400	P7Ctrl_peak_1322	23.4349	3.13102	1.79727e-13	1.07578e-09	Daxx	Fas death domain-associated protein
chr9	72361800	72362700	P7Ctrl_peak_1323	15.8299	2.11496	1.80038e-13	1.07671e-09	Zfp280d	zinc finger protein 280D
chr15	98903800	98904500	P7Ctrl_peak_1324	26.8799	3.59129	1.80194e-13	1.07717e-09	Lmbr1l	limb region 1 like
chr5	28206800	28207400	P7Ctrl_peak_1325	80.6483	10.775	1.81236e-13	1.08102e-09	Cnpy1	canopy 1 homolog (zebrafish)
chr1	79777700	79778300	P7Ctrl_peak_1326	40.8569	5.45868	1.81461e-13	1.08189e-09	Mrpl44	mitochondrial ribosomal protein L44
chr8	105285100	105285900	P7Ctrl_peak_1327	17.1638	2.29316	1.81945e-13	1.08383e-09	4931428F04Rik	RIKEN cDNA 4931428F04 gene
chr3	152427200	152428900	P7Ctrl_peak_1328	22.5571	3.01374	1.82137e-13	1.08406e-09	Zzz3	zinc finger, ZZ domain containing 3
chr4	133847100	133848300	P7Ctrl_peak_1329	23.9247	3.19646	1.83821e-13	1.09214e-09	Rps6ka1	ribosomal protein S6 kinase polypeptide 1
chr8	124343200	124345600	P7Ctrl_peak_1330	19.0907	2.55061	1.84735e-13	1.09613e-09	Galnt2	UDP-N-acetyl-alpha-D-galactosamine:polypeptide N-acetylgalactosaminyltransferase 2
chr4	136192600	136193400	P7Ctrl_peak_1331	38.8404	5.18926	1.85365e-13	1.09939e-09	.	intergenic
chr1	87237700	87239600	P7Ctrl_peak_1332	29.574	3.95124	1.87506e-13	1.11016e-09	Eif4e2	eukaryotic translation initiation factor 4E member 2
chr2	91124300	91125600	P7Ctrl_peak_1333	32.7242	4.37212	1.8797e-13	1.11236e-09	.	intergenic
chr16	96155800	96156500	P7Ctrl_peak_1334	53.835	7.19262	1.88944e-13	1.11624e-09	Wrb	tryptophan rich basic protein
chr18	31910000	31910800	P7Ctrl_peak_1335	44.075	5.88864	1.89514e-13	1.11871e-09	Sft2d3	SFT2 domain containing 3
chr8	99279300	99279800	P7Ctrl_peak_1336	35.6964	4.76922	1.89526e-13	1.11871e-09	.	intergenic
chr11	107875100	107877700	P7Ctrl_peak_1337	27.4495	3.66738	1.91092e-13	1.12698e-09	Cacng5	calcium channel, voltage-dependent, gamma subunit 5
chr7	30447100	30448600	P7Ctrl_peak_1338	30.2691	4.04409	1.91601e-13	1.12851e-09	.	intergenic
chr13	69737900	69740000	P7Ctrl_peak_1339	19.099	2.55172	1.92629e-13	1.13358e-09	.	intergenic
chr3	141464100	141466000	P7Ctrl_peak_1340	42.543	5.68395	1.93246e-13	1.13623e-09	.	intergenic
chr9	107534100	107535400	P7Ctrl_peak_1341	40.0733	5.35399	1.93731e-13	1.13712e-09	Tmem115	transmembrane protein 115
chr5	105485700	105486800	P7Ctrl_peak_1342	23.8124	3.18146	1.95419e-13	1.14604e-09	.	intergenic
chr3	129632900	129633800	P7Ctrl_peak_1343	26.6214	3.55676	1.96817e-13	1.15225e-09	.	intergenic
chr11	82444200	82446100	P7Ctrl_peak_1344	35.2267	4.70647	1.97148e-13	1.15335e-09	.	intergenic
chr13	58407800	58409900	P7Ctrl_peak_1345	41.4875	5.54294	1.98593e-13	1.16015e-09	Rmi1	RMI1, RecQ mediated genome instability 1, homolog (S. cerevisiae)
chr11	101124900	101126500	P7Ctrl_peak_1346	23.6591	3.16097	1.98798e-13	1.16085e-09	.	intergenic
chr7	98350600	98353200	P7Ctrl_peak_1347	34.2219	4.57221	1.99567e-13	1.16434e-09	.	intergenic
chr14	120324700	120325500	P7Ctrl_peak_1348	19.8394	2.65064	2.00113e-13	1.16653e-09	.	intergenic
chr13	117656500	117657000	P7Ctrl_peak_1349	127.232	16.9988	2.00465e-13	1.16793e-09	Hcn1	hyperpolarization-activated, cyclic nucleotide-gated K+ 1
chr4	101002900	101003700	P7Ctrl_peak_1350	17.7663	2.37366	2.0057e-13	1.16793e-09	Cachd1	cache domain containing 1
chr13	94203300	94204200	P7Ctrl_peak_1351	69.6017	9.29913	2.01877e-13	1.1738e-09	Scamp1	secretory carrier membrane protein 1
chr7	25685500	25686500	P7Ctrl_peak_1352	21.4883	2.87094	2.02664e-13	1.17737e-09	.	intergenic
chr2	94411800	94412300	P7Ctrl_peak_1353	29.7699	3.97741	2.04037e-13	1.18332e-09	Api5	apoptosis inhibitor 5
chr6	30450300	30451500	P7Ctrl_peak_1354	24.5581	3.28109	2.0434e-13	1.18457e-09	Klhdc10	kelch domain containing 10
chr18	77458500	77461300	P7Ctrl_peak_1355	18.1863	2.42978	2.06935e-13	1.19809e-09	Rnf165	ring finger protein 165
chr9	44818100	44823000	P7Ctrl_peak_1356	16.0866	2.14925	2.07463e-13	1.20063e-09	Kmt2a	lysine (K)-specific methyltransferase 2A
chr18	5766100	5768200	P7Ctrl_peak_1357	17.4562	2.33224	2.07848e-13	1.20235e-09	Zeb1	zinc finger E-box binding homeobox 1
chr5	20886100	20886900	P7Ctrl_peak_1358	46.2877	6.18426	2.08125e-13	1.20339e-09	.	intergenic
chr19	29715800	29719600	P7Ctrl_peak_1359	18.4871	2.46996	2.08245e-13	1.20339e-09	9930021J03Rik	RIKEN cDNA 9930021J03 gene
chr2	85195900	85197900	P7Ctrl_peak_1360	48.794	6.51911	2.0915e-13	1.2076e-09	.	intergenic
chr19	40845600	40846500	P7Ctrl_peak_1361	106.622	14.2452	2.10947e-13	1.21614e-09	.	intergenic
chr3	58548200	58548900	P7Ctrl_peak_1362	90.2211	12.054	2.12223e-13	1.22235e-09	Eif2a	eukaryotic translation initiation factor 2A
chr17	46772800	46773500	P7Ctrl_peak_1363	31.8928	4.26104	2.12578e-13	1.2234e-09	.	intergenic
chr7	29828000	29831000	P7Ctrl_peak_1364	53.6286	7.16505	2.12679e-13	1.2234e-09	Zfp790	zinc finger protein 790
chr17	90454400	90457000	P7Ctrl_peak_1365	46.2494	6.17914	2.12745e-13	1.2234e-09	Nrxn1	neurexin I
chr9	109064500	109065800	P7Ctrl_peak_1366	43.3577	5.7928	2.13356e-13	1.2264e-09	.	intergenic
chr4	18115700	18117400	P7Ctrl_peak_1367	53.6745	7.17118	2.14006e-13	1.22961e-09	Mmp16	matrix metallopeptidase 16
chr4	125071100	125071900	P7Ctrl_peak_1368	19.7404	2.63742	2.16382e-13	1.24012e-09	Snip1	Smad nuclear interacting protein 1
chr10	85119300	85121000	P7Ctrl_peak_1369	61.9484	8.27661	2.16736e-13	1.24092e-09	Mterf2	NA
chr5	114727300	114729100	P7Ctrl_peak_1370	69.2729	9.2552	2.16795e-13	1.24092e-09	Git2	G protein-coupled receptor kinase-interactor 2
chr11	21147900	21149200	P7Ctrl_peak_1371	25.4794	3.40417	2.17326e-13	1.24344e-09	.	intergenic
chr18	82692700	82694000	P7Ctrl_peak_1372	34.9563	4.67034	2.18887e-13	1.25055e-09	.	intergenic
chr18	65623900	65625500	P7Ctrl_peak_1373	17.2839	2.30921	2.18937e-13	1.25055e-09	Zfp532	zinc finger protein 532
chr12	105487500	105488900	P7Ctrl_peak_1374	106.498	14.2287	2.19768e-13	1.25477e-09	D430019H16Rik	RIKEN cDNA D430019H16 gene
chr14	31666700	31668100	P7Ctrl_peak_1375	21.7556	2.90665	2.21519e-13	1.26318e-09	Btd	biotinidase
chr8	95012800	95014200	P7Ctrl_peak_1376	21.6749	2.89587	2.22211e-13	1.26554e-09	Adgrg1	NA
chr2	101696500	101697800	P7Ctrl_peak_1377	23.6805	3.16383	2.22593e-13	1.26651e-09	Traf6	TNF receptor-associated factor 6
chr3	82392100	82393700	P7Ctrl_peak_1378	28.3458	3.78714	2.23807e-13	1.27144e-09	Map9	microtubule-associated protein 9
chr5	23497500	23498300	P7Ctrl_peak_1379	40.8186	5.45356	2.24071e-13	1.27241e-09	Kmt2e	lysine (K)-specific methyltransferase 2E
chr13	18866000	18866800	P7Ctrl_peak_1380	92.6562	12.3793	2.24759e-13	1.27524e-09	Vps41	vacuolar protein sorting 41 (yeast)
chr11	3307500	3308700	P7Ctrl_peak_1381	42.2714	5.64767	2.25301e-13	1.27708e-09	Patz1	POZ (BTB) and AT hook containing zinc finger 1
chr11	3307500	3308700	P7Ctrl_peak_1381	42.2714	5.64767	2.25301e-13	1.27708e-09	Mir3470a	microRNA 3470a
chr15	76370200	76371300	P7Ctrl_peak_1382	29.0854	3.88596	2.25804e-13	1.27887e-09	.	intergenic
chr3	9437200	9439100	P7Ctrl_peak_1383	24.8625	3.32175	2.25868e-13	1.27887e-09	Zfp704	zinc finger protein 704
chr12	108538000	108538700	P7Ctrl_peak_1384	27.8536	3.72138	2.26244e-13	1.28047e-09	Gm16596	predicted gene, 16596
chr12	108538000	108538700	P7Ctrl_peak_1384	27.8536	3.72138	2.26244e-13	1.28047e-09	Eml1	echinoderm microtubule associated protein like 1
chr8	87526200	87529100	P7Ctrl_peak_1385	36.9548	4.93734	2.2672e-13	1.28263e-09	.	intergenic
chr16	36033600	36034600	P7Ctrl_peak_1386	32.4332	4.33323	2.28037e-13	1.28848e-09	Kpna1	karyopherin (importin) alpha 1
chr11	88210500	88211500	P7Ctrl_peak_1387	57.4781	7.67935	2.28421e-13	1.28973e-09	Mrps23	mitochondrial ribosomal protein S23
chr9	108098500	108100000	P7Ctrl_peak_1388	20.6465	2.75847	2.29037e-13	1.29251e-09	Bsn	bassoon
chr1	92858000	92859500	P7Ctrl_peak_1389	17.0132	2.27304	2.29247e-13	1.29316e-09	Gpc1	glypican 1
chr15	63928900	63930700	P7Ctrl_peak_1390	25.5997	3.42024	2.29417e-13	1.29329e-09	Fam49b	family with sequence similarity 49, member B
chr1	13173900	13175400	P7Ctrl_peak_1391	19.3859	2.59005	2.29743e-13	1.29435e-09	Ncoa2	nuclear receptor coactivator 2
chr1	146900900	146902100	P7Ctrl_peak_1392	22.5971	3.01909	2.29921e-13	1.29469e-09	Brinp3	bone morphogenetic protein/retinoic acid inducible neural specific 3
chr5	148076100	148078500	P7Ctrl_peak_1393	21.9853	2.93735	2.31233e-13	1.30005e-09	Mtus2	microtubule associated tumor suppressor candidate 2
chr16	55905100	55906000	P7Ctrl_peak_1394	63.6673	8.50626	2.32633e-13	1.30631e-09	Cep97	centrosomal protein 97
chr2	128851200	128852600	P7Ctrl_peak_1395	50.1432	6.69937	2.33636e-13	1.31032e-09	Tmem87b	transmembrane protein 87B
chr4	108633500	108634100	P7Ctrl_peak_1396	44.5199	5.94808	2.34382e-13	1.31396e-09	Cc2d1b	coiled-coil and C2 domain containing 1B
chr11	107733900	107735500	P7Ctrl_peak_1397	21.4555	2.86655	2.35543e-13	1.31884e-09	.	intergenic
chr9	120179300	120181400	P7Ctrl_peak_1398	28.5893	3.81967	2.36753e-13	1.32453e-09	.	intergenic
chr16	17483500	17484500	P7Ctrl_peak_1399	28.2586	3.77548	2.3687e-13	1.32464e-09	Crkl	v-crk sarcoma virus CT10 oncogene homolog (avian)-like
chr14	26629200	26630000	P7Ctrl_peak_1400	54.0509	7.22147	2.37152e-13	1.32567e-09	.	intergenic
chr8	106009600	106011100	P7Ctrl_peak_1401	28.3282	3.78479	2.37911e-13	1.32937e-09	Ddx28	DEAD (Asp-Glu-Ala-Asp) box polypeptide 28
chr5	35078300	35079900	P7Ctrl_peak_1402	35.7352	4.7744	2.38762e-13	1.33193e-09	.	intergenic
chrX	104082900	104086600	P7Ctrl_peak_1403	30.8394	4.12029	2.39284e-13	1.33375e-09	C77370	expressed sequence C77370
chr11	98822300	98823500	P7Ctrl_peak_1404	22.2328	2.97041	2.39939e-13	1.33595e-09	.	intergenic
chr12	110932500	110933600	P7Ctrl_peak_1405	39.2588	5.24517	2.39973e-13	1.33595e-09	Tecpr2	tectonin beta-propeller repeat containing 2
chr13	70603100	70604400	P7Ctrl_peak_1406	16.4191	2.19368	2.41732e-13	1.3441e-09	Ice1	NA
chr5	92052200	92053700	P7Ctrl_peak_1407	19.5041	2.60584	2.4189e-13	1.34442e-09	G3bp2	GTPase activating protein (SH3 domain) binding protein 2
chr15	73105300	73107100	P7Ctrl_peak_1408	37.0358	4.94816	2.42189e-13	1.34554e-09	Ago2	argonaute RISC catalytic subunit 2
chrX	102067400	102071400	P7Ctrl_peak_1409	43.9609	5.8734	2.42649e-13	1.34754e-09	Nhsl2	NHS-like 2
chr11	98992800	98993500	P7Ctrl_peak_1410	23.0873	3.08458	2.43783e-13	1.35218e-09	Top2a	topoisomerase (DNA) II alpha
chr11	20647700	20649200	P7Ctrl_peak_1411	60.2881	8.05478	2.47531e-13	1.36948e-09	Sertad2	SERTA domain containing 2
chr5	23432400	23435000	P7Ctrl_peak_1412	25.6786	3.43079	2.47606e-13	1.36948e-09	5031425E22Rik	RIKEN cDNA 5031425E22 gene
chr7	3678400	3678900	P7Ctrl_peak_1413	32.1443	4.29464	2.48515e-13	1.37395e-09	Mboat7	membrane bound O-acyltransferase domain containing 7
chr7	27475700	27477400	P7Ctrl_peak_1414	45.0702	6.02161	2.4865e-13	1.37414e-09	.	intergenic
chr12	4294900	4296300	P7Ctrl_peak_1415	17.4524	2.33172	2.48868e-13	1.37464e-09	Ncoa1	nuclear receptor coactivator 1
chr6	136559600	136561400	P7Ctrl_peak_1416	20.0357	2.67687	2.48943e-13	1.37464e-09	Atf7ip	activating transcription factor 7 interacting protein
chr15	100815500	100818100	P7Ctrl_peak_1417	32.0273	4.279	2.49323e-13	1.37581e-09	Slc4a8	solute carrier family 4 (anion exchanger), member 8
chr9	65080600	65081300	P7Ctrl_peak_1418	28.9429	3.86691	2.49357e-13	1.37581e-09	Dpp8	dipeptidylpeptidase 8
chr7	51860900	51861900	P7Ctrl_peak_1419	107.382	14.3468	2.49817e-13	1.37779e-09	Fancf	Fanconi anemia, complementation group F
chr11	59176800	59177400	P7Ctrl_peak_1420	46.1231	6.16227	2.50965e-13	1.38301e-09	Gjc2	gap junction protein, gamma 2
chr1	75214900	75215500	P7Ctrl_peak_1421	21.0524	2.81271	2.51071e-13	1.38303e-09	Stk16	serine/threonine kinase 16
chr1	75214900	75215500	P7Ctrl_peak_1421	21.0524	2.81271	2.51071e-13	1.38303e-09	Tuba4a	tubulin, alpha 4A
chr13	72630900	72632100	P7Ctrl_peak_1422	33.0199	4.41162	2.53388e-13	1.39297e-09	.	intergenic
chr8	111272000	111273300	P7Ctrl_peak_1423	54.4937	7.28062	2.54143e-13	1.39656e-09	Rfwd3	ring finger and WD repeat domain 3
chr4	141199300	141201600	P7Ctrl_peak_1424	22.4716	3.00232	2.54939e-13	1.39867e-09	.	intergenic
chr4	41378800	41379900	P7Ctrl_peak_1425	14.2887	1.90904	2.55823e-13	1.40254e-09	Ubap1	ubiquitin-associated protein 1
chr9	25150300	25151300	P7Ctrl_peak_1426	27.9353	3.73229	2.55944e-13	1.40254e-09	.	intergenic
chr8	70224800	70225300	P7Ctrl_peak_1427	118.254	15.7994	2.57692e-13	1.41144e-09	Armc6	armadillo repeat containing 6
chr11	117855100	117855700	P7Ctrl_peak_1428	22.2829	2.97711	2.58109e-13	1.41144e-09	Birc5	baculoviral IAP repeat-containing 5
chr12	3499900	3502500	P7Ctrl_peak_1429	19.4862	2.60346	2.58199e-13	1.41144e-09	Asxl2	additional sex combs like 2 (Drosophila)
chr19	41558200	41559400	P7Ctrl_peak_1430	30.0239	4.01135	2.58622e-13	1.41262e-09	Lcor	ligand dependent nuclear receptor corepressor
chr5	135380700	135382000	P7Ctrl_peak_1431	23.0504	3.07964	2.59202e-13	1.41522e-09	Pom121	nuclear pore membrane protein 121
chr7	102019700	102020600	P7Ctrl_peak_1432	38.8932	5.19632	2.60623e-13	1.42197e-09	.	intergenic
chr7	121647500	121649700	P7Ctrl_peak_1433	41.1515	5.49804	2.60714e-13	1.42197e-09	Usp31	ubiquitin specific peptidase 31
chr16	21921600	21922400	P7Ctrl_peak_1434	25.196	3.36631	2.60752e-13	1.42197e-09	Map3k13	mitogen-activated protein kinase kinase kinase 13
chr12	84918200	84920800	P7Ctrl_peak_1435	20.6376	2.75728	2.61396e-13	1.42476e-09	Arel1	apoptosis resistant E3 ubiquitin protein ligase 1
chr14	103703700	103704200	P7Ctrl_peak_1436	50.0702	6.68962	2.61535e-13	1.42476e-09	Slain1	SLAIN motif family, member 1
chr15	98643100	98644400	P7Ctrl_peak_1437	14.807	1.97829	2.61578e-13	1.42476e-09	Cacnb3	calcium channel, voltage-dependent, beta 3 subunit
chr16	94746700	94750600	P7Ctrl_peak_1438	26.147	3.49337	2.62584e-13	1.42967e-09	.	intergenic
chr6	47865600	47867400	P7Ctrl_peak_1439	43.5238	5.81499	2.63904e-13	1.43513e-09	Zfp398	zinc finger protein 398
chr12	100550900	100551800	P7Ctrl_peak_1440	28.2316	3.77189	2.65119e-13	1.44059e-09	Rps6ka5	ribosomal protein S6 kinase, polypeptide 5
chr17	45439000	45442200	P7Ctrl_peak_1441	67.4839	9.01619	2.65758e-13	1.44291e-09	B230354K17Rik	NA
chr9	43105000	43105900	P7Ctrl_peak_1442	35.1816	4.70043	2.66144e-13	1.44443e-09	.	intergenic
chr2	28675700	28676600	P7Ctrl_peak_1443	33.5192	4.47833	2.66871e-13	1.44722e-09	Tsc1	tuberous sclerosis 1
chr5	97206800	97208500	P7Ctrl_peak_1444	102.532	13.6988	2.67495e-13	1.45003e-09	.	intergenic
chr12	75452600	75453700	P7Ctrl_peak_1445	25.5582	3.4147	2.67817e-13	1.45119e-09	Ppp2r5e	protein phosphatase 2, regulatory subunit B', epsilon
chr18	80127500	80130700	P7Ctrl_peak_1446	40.9649	5.47312	2.69816e-13	1.46028e-09	Adnp2	ADNP homeobox 2
chr11	84040600	84042200	P7Ctrl_peak_1447	30.1621	4.02981	2.71087e-13	1.46658e-09	Synrg	synergin, gamma
chr5	3590000	3590900	P7Ctrl_peak_1448	52.0481	6.95389	2.72918e-13	1.4759e-09	Rbm48	RNA binding motif protein 48
chr2	52111800	52113000	P7Ctrl_peak_1449	15.2836	2.04196	2.73754e-13	1.47859e-09	Rif1	Rap1 interacting factor 1 homolog (yeast)
chr11	83781000	83781900	P7Ctrl_peak_1450	36.8035	4.91713	2.73821e-13	1.47859e-09	Heatr6	HEAT repeat containing 6
chr4	106441900	106443600	P7Ctrl_peak_1451	58.715	7.84461	2.75875e-13	1.48893e-09	.	intergenic
chr15	27605900	27606500	P7Ctrl_peak_1452	35.334	4.7208	2.78255e-13	1.50059e-09	Otulin	NA
chr1	136270300	136271200	P7Ctrl_peak_1453	23.2632	3.10808	2.80789e-13	1.51365e-09	Camsap2	calmodulin regulated spectrin-associated protein family, member 2
chr17	6305200	6307400	P7Ctrl_peak_1454	29.3354	3.91935	2.81866e-13	1.51825e-09	Tmem181a	transmembrane protein 181A
chr4	122995800	122997000	P7Ctrl_peak_1455	43.7314	5.84273	2.82747e-13	1.52231e-09	.	intergenic
chr6	72153300	72154200	P7Ctrl_peak_1456	39.8032	5.31791	2.83372e-13	1.52392e-09	.	intergenic
chr17	48416500	48417000	P7Ctrl_peak_1457	35.139	4.69474	2.83566e-13	1.52392e-09	Oard1	O-acyl-ADP-ribose deacylase 1
chr13	54737100	54738400	P7Ctrl_peak_1458	12.3923	1.65568	2.8474e-13	1.52769e-09	.	intergenic
chr3	83921800	83922600	P7Ctrl_peak_1459	41.4916	5.54348	2.86362e-13	1.53337e-09	D930015E06Rik	RIKEN cDNA D930015E06 gene
chr12	84417600	84418500	P7Ctrl_peak_1460	21.3515	2.85267	2.86697e-13	1.53456e-09	Ccdc176	coiled-coil domain containing 176
chr12	84417600	84418500	P7Ctrl_peak_1460	21.3515	2.85267	2.86697e-13	1.53456e-09	Rnf113a2	ring finger protein 113A2
chr8	123204400	123205800	P7Ctrl_peak_1461	33.0568	4.41655	2.88004e-13	1.5393e-09	Chmp1a	charged multivesicular body protein 1A
chr10	29146200	29147600	P7Ctrl_peak_1462	21.9512	2.93279	2.88148e-13	1.5393e-09	Soga3	SOGA family member 3
chr6	119937300	119938000	P7Ctrl_peak_1463	24.1742	3.2298	2.91125e-13	1.55459e-09	Wnk1	WNK lysine deficient protein kinase 1
chr17	46410800	46411900	P7Ctrl_peak_1464	19.6785	2.62915	2.93192e-13	1.56379e-09	Zfp318	zinc finger protein 318
chr7	27342000	27343000	P7Ctrl_peak_1465	24.053	3.2136	2.93429e-13	1.56444e-09	.	intergenic
chr6	84617600	84619900	P7Ctrl_peak_1466	19.9687	2.66791	2.9367e-13	1.5645e-09	Exoc6b	exocyst complex component 6B
chr7	80264700	80265300	P7Ctrl_peak_1467	62.3148	8.32557	2.95478e-13	1.5722e-09	Ngrn	neugrin, neurite outgrowth associated
chr2	26364400	26366100	P7Ctrl_peak_1468	24.4911	3.27213	2.95739e-13	1.5722e-09	Snapc4	small nuclear RNA activating complex, polypeptide 4
chr12	76385100	76387500	P7Ctrl_peak_1469	22.8185	3.04866	2.95808e-13	1.5722e-09	Zbtb1	zinc finger and BTB domain containing 1
chr7	46097000	46100400	P7Ctrl_peak_1470	27.9013	3.72775	2.96461e-13	1.57444e-09	.	intergenic
chr4	41497900	41499700	P7Ctrl_peak_1471	179.279	23.9525	2.96868e-13	1.57537e-09	AI464131	expressed sequence AI464131
chr17	23819400	23821200	P7Ctrl_peak_1472	12.4575	1.66438	2.97271e-13	1.57628e-09	Srrm2	serine/arginine repetitive matrix 2
chr7	29893200	29896500	P7Ctrl_peak_1473	42.4661	5.67368	2.9742e-13	1.57643e-09	Zfp27	zinc finger protein 27
chr11	118406300	118408300	P7Ctrl_peak_1474	31.4809	4.206	2.98044e-13	1.57844e-09	Cant1	calcium activated nucleotidase 1
chr8	40550800	40552100	P7Ctrl_peak_1475	21.1274	2.82272	2.98433e-13	1.57875e-09	.	intergenic
chr4	5798300	5800300	P7Ctrl_peak_1476	23.0512	3.07976	2.98554e-13	1.57878e-09	.	intergenic
chr4	133064900	133066300	P7Ctrl_peak_1477	14.5421	1.94289	2.98905e-13	1.57975e-09	Ahdc1	AT hook, DNA binding motif, containing 1
chr8	71492000	71493200	P7Ctrl_peak_1478	49.9304	6.67095	2.9897e-13	1.57975e-09	.	intergenic
chr10	79737900	79740000	P7Ctrl_peak_1479	43.5908	5.82394	2.99304e-13	1.5809e-09	Bc1	brain cytoplasmic RNA 1
chr17	46800400	46801900	P7Ctrl_peak_1480	30.0282	4.01192	3.00191e-13	1.58374e-09	.	intergenic
chr9	123478700	123480400	P7Ctrl_peak_1481	42.3974	5.6645	3.00495e-13	1.58474e-09	Limd1	LIM domains containing 1
chr13	51702100	51703600	P7Ctrl_peak_1482	25.5337	3.41143	3.01274e-13	1.5871e-09	Sema4d	sema domain, immunoglobulin domain (Ig), transmembrane domain (TM) and short cytoplasmic domain, (semaphorin) 4D
chr4	86582700	86583800	P7Ctrl_peak_1483	53.3939	7.13368	3.01294e-13	1.5871e-09	Haus6	HAUS augmin-like complex, subunit 6
chr15	6796000	6797800	P7Ctrl_peak_1484	23.0744	3.08286	3.02284e-13	1.59047e-09	Rictor	RPTOR independent companion of MTOR, complex 2
chr8	79339100	79339900	P7Ctrl_peak_1485	24.5353	3.27804	3.02582e-13	1.59143e-09	Smad1	SMAD family member 1
chr19	46877300	46878700	P7Ctrl_peak_1486	26.0592	3.48163	3.02881e-13	1.59184e-09	.	intergenic
chr11	76986400	76987200	P7Ctrl_peak_1487	29.5539	3.94854	3.03516e-13	1.59413e-09	Blmh	bleomycin hydrolase
chr4	118362500	118363600	P7Ctrl_peak_1488	26.0873	3.48539	3.03842e-13	1.59436e-09	.	intergenic
chr11	43704400	43706200	P7Ctrl_peak_1489	17.9595	2.39948	3.04028e-13	1.59453e-09	.	intergenic
chr4	140034000	140034900	P7Ctrl_peak_1490	31.1447	4.16109	3.04695e-13	1.59575e-09	.	intergenic
chr10	41907200	41908300	P7Ctrl_peak_1491	26.0131	3.47548	3.0492e-13	1.59632e-09	Sesn1	sestrin 1
chr12	12939100	12940300	P7Ctrl_peak_1492	26.5827	3.55157	3.0585e-13	1.59996e-09	.	intergenic
chr14	119868800	119870800	P7Ctrl_peak_1493	16.7468	2.23745	3.0706e-13	1.60444e-09	.	intergenic
chr17	23752100	23754000	P7Ctrl_peak_1494	19.2637	2.57373	3.07542e-13	1.60634e-09	9530082P21Rik	RIKEN cDNA 9530082P21 gene
chr7	27637900	27640200	P7Ctrl_peak_1495	20.4361	2.73036	3.07695e-13	1.60652e-09	Akt2	thymoma viral proto-oncogene 2
chr18	76304400	76305100	P7Ctrl_peak_1496	24.8499	3.32006	3.09409e-13	1.61423e-09	.	intergenic
chr9	107852000	107853600	P7Ctrl_peak_1497	16.6366	2.22273	3.09609e-13	1.61466e-09	.	intergenic
chr2	119963600	119965400	P7Ctrl_peak_1498	23.2233	3.10275	3.09934e-13	1.61573e-09	Mga	MAX gene associated
chrX	152270700	152271600	P7Ctrl_peak_1499	19.5553	2.61268	3.10177e-13	1.61638e-09	Kdm5c	lysine (K)-specific demethylase 5C
chr19	4316100	4319400	P7Ctrl_peak_1500	17.0942	2.28386	3.11333e-13	1.62131e-09	Kdm2a	lysine (K)-specific demethylase 2A
chr5	33769300	33769900	P7Ctrl_peak_1501	42.4361	5.66968	3.13634e-13	1.6294e-09	Letm1	leucine zipper-EF-hand containing transmembrane protein 1
chr10	127094100	127096000	P7Ctrl_peak_1502	17.4751	2.33476	3.15562e-13	1.63692e-09	Os9	amplified in osteosarcoma
chr12	102784900	102786000	P7Ctrl_peak_1503	19.6626	2.62702	3.15884e-13	1.63797e-09	Btbd7	BTB (POZ) domain containing 7
chr17	50607600	50608800	P7Ctrl_peak_1504	62.5681	8.35941	3.16451e-13	1.6402e-09	Plcl2	phospholipase C-like 2
chr13	17803300	17804100	P7Ctrl_peak_1505	19.5482	2.61173	3.16746e-13	1.64027e-09	Cdk13	cyclin-dependent kinase 13
chr13	85215400	85216300	P7Ctrl_peak_1506	48.9118	6.53486	3.16809e-13	1.64027e-09	Rasa1	RAS p21 protein activator 1
chr9	45858200	45862200	P7Ctrl_peak_1507	22.9128	3.06126	3.18663e-13	1.64861e-09	.	intergenic
chr9	53439000	53440100	P7Ctrl_peak_1508	52.3189	6.99006	3.18806e-13	1.64872e-09	Atm	ataxia telangiectasia mutated homolog (human)
chr19	21280200	21281700	P7Ctrl_peak_1509	24.6849	3.29802	3.19793e-13	1.65257e-09	Zfand5	zinc finger, AN1-type domain 5
chr11	117760300	117761100	P7Ctrl_peak_1510	47.1716	6.30236	3.20921e-13	1.65777e-09	.	intergenic
chr7	25314700	25315900	P7Ctrl_peak_1511	18.1799	2.42893	3.22172e-13	1.66171e-09	.	intergenic
chr17	34612200	34613100	P7Ctrl_peak_1512	16.4489	2.19765	3.23164e-13	1.66556e-09	Agpat1	1-acylglycerol-3-phosphate O-acyltransferase 1 (lysophosphatidic acid acyltransferase, alpha)
chr16	13147300	13148800	P7Ctrl_peak_1513	43.5293	5.81573	3.23404e-13	1.66617e-09	.	intergenic
chr12	118232400	118233700	P7Ctrl_peak_1514	42.7877	5.71665	3.23528e-13	1.66618e-09	Sp4	trans-acting transcription factor 4
chr2	150003000	150004600	P7Ctrl_peak_1515	26.6388	3.55907	3.24106e-13	1.66853e-09	Syndig1	synapse differentiation inducing 1
chr2	144538500	144539400	P7Ctrl_peak_1516	39.6261	5.29424	3.2448e-13	1.66919e-09	Polr3f	polymerase (RNA) III (DNA directed) polypeptide F
chrX	48529500	48530100	P7Ctrl_peak_1517	54.0614	7.22287	3.24871e-13	1.67057e-09	Rab33a	RAB33A, member of RAS oncogene family
chr11	58879700	58881300	P7Ctrl_peak_1518	46.2964	6.18542	3.26544e-13	1.67678e-09	2810021J22Rik	RIKEN cDNA 2810021J22 gene
chr14	67676600	67678000	P7Ctrl_peak_1519	23.1608	3.0944	3.26635e-13	1.67678e-09	Cdca2	cell division cycle associated 2
chr1	52789400	52790300	P7Ctrl_peak_1520	16.1748	2.16104	3.26694e-13	1.67678e-09	Inpp1	inositol polyphosphate-1-phosphatase
chr7	98594600	98595400	P7Ctrl_peak_1521	22.6696	3.02877	3.29628e-13	1.6912e-09	2210018M11Rik	RIKEN cDNA 2210018M11 gene
chr10	78187000	78188200	P7Ctrl_peak_1522	26.9288	3.59782	3.3073e-13	1.69557e-09	Trappc10	trafficking protein particle complex 10
chr11	118260400	118261500	P7Ctrl_peak_1523	77.3935	10.3402	3.31443e-13	1.69795e-09	Usp36	ubiquitin specific peptidase 36
chr7	92835500	92836600	P7Ctrl_peak_1524	33.386	4.46054	3.33122e-13	1.70462e-09	Rab30	RAB30, member RAS oncogene family
chr11	119918500	119919600	P7Ctrl_peak_1525	23.5684	3.14886	3.33927e-13	1.70682e-09	Chmp6	charged multivesicular body protein 6
chr13	23355400	23357800	P7Ctrl_peak_1526	27.8181	3.71663	3.3454e-13	1.70867e-09	4930586N03Rik	NA
chr1	130690500	130691200	P7Ctrl_peak_1527	85.4362	11.4147	3.34803e-13	1.70937e-09	.	intergenic
chr1	55695600	55698200	P7Ctrl_peak_1528	41.2497	5.51117	3.37582e-13	1.72151e-09	Plcl1	phospholipase C-like 1
chr7	16944500	16945500	P7Ctrl_peak_1529	16.4335	2.1956	3.37687e-13	1.72151e-09	.	intergenic
chr18	39485800	39487300	P7Ctrl_peak_1530	29.7604	3.97614	3.39253e-13	1.7282e-09	Nr3c1	nuclear receptor subfamily 3, group C, member 1
chr2	32212700	32213200	P7Ctrl_peak_1531	39.562	5.28568	3.40581e-13	1.73302e-09	Prrc2b	proline-rich coiled-coil 2B
chr7	19079900	19081300	P7Ctrl_peak_1532	14.526	1.94075	3.43498e-13	1.74526e-09	Dmwd	dystrophia myotonica-containing WD repeat motif
chr8	70766000	70769600	P7Ctrl_peak_1533	30.2929	4.04728	3.45195e-13	1.75191e-09	.	intergenic
chr2	26382600	26383800	P7Ctrl_peak_1534	20.2745	2.70877	3.46476e-13	1.75711e-09	Sdccag3	serologically defined colon cancer antigen 3
chr9	108109400	108111300	P7Ctrl_peak_1535	17.9536	2.39869	3.46855e-13	1.75772e-09	Bsn	bassoon
chr12	86244000	86244800	P7Ctrl_peak_1536	23.7963	3.17931	3.47211e-13	1.75886e-09	Gpatch2l	G patch domain containing 2 like
chr5	31156900	31157900	P7Ctrl_peak_1537	19.1014	2.55204	3.49936e-13	1.77025e-09	Gtf3c2	general transcription factor IIIC, polypeptide 2, beta
chr4	45058300	45059200	P7Ctrl_peak_1538	22.6634	3.02794	3.50826e-13	1.77256e-09	Fbxo10	F-box protein 10
chr19	6375500	6377100	P7Ctrl_peak_1539	17.7717	2.37438	3.52054e-13	1.77764e-09	Sf1	splicing factor 1
chr12	87088900	87090500	P7Ctrl_peak_1540	32.7217	4.37178	3.5257e-13	1.77873e-09	.	intergenic
chr17	6137200	6139300	P7Ctrl_peak_1541	25.0217	3.34302	3.5373e-13	1.78392e-09	.	intergenic
chr10	127517300	127518100	P7Ctrl_peak_1542	19.9927	2.67112	3.55069e-13	1.78935e-09	Shmt2	serine hydroxymethyltransferase 2 (mitochondrial)
chr18	62514600	62515700	P7Ctrl_peak_1543	24.6428	3.2924	3.55626e-13	1.79054e-09	Fbxo38	F-box protein 38
chr2	131296100	131297400	P7Ctrl_peak_1544	118.588	15.844	3.56118e-13	1.79198e-09	Pank2	pantothenate kinase 2
chr2	131296100	131297400	P7Ctrl_peak_1544	118.588	15.844	3.56118e-13	1.79198e-09	Mir3098	microRNA 3098
chr6	113143500	113144100	P7Ctrl_peak_1545	36.2448	4.84248	3.58221e-13	1.79924e-09	Setd5	SET domain containing 5
chr18	75431200	75432300	P7Ctrl_peak_1546	40.8304	5.45515	3.58401e-13	1.79948e-09	Ctif	CBP80/20-dependent translation initiation factor
chr11	72924500	72927000	P7Ctrl_peak_1547	27.4938	3.6733	3.59029e-13	1.8013e-09	Zzef1	zinc finger, ZZ-type with EF hand domain 1
chr1	139446700	139447600	P7Ctrl_peak_1548	35.582	4.75393	3.59387e-13	1.80244e-09	Zbtb41	zinc finger and BTB domain containing 41 homolog
chr6	55498900	55501200	P7Ctrl_peak_1549	22.8102	3.04756	3.60985e-13	1.80978e-09	Adcyap1r1	adenylate cyclase activating polypeptide 1 receptor 1
chr14	79426200	79428900	P7Ctrl_peak_1550	31.0893	4.15368	3.61904e-13	1.81305e-09	Kbtbd7	kelch repeat and BTB (POZ) domain containing 7
chr14	118162600	118163200	P7Ctrl_peak_1551	19.7875	2.64371	3.63722e-13	1.82082e-09	Gpr180	G protein-coupled receptor 180
chr8	107556400	107557700	P7Ctrl_peak_1552	29.6527	3.96175	3.65028e-13	1.82602e-09	.	intergenic
chr19	4762200	4762800	P7Ctrl_peak_1553	32.7993	4.38214	3.65406e-13	1.82723e-09	Rbm4b	RNA binding motif protein 4B
chr19	4762200	4762800	P7Ctrl_peak_1553	32.7993	4.38214	3.65406e-13	1.82723e-09	Rbm4b	RNA binding motif protein 4B
chr13	119492600	119493000	P7Ctrl_peak_1554	47.486	6.34437	3.66085e-13	1.82996e-09	Gm7120	predicted gene 7120
chr7	122627500	122631900	P7Ctrl_peak_1555	18.6091	2.48627	3.67182e-13	1.8341e-09	Prkcb	protein kinase C, beta
chr9	45928400	45930100	P7Ctrl_peak_1556	40.2172	5.37321	3.68054e-13	1.83778e-09	.	intergenic
chr11	20825700	20826600	P7Ctrl_peak_1557	28.7312	3.83863	3.68896e-13	1.8413e-09	Lgalsl	lectin, galactoside binding-like
chr10	127197700	127199300	P7Ctrl_peak_1558	35.1823	4.70052	3.69428e-13	1.84329e-09	Pip4k2c	phosphatidylinositol-5-phosphate 4-kinase, type II, gamma
chr10	127197700	127199300	P7Ctrl_peak_1558	35.1823	4.70052	3.69428e-13	1.84329e-09	F420014N23Rik	RIKEN cDNA F420014N23 gene
chr9	83597100	83598300	P7Ctrl_peak_1559	72.4037	9.67349	3.71378e-13	1.85098e-09	Sh3bgrl2	SH3 domain binding glutamic acid-rich protein like 2
chr15	88779400	88783400	P7Ctrl_peak_1560	32.7791	4.37944	3.72645e-13	1.8539e-09	Zbed4	zinc finger, BED domain containing 4
chr8	27053100	27054400	P7Ctrl_peak_1561	39.0077	5.21162	3.75612e-13	1.8673e-09	Prosc	proline synthetase co-transcribed
chr5	143244000	143246900	P7Ctrl_peak_1562	30.5197	4.07758	3.76689e-13	1.87128e-09	Zfp12	zinc finger protein 12
chr14	61366800	61367700	P7Ctrl_peak_1563	31.5805	4.21932	3.77337e-13	1.87338e-09	Kpna3	karyopherin (importin) alpha 3
chr1	171286200	171286900	P7Ctrl_peak_1564	36.8997	4.92998	3.77385e-13	1.87338e-09	Usp21	ubiquitin specific peptidase 21
chr3	95254700	95255400	P7Ctrl_peak_1565	35.6169	4.7586	3.77947e-13	1.87548e-09	.	intergenic
chr8	124793000	124795200	P7Ctrl_peak_1566	37.7579	5.04464	3.81765e-13	1.89098e-09	.	intergenic
chr3	95616900	95618000	P7Ctrl_peak_1567	24.8899	3.32542	3.84501e-13	1.90315e-09	.	intergenic
chr18	34837300	34838900	P7Ctrl_peak_1568	71.867	9.60178	3.85323e-13	1.90652e-09	Kdm3b	KDM3B lysine (K)-specific demethylase 3B
chr11	107110700	107111700	P7Ctrl_peak_1569	78.7027	10.5151	3.87371e-13	1.91267e-09	Bptf	bromodomain PHD finger transcription factor
chr3	116631700	116632500	P7Ctrl_peak_1570	35.4216	4.7325	3.87515e-13	1.91267e-09	Hiat1	hippocampus abundant gene transcript 1
chr7	29843900	29846100	P7Ctrl_peak_1571	35.2097	4.70418	3.87549e-13	1.91267e-09	Zfp940	zinc finger protein 940
chr14	54689800	54690800	P7Ctrl_peak_1572	30.5584	4.08276	3.88677e-13	1.91754e-09	.	intergenic
chr2	155847900	155848600	P7Ctrl_peak_1573	43.0815	5.7559	3.91702e-13	1.92757e-09	Uqcc1	ubiquinol-cytochrome c reductase complex assembly factor 1
chr10	43003100	43004500	P7Ctrl_peak_1574	13.887	1.85537	3.9278e-13	1.93078e-09	Sobp	sine oculis-binding protein homolog (Drosophila)
chr3	53043000	53043800	P7Ctrl_peak_1575	23.9731	3.20292	3.94078e-13	1.93507e-09	.	intergenic
chr4	70432500	70433600	P7Ctrl_peak_1576	15.1354	2.02216	3.95156e-13	1.93896e-09	.	intergenic
chr7	99267400	99269000	P7Ctrl_peak_1577	13.3876	1.78865	3.96933e-13	1.94628e-09	Map6	microtubule-associated protein 6
chr18	33195300	33195800	P7Ctrl_peak_1578	33.3583	4.45683	3.98019e-13	1.9509e-09	Camk4	calcium/calmodulin-dependent protein kinase IV
chr9	83394500	83396100	P7Ctrl_peak_1579	26.8465	3.58682	3.98832e-13	1.95418e-09	.	intergenic
chr14	61207400	61212100	P7Ctrl_peak_1580	36.7739	4.91318	4.01777e-13	1.96654e-09	Sacs	sacsin
chr1	174501900	174503700	P7Ctrl_peak_1581	24.8474	3.31974	4.01788e-13	1.96654e-09	Fmn2	formin 2
chr7	35774400	35776500	P7Ctrl_peak_1582	19.5799	2.61597	4.02286e-13	1.96827e-09	Zfp507	zinc finger protein 507
chrX	73355700	73356800	P7Ctrl_peak_1583	28.9128	3.86289	4.02979e-13	1.97095e-09	Zfp275	zinc finger protein 275
chr19	46760400	46763500	P7Ctrl_peak_1584	53.0117	7.08262	4.05447e-13	1.97851e-09	.	intergenic
chr14	70536000	70537800	P7Ctrl_peak_1585	114.391	15.2832	4.0723e-13	1.98603e-09	.	intergenic
chr18	35858300	35861700	P7Ctrl_peak_1586	21.8472	2.91889	4.10173e-13	1.99715e-09	.	intergenic
chr16	96001800	96003400	P7Ctrl_peak_1587	18.8406	2.5172	4.10622e-13	1.99828e-09	.	intergenic
chr11	59961400	59962400	P7Ctrl_peak_1588	59.049	7.88923	4.13626e-13	2.01218e-09	Med9	mediator complex subunit 9
chr14	65075400	65078200	P7Ctrl_peak_1589	19.8839	2.65659	4.15101e-13	2.01684e-09	Extl3	exostoses (multiple)-like 3
chr9	59314600	59316100	P7Ctrl_peak_1590	29.0332	3.87898	4.15209e-13	2.01684e-09	.	intergenic
chr13	55701100	55702300	P7Ctrl_peak_1591	57.8039	7.72289	4.15279e-13	2.01684e-09	B230219D22Rik	RIKEN cDNA B230219D22 gene
chr2	16023400	16026800	P7Ctrl_peak_1592	28.2373	3.77265	4.15374e-13	2.01684e-09	.	intergenic
chr2	25447700	25448400	P7Ctrl_peak_1593	49.6335	6.63128	4.17029e-13	2.02367e-09	Abca2	ATP-binding cassette, sub-family A (ABC1), member 2
chr5	114027500	114028500	P7Ctrl_peak_1594	21.4975	2.87217	4.17486e-13	2.02517e-09	Svop	SV2 related protein
chr16	33011800	33014000	P7Ctrl_peak_1595	30.5725	4.08463	4.18737e-13	2.02979e-09	Lrch3	leucine-rich repeats and calponin homology (CH) domain containing 3
chr1	106172400	106173500	P7Ctrl_peak_1596	47.2516	6.31304	4.19086e-13	2.03076e-09	Phlpp1	PH domain and leucine rich repeat protein phosphatase 1
chr14	93014900	93015900	P7Ctrl_peak_1597	34.9565	4.67036	4.24083e-13	2.04914e-09	Pcdh9	protocadherin 9
chr4	155740700	155741500	P7Ctrl_peak_1598	26.3891	3.52572	4.24892e-13	2.05159e-09	Atad3a	ATPase family, AAA domain containing 3A
chr1	134201100	134203700	P7Ctrl_peak_1599	24.0875	3.21821	4.25168e-13	2.0522e-09	Adora1	adenosine A1 receptor
chr5	9589600	9590400	P7Ctrl_peak_1600	27.4004	3.66083	4.26501e-13	2.05647e-09	.	intergenic
chr14	40906700	40908100	P7Ctrl_peak_1601	33.4776	4.47278	4.31854e-13	2.08004e-09	Tspan14	tetraspanin 14
chr17	27436100	27437300	P7Ctrl_peak_1602	28.9822	3.87216	4.34135e-13	2.08909e-09	Grm4	glutamate receptor, metabotropic 4
chr11	55269900	55270500	P7Ctrl_peak_1603	77.129	10.3048	4.34924e-13	2.09187e-09	Fat2	FAT tumor suppressor homolog 2 (Drosophila)
chr2	91772300	91773800	P7Ctrl_peak_1604	29.6514	3.96157	4.35566e-13	2.09348e-09	Ambra1	autophagy/beclin 1 regulator 1
chr9	41013600	41015100	P7Ctrl_peak_1605	18.4469	2.4646	4.3658e-13	2.0967e-09	Ubash3b	ubiquitin associated and SH3 domain containing, B
chrX	73570000	73572700	P7Ctrl_peak_1606	18.8669	2.52071	4.43821e-13	2.12639e-09	Atp2b3	ATPase, Ca++ transporting, plasma membrane 3
chr2	164791500	164793100	P7Ctrl_peak_1607	27.1457	3.6268	4.46556e-13	2.13649e-09	.	intergenic
chr7	27748000	27751000	P7Ctrl_peak_1608	39.1898	5.23595	4.48393e-13	2.14288e-09	Zfp60	zinc finger protein 60
chr5	140523500	140525300	P7Ctrl_peak_1609	26.1665	3.49597	4.48607e-13	2.14288e-09	Chst12	carbohydrate sulfotransferase 12
chr15	74747800	74749700	P7Ctrl_peak_1610	14.8116	1.9789	4.48678e-13	2.14288e-09	Lynx1	Ly6/neurotoxin 1
chr2	25180900	25182100	P7Ctrl_peak_1611	42.901	5.73178	4.48953e-13	2.14344e-09	.	intergenic
chr8	70774200	70775500	P7Ctrl_peak_1612	29.3455	3.9207	4.50561e-13	2.1481e-09	.	intergenic
chr5	120709900	120710700	P7Ctrl_peak_1613	15.0089	2.00527	4.50946e-13	2.14843e-09	.	intergenic
chr12	102003000	102004200	P7Ctrl_peak_1614	27.0518	3.61425	4.52458e-13	2.15401e-09	Cpsf2	cleavage and polyadenylation specific factor 2
chr7	119784900	119786600	P7Ctrl_peak_1615	37.3317	4.9877	4.52592e-13	2.15401e-09	Eri2	exoribonuclease 2
chr14	103075700	103076600	P7Ctrl_peak_1616	62.7414	8.38256	4.5278e-13	2.15415e-09	.	intergenic
chr12	84677100	84679200	P7Ctrl_peak_1617	43.363	5.79351	4.53789e-13	2.1582e-09	Syndig1l	synapse differentiation inducing 1 like
chr5	117954200	117957600	P7Ctrl_peak_1618	38.5089	5.14497	4.66858e-13	2.20955e-09	Nos1	nitric oxide synthase 1, neuronal
chr4	59752200	59754100	P7Ctrl_peak_1619	29.395	3.92732	4.67266e-13	2.20994e-09	.	intergenic
chr3	58414300	58416500	P7Ctrl_peak_1620	29.0177	3.87691	4.67505e-13	2.2103e-09	.	intergenic
chr2	30956200	30958300	P7Ctrl_peak_1621	42.7039	5.70545	4.70037e-13	2.22073e-09	.	intergenic
chr15	73204900	73206300	P7Ctrl_peak_1622	26.731	3.57139	4.71776e-13	2.22715e-09	Ptk2	PTK2 protein tyrosine kinase 2
chrX	21362600	21363200	P7Ctrl_peak_1623	19.7584	2.63982	4.72202e-13	2.22715e-09	Gm5124	nucleolar and coiled-body phosphoprotein 1 pseudogene
chr6	34156200	34158600	P7Ctrl_peak_1624	27.8366	3.71911	4.72377e-13	2.22715e-09	Slc35b4	solute carrier family 35, member B4
chr11	84008500	84009800	P7Ctrl_peak_1625	29.4011	3.92813	4.72878e-13	2.22874e-09	Synrg	synergin, gamma
chr3	59327700	59332100	P7Ctrl_peak_1626	31.7281	4.23902	4.73471e-13	2.23076e-09	Igsf10	immunoglobulin superfamily, member 10
chr1	189656600	189657800	P7Ctrl_peak_1627	21.9182	2.92837	4.78549e-13	2.24768e-09	Cenpf	centromere protein F
chr5	112910700	112912100	P7Ctrl_peak_1628	32.2001	4.30209	4.80198e-13	2.25309e-09	Adrbk2	adrenergic receptor kinase, beta 2
chr11	72154000	72154900	P7Ctrl_peak_1629	67.5285	9.02213	4.85922e-13	2.27525e-09	4933427D14Rik	RIKEN cDNA 4933427D14 gene
chr4	68761600	68763100	P7Ctrl_peak_1630	17.1929	2.29706	4.86999e-13	2.27872e-09	Brinp1	bone morphogenic protein/retinoic acid inducible neural specific 1
chr3	101461400	101463200	P7Ctrl_peak_1631	20.9662	2.80119	4.89513e-13	2.28813e-09	Igsf3	immunoglobulin superfamily, member 3
chr15	99470000	99471400	P7Ctrl_peak_1632	38.6764	5.16735	4.904e-13	2.29149e-09	.	intergenic
chr6	118592700	118594300	P7Ctrl_peak_1633	25.6676	3.42932	4.9312e-13	2.30155e-09	Cacna1c	calcium channel, voltage-dependent, L type, alpha 1C subunit
chr3	51493200	51494300	P7Ctrl_peak_1634	43.6268	5.82876	4.94018e-13	2.30444e-09	.	intergenic
chr3	104457400	104458000	P7Ctrl_peak_1635	30.255	4.04222	4.94537e-13	2.30607e-09	Lrig2	leucine-rich repeats and immunoglobulin-like domains 2
chr3	104457400	104458000	P7Ctrl_peak_1635	30.255	4.04222	4.94537e-13	2.30607e-09	Lrig2	leucine-rich repeats and immunoglobulin-like domains 2
chr13	9665600	9666500	P7Ctrl_peak_1636	25.0789	3.35067	4.95598e-13	2.31001e-09	.	intergenic
chr14	47289400	47290900	P7Ctrl_peak_1637	47.8468	6.39257	4.95722e-13	2.31001e-09	Socs4	suppressor of cytokine signaling 4
chr13	92438100	92440300	P7Ctrl_peak_1638	19.6042	2.61922	4.96117e-13	2.31027e-09	Ankrd34b	ankyrin repeat domain 34B
chr5	135408900	135411300	P7Ctrl_peak_1639	21.3385	2.85093	4.97161e-13	2.31355e-09	Hip1	huntingtin interacting protein 1
chr11	86206900	86208400	P7Ctrl_peak_1640	26.6242	3.55713	4.97578e-13	2.31469e-09	Brip1os	NA
chr6	71611400	71612100	P7Ctrl_peak_1641	35.8129	4.78478	5.0039e-13	2.32428e-09	Kdm3a	lysine (K)-specific demethylase 3A
chr8	87780000	87781800	P7Ctrl_peak_1642	25.2129	3.36856	5.00464e-13	2.32428e-09	Zfp423	zinc finger protein 423
chr5	143254100	143255700	P7Ctrl_peak_1643	20.6337	2.75676	5.00731e-13	2.32428e-09	Zfp316	zinc finger protein 316
chr17	24473400	24476000	P7Ctrl_peak_1644	36.2578	4.84422	5.01798e-13	2.32796e-09	Mlst8	MTOR associated protein, LST8 homolog (S. cerevisiae)
chr9	58311800	58313100	P7Ctrl_peak_1645	18.8363	2.51662	5.04907e-13	2.33999e-09	Loxl1	lysyl oxidase-like 1
chr2	85058100	85059400	P7Ctrl_peak_1646	27.6865	3.69905	5.05272e-13	2.34089e-09	Tnks1bp1	tankyrase 1 binding protein 1
chr3	69036900	69038000	P7Ctrl_peak_1647	59.0228	7.88574	5.06789e-13	2.34705e-09	Trim59	tripartite motif-containing 59
chr15	83605000	83607500	P7Ctrl_peak_1648	49.4553	6.60747	5.07066e-13	2.34705e-09	Scube1	signal peptide, CUB domain, EGF-like 1
chr16	3748200	3750100	P7Ctrl_peak_1649	22.8275	3.04986	5.08877e-13	2.35438e-09	Zfp263	zinc finger protein 263
chr9	13805200	13806000	P7Ctrl_peak_1650	28.8481	3.85425	5.09758e-13	2.35766e-09	Mtmr2	myotubularin related protein 2
chr3	69552700	69555300	P7Ctrl_peak_1651	24.1583	3.22767	5.11065e-13	2.36185e-09	Ppm1l	protein phosphatase 1 (formerly 2C)-like
chr5	140337500	140338200	P7Ctrl_peak_1652	53.6692	7.17047	5.18604e-13	2.39207e-09	.	intergenic
chr9	64137100	64138000	P7Ctrl_peak_1653	27.7046	3.70148	5.19544e-13	2.39438e-09	Lctl	lactase-like
chr9	64137100	64138000	P7Ctrl_peak_1653	27.7046	3.70148	5.19544e-13	2.39438e-09	Zwilch	zwilch kinetochore protein
chr5	117377200	117378300	P7Ctrl_peak_1654	24.7374	3.30504	5.19634e-13	2.39438e-09	Wsb2	WD repeat and SOCS box-containing 2
chr16	5014100	5015700	P7Ctrl_peak_1655	13.4701	1.79967	5.22804e-13	2.40492e-09	Glyr1	glyoxylate reductase 1 homolog (Arabidopsis)
chr5	52643700	52644100	P7Ctrl_peak_1656	76.8158	10.263	5.23258e-13	2.4062e-09	Sepsecs	Sep (O-phosphoserine) tRNA:Sec (selenocysteine) tRNA synthase
chr5	52643700	52644100	P7Ctrl_peak_1656	76.8158	10.263	5.23258e-13	2.4062e-09	Sepsecs	Sep (O-phosphoserine) tRNA:Sec (selenocysteine) tRNA synthase
chr1	15709400	15712200	P7Ctrl_peak_1657	35.8853	4.79445	5.2359e-13	2.40691e-09	Kcnb2	potassium voltage gated channel, Shab-related subfamily, member 2
chr14	27471800	27472400	P7Ctrl_peak_1658	74.5438	9.95941	5.23975e-13	2.40787e-09	Fam208a	NA
chr7	27364300	27364800	P7Ctrl_peak_1659	15.2388	2.03598	5.27464e-13	2.42207e-09	Sptbn4	spectrin beta, non-erythrocytic 4
chr11	6599000	6603100	P7Ctrl_peak_1660	15.704	2.09813	5.27598e-13	2.42207e-09	Nacad	NAC alpha domain containing
chr8	8660300	8660900	P7Ctrl_peak_1661	34.0427	4.54827	5.28128e-13	2.42286e-09	Efnb2	ephrin B2
chr7	127014800	127015600	P7Ctrl_peak_1662	22.3089	2.98058	5.30652e-13	2.4328e-09	.	intergenic
chr10	85658000	85659100	P7Ctrl_peak_1663	36.6608	4.89806	5.336e-13	2.44467e-09	Btbd11	BTB (POZ) domain containing 11
chr15	55015700	55016700	P7Ctrl_peak_1664	21.8421	2.91821	5.35723e-13	2.45081e-09	Taf2	TAF2 RNA polymerase II, TATA box binding protein (TBP)-associated factor
chr9	100495200	100495800	P7Ctrl_peak_1665	20.7567	2.7732	5.35938e-13	2.45081e-09	Nck1	non-catalytic region of tyrosine kinase adaptor protein 1
chr15	89102900	89104300	P7Ctrl_peak_1666	30.8969	4.12798	5.3602e-13	2.45081e-09	Tubgcp6	tubulin, gamma complex associated protein 6
chr8	124894500	124897400	P7Ctrl_peak_1667	20.0978	2.68517	5.36352e-13	2.4515e-09	Exoc8	exocyst complex component 8
chr9	124475200	124477000	P7Ctrl_peak_1668	34.7435	4.6419	5.39844e-13	2.46366e-09	Ppp2r3d	protein phosphatase 2 (formerly 2A), regulatory subunit B'', delta
chr3	107470500	107471600	P7Ctrl_peak_1669	16.4674	2.20012	5.39917e-13	2.46366e-09	Slc6a17	solute carrier family 6 (neurotransmitter transporter), member 17
chr16	35155000	35157200	P7Ctrl_peak_1670	19.1305	2.55593	5.43925e-13	2.48029e-09	.	intergenic
chr4	117911600	117912900	P7Ctrl_peak_1671	214.219	28.6207	5.45063e-13	2.48335e-09	.	intergenic
chr5	77308900	77310400	P7Ctrl_peak_1672	34.8215	4.65232	5.48774e-13	2.49711e-09	Noa1	nitric oxide associated 1
chr4	120093800	120097900	P7Ctrl_peak_1673	18.183	2.42933	5.48929e-13	2.49711e-09	Hivep3	human immunodeficiency virus type I enhancer binding protein 3
chr2	131212400	131213400	P7Ctrl_peak_1674	65.7846	8.78914	5.49094e-13	2.49711e-09	Mir3098	microRNA 3098
chr2	27447900	27448600	P7Ctrl_peak_1675	20.5777	2.74928	5.49266e-13	2.49711e-09	Brd3	bromodomain containing 3
chr12	101082600	101083200	P7Ctrl_peak_1676	58.4694	7.8118	5.54964e-13	2.51797e-09	D130020L05Rik	RIKEN cDNA D130020L05 gene
chr12	101082600	101083200	P7Ctrl_peak_1676	58.4694	7.8118	5.54964e-13	2.51797e-09	Smek1	SMEK homolog 1, suppressor of mek1 (Dictyostelium)
chr12	3403000	3404000	P7Ctrl_peak_1677	35.6156	4.75842	5.55344e-13	2.51886e-09	Kif3c	kinesin family member 3C
chr11	3907000	3907900	P7Ctrl_peak_1678	20.5472	2.74521	5.55584e-13	2.5191e-09	.	intergenic
chr2	157020100	157021600	P7Ctrl_peak_1679	16.1685	2.16019	5.56011e-13	2.5202e-09	Soga1	suppressor of glucose, autophagy associated 1
chr1	57382600	57383700	P7Ctrl_peak_1680	86.5587	11.5647	5.57847e-13	2.52667e-09	1700066M21Rik	RIKEN cDNA 1700066M21 gene
chr1	135470400	135471200	P7Ctrl_peak_1681	17.4975	2.33776	5.58848e-13	2.52907e-09	Nav1	neuron navigator 1
chr3	87535400	87537200	P7Ctrl_peak_1682	23.0215	3.07578	5.62877e-13	2.5437e-09	Etv3	ets variant gene 3
chr5	113587600	113589700	P7Ctrl_peak_1683	44.359	5.92658	5.63403e-13	2.54523e-09	Wscd2	WSC domain containing 2
chr13	90104200	90104800	P7Ctrl_peak_1684	35.3336	4.72074	5.69003e-13	2.56542e-09	Tmem167	transmembrane protein 167
chr4	149235400	149236400	P7Ctrl_peak_1685	46.1409	6.16465	5.69523e-13	2.56691e-09	Kif1b	kinesin family member 1B
chr7	93079900	93081600	P7Ctrl_peak_1686	23.2076	3.10065	5.7136e-13	2.57094e-09	.	intergenic
chr6	114860600	114862400	P7Ctrl_peak_1687	32.6538	4.3627	5.7177e-13	2.57193e-09	.	intergenic
chr5	118190600	118193700	P7Ctrl_peak_1688	26.5824	3.55154	5.75958e-13	2.58779e-09	Rnft2	ring finger protein, transmembrane 2
chr6	89356500	89357700	P7Ctrl_peak_1689	33.7071	4.50344	5.76245e-13	2.58779e-09	Plxna1	plexin A1
chr3	32519400	32520700	P7Ctrl_peak_1690	16.0011	2.13782	5.77089e-13	2.59072e-09	Zfp639	zinc finger protein 639
chr5	137781900	137782600	P7Ctrl_peak_1691	25.7687	3.44283	5.78976e-13	2.59577e-09	Mepce	methylphosphate capping enzyme
chr10	93238900	93240200	P7Ctrl_peak_1692	76.9001	10.2742	5.83628e-13	2.60975e-09	.	intergenic
chr2	24971500	24972200	P7Ctrl_peak_1693	25.1413	3.359	5.84078e-13	2.6109e-09	Dph7	diphthamine biosynethesis 7
chr17	79334100	79335800	P7Ctrl_peak_1694	37.9243	5.06687	5.84473e-13	2.61181e-09	.	intergenic
chr9	106885200	106888700	P7Ctrl_peak_1695	29.4428	3.9337	5.84816e-13	2.61191e-09	.	intergenic
chr1	133657100	133660600	P7Ctrl_peak_1696	34.2947	4.58194	5.85071e-13	2.61191e-09	Zbed6	zinc finger, BED domain containing 6
chr1	133657100	133660600	P7Ctrl_peak_1696	34.2947	4.58194	5.85071e-13	2.61191e-09	Zc3h11a	zinc finger CCCH type containing 11A
chr15	36241100	36241900	P7Ctrl_peak_1697	20.657	2.75988	5.89223e-13	2.62614e-09	Rnf19a	ring finger protein 19A
chr9	31413800	31415200	P7Ctrl_peak_1698	60.5557	8.09054	5.89597e-13	2.62646e-09	.	intergenic
chr10	89639800	89641100	P7Ctrl_peak_1699	22.5254	3.00951	5.89681e-13	2.62646e-09	.	intergenic
chr8	122025600	122029200	P7Ctrl_peak_1700	33.6635	4.4976	5.90521e-13	2.62934e-09	Banp	BTG3 associated nuclear protein
chr7	19140200	19141300	P7Ctrl_peak_1701	26.1423	3.49274	5.95386e-13	2.64807e-09	Qpctl	glutaminyl-peptide cyclotransferase-like
chr18	36017200	36018700	P7Ctrl_peak_1702	23.7869	3.17805	5.95701e-13	2.64807e-09	.	intergenic
chr4	126863700	126864400	P7Ctrl_peak_1703	28.6459	3.82724	5.97793e-13	2.65477e-09	.	intergenic
chr11	51579900	51581800	P7Ctrl_peak_1704	24.4792	3.27054	5.98298e-13	2.65615e-09	Col23a1	collagen, type XXIII, alpha 1
chr1	135370800	135371600	P7Ctrl_peak_1705	22.0832	2.95043	5.98562e-13	2.65646e-09	.	intergenic
chr1	135166800	135167500	P7Ctrl_peak_1706	16.5065	2.20535	5.98763e-13	2.65648e-09	Gpr37l1	G protein-coupled receptor 37-like 1
chr15	98843600	98845400	P7Ctrl_peak_1707	18.5609	2.47983	5.99009e-13	2.6567e-09	Kmt2d	lysine (K)-specific methyltransferase 2D
chr11	84048400	84049300	P7Ctrl_peak_1708	82.5338	11.0269	6.01046e-13	2.664e-09	Dusp14	dual specificity phosphatase 14
chr19	43663800	43664800	P7Ctrl_peak_1709	18.8652	2.52048	6.02079e-13	2.66772e-09	.	intergenic
chr2	181252700	181254500	P7Ctrl_peak_1710	32.9916	4.40784	6.03703e-13	2.67404e-09	Gmeb2	glucocorticoid modulatory element binding protein 2
chr13	55725500	55726100	P7Ctrl_peak_1711	18.6085	2.48619	6.04277e-13	2.67571e-09	Txndc15	thioredoxin domain containing 15
chr1	9724500	9725400	P7Ctrl_peak_1712	20.6089	2.75345	6.05367e-13	2.6788e-09	Vcpip1	valosin containing protein (p97)/p47 complex interacting protein 1
chr9	57060800	57061500	P7Ctrl_peak_1713	25.0249	3.34345	6.08294e-13	2.69e-09	Gm10658	predicted gene 10658
chr12	101040000	101040800	P7Ctrl_peak_1714	23.4286	3.13018	6.08878e-13	2.69171e-09	Smek1	SMEK homolog 1, suppressor of mek1 (Dictyostelium)
chr8	119409800	119411100	P7Ctrl_peak_1715	27.8553	3.72161	6.11551e-13	2.70089e-09	.	intergenic
chr17	35972300	35973900	P7Ctrl_peak_1716	19.4116	2.59348	6.13064e-13	2.7067e-09	Prr3	proline-rich polypeptide 3
chr15	79422100	79423900	P7Ctrl_peak_1717	85.228	11.3869	6.14801e-13	2.71173e-09	Csnk1e	casein kinase 1, epsilon
chr3	61364500	61366400	P7Ctrl_peak_1718	21.6621	2.89416	6.15047e-13	2.71193e-09	.	intergenic
chr9	108105200	108106500	P7Ctrl_peak_1719	39.6069	5.29167	6.15682e-13	2.71385e-09	.	intergenic
chr18	77152400	77153100	P7Ctrl_peak_1720	19.6465	2.62487	6.16003e-13	2.71439e-09	.	intergenic
chr2	31026200	31029200	P7Ctrl_peak_1721	28.0342	3.74551	6.17112e-13	2.7184e-09	Fnbp1	formin binding protein 1
chr13	54581400	54582700	P7Ctrl_peak_1722	25.9572	3.46801	6.19125e-13	2.72638e-09	.	intergenic
chr1	139477300	139481100	P7Ctrl_peak_1723	25.7638	3.44217	6.20283e-13	2.72795e-09	Aspm	asp (abnormal spindle)-like, microcephaly associated (Drosophila)
chrX	159363200	159363900	P7Ctrl_peak_1724	24.0724	3.21619	6.22732e-13	2.73768e-09	.	intergenic
chr13	8767300	8768400	P7Ctrl_peak_1725	42.4353	5.66957	6.22899e-13	2.73768e-09	.	intergenic
chr11	120464400	120466000	P7Ctrl_peak_1726	25.8926	3.45938	6.24343e-13	2.74226e-09	Arl16	ADP-ribosylation factor-like 16
chr15	8290900	8291700	P7Ctrl_peak_1727	22.3129	2.98112	6.259e-13	2.74733e-09	Nipbl	Nipped-B homolog (Drosophila)
chr2	163453100	163455300	P7Ctrl_peak_1728	27.3947	3.66006	6.26357e-13	2.74783e-09	Gdap1l1	ganglioside-induced differentiation-associated protein 1-like 1
chr12	5078600	5082100	P7Ctrl_peak_1729	59.4189	7.93866	6.26418e-13	2.74783e-09	Klhl29	kelch-like 29
chr2	30472700	30473500	P7Ctrl_peak_1730	84.0588	11.2307	6.27627e-13	2.75224e-09	Ier5l	immediate early response 5-like
chr3	88712300	88712700	P7Ctrl_peak_1731	24.8818	3.32434	6.29174e-13	2.75725e-09	2810403A07Rik	RIKEN cDNA 2810403A07 gene
chr1	64597000	64598000	P7Ctrl_peak_1732	58.5507	7.82265	6.33609e-13	2.77374e-09	Creb1	cAMP responsive element binding protein 1
chr4	76128400	76129200	P7Ctrl_peak_1733	168.166	22.4679	6.38514e-13	2.79189e-09	Ptprd	protein tyrosine phosphatase, receptor type, D
chr9	14780900	14781700	P7Ctrl_peak_1734	25.4656	3.40233	6.411e-13	2.80119e-09	.	intergenic
chr6	48438900	48439400	P7Ctrl_peak_1735	32.0167	4.27758	6.42355e-13	2.80508e-09	Zfp467	zinc finger protein 467
chr2	34852300	34852900	P7Ctrl_peak_1736	32.7698	4.3782	6.42758e-13	2.80594e-09	Psmd5	proteasome (prosome, macropain) 26S subunit, non-ATPase, 5
chr9	110320700	110321800	P7Ctrl_peak_1737	45.2488	6.04546	6.44819e-13	2.81404e-09	Elp6	elongator acetyltransferase complex subunit 6
chr8	90247600	90249100	P7Ctrl_peak_1738	22.1205	2.95541	6.45205e-13	2.81482e-09	.	intergenic
chr2	158785200	158786300	P7Ctrl_peak_1739	55.052	7.35522	6.46983e-13	2.82014e-09	Fam83d	family with sequence similarity 83, member D
chr19	5049300	5050100	P7Ctrl_peak_1740	29.8794	3.99203	6.47447e-13	2.82098e-09	Brms1	breast cancer metastasis-suppressor 1
chr5	123453200	123456300	P7Ctrl_peak_1741	36.9818	4.94095	6.48344e-13	2.82309e-09	Mlxip	MLX interacting protein
chr7	15987700	15989500	P7Ctrl_peak_1742	28.5822	3.81872	6.48926e-13	2.82434e-09	Gltscr1	glioma tumor suppressor candidate region gene 1
chr2	106969000	106969600	P7Ctrl_peak_1743	109.188	14.5881	6.51939e-13	2.8342e-09	Arl14ep	ADP-ribosylation factor-like 14 effector protein
chr1	75180900	75182200	P7Ctrl_peak_1744	23.8218	3.18271	6.52358e-13	2.83477e-09	Atg9a	autophagy related 9A
chr8	34170000	34170600	P7Ctrl_peak_1745	19.9464	2.66493	6.60522e-13	2.86386e-09	Saraf	NA
chr11	55499300	55500800	P7Ctrl_peak_1746	24.869	3.32262	6.60655e-13	2.86386e-09	G3bp1	GTPase activating protein (SH3 domain) binding protein 1
chr4	55008900	55009700	P7Ctrl_peak_1747	27.7924	3.7132	6.68009e-13	2.89114e-09	Zfp462	zinc finger protein 462
chr14	32180200	32180800	P7Ctrl_peak_1748	33.2451	4.4417	6.76389e-13	2.92276e-09	Timm23	translocase of inner mitochondrial membrane 23
chr4	24649400	24650200	P7Ctrl_peak_1749	84.678	11.3134	6.78516e-13	2.93079e-09	Klhl32	kelch-like 32
chr10	86833800	86835100	P7Ctrl_peak_1750	26.1142	3.48899	6.78894e-13	2.93079e-09	Nt5dc3	5'-nucleotidase domain containing 3
chr8	95327300	95329800	P7Ctrl_peak_1751	31.1215	4.15798	6.80703e-13	2.93395e-09	Zfp319	zinc finger protein 319
chr7	80316600	80317600	P7Ctrl_peak_1752	39.1257	5.22738	6.87943e-13	2.96047e-09	.	intergenic
chr11	42626400	42627800	P7Ctrl_peak_1753	48.4805	6.47724	6.8912e-13	2.96366e-09	Gabrb2	gamma-aminobutyric acid (GABA) A receptor, subunit beta 2
chr12	51743800	51744600	P7Ctrl_peak_1754	18.1267	2.42182	6.9491e-13	2.98573e-09	Hectd1	HECT domain containing 1
chr8	4259700	4260200	P7Ctrl_peak_1755	30.9642	4.13697	6.98213e-13	2.99803e-09	Timm44	translocase of inner mitochondrial membrane 44
chr8	94622800	94623200	P7Ctrl_peak_1756	20.4662	2.73438	6.99299e-13	3.00174e-09	Rspry1	ring finger and SPRY domain containing 1
chr12	104687800	104688700	P7Ctrl_peak_1757	51.2854	6.85199	7.01741e-13	3.00802e-09	Dicer1	dicer 1, ribonuclease type III
chr14	55547900	55549300	P7Ctrl_peak_1758	24.9367	3.33167	7.01865e-13	3.00802e-09	.	intergenic
chr3	31096700	31098500	P7Ctrl_peak_1759	20.803	2.77939	7.06205e-13	3.02186e-09	Skil	SKI-like
chr9	123077600	123078400	P7Ctrl_peak_1760	18.2837	2.4428	7.13233e-13	3.0481e-09	Zdhhc3	zinc finger, DHHC domain containing 3
chr3	88420400	88421800	P7Ctrl_peak_1761	51.2345	6.84518	7.14119e-13	3.04997e-09	.	intergenic
chr5	30576400	30578400	P7Ctrl_peak_1762	56.6104	7.56343	7.165e-13	3.05566e-09	Gm9899	predicted gene 9899
chr16	76293400	76294900	P7Ctrl_peak_1763	20.2337	2.70332	7.16755e-13	3.05566e-09	Nrip1	nuclear receptor interacting protein 1
chr3	108557200	108559000	P7Ctrl_peak_1764	22.9998	3.07289	7.21839e-13	3.07426e-09	Tmem167b	transmembrane protein 167B
chr19	9872400	9873000	P7Ctrl_peak_1765	62.7561	8.38453	7.24e-13	3.08192e-09	Incenp	inner centromere protein
chr11	88072900	88073900	P7Ctrl_peak_1766	23.7215	3.16931	7.24091e-13	3.08192e-09	Vezf1	vascular endothelial zinc finger 1
chr8	23411200	23412300	P7Ctrl_peak_1767	32.1891	4.30062	7.257e-13	3.08684e-09	.	intergenic
chr1	133066100	133067300	P7Ctrl_peak_1768	36.771	4.91278	7.33382e-13	3.11465e-09	Pik3c2b	phosphoinositide-3-kinase, class 2, beta polypeptide
chr7	16959700	16961600	P7Ctrl_peak_1769	22.3608	2.98752	7.34631e-13	3.11898e-09	Pnmal1	PNMA-like 1
chr3	51855900	51857300	P7Ctrl_peak_1770	32.2836	4.31324	7.35666e-13	3.12198e-09	Maml3	mastermind like 3 (Drosophila)
chr7	24291100	24292600	P7Ctrl_peak_1771	38.4544	5.1377	7.35796e-13	3.12198e-09	Zfp61	zinc finger protein 61
chr6	59209300	59211800	P7Ctrl_peak_1772	37.7436	5.04273	7.37886e-13	3.12987e-09	Tigd2	tigger transposable element derived 2
chr12	65106000	65106900	P7Ctrl_peak_1773	44.8714	5.99504	7.40458e-13	3.13785e-09	Fancm	Fanconi anemia, complementation group M
chrX	38631000	38632100	P7Ctrl_peak_1774	32.4245	4.33208	7.48991e-13	3.17006e-09	C1galt1c1	C1GALT1-specific chaperone 1
chr7	83643400	83644100	P7Ctrl_peak_1775	70.4309	9.40991	7.49357e-13	3.17063e-09	Il16	interleukin 16
chr18	84014800	84016400	P7Ctrl_peak_1776	15.3064	2.04501	7.51595e-13	3.17812e-09	Tshz1	teashirt zinc finger family member 1
chrX	100816000	100817300	P7Ctrl_peak_1777	24.137	3.22482	7.52227e-13	3.1797e-09	Dlg3	discs, large homolog 3 (Drosophila)
chr1	33852900	33853500	P7Ctrl_peak_1778	22.0083	2.94042	7.52821e-13	3.1797e-09	Bend6	BEN domain containing 6
chr1	21399000	21400200	P7Ctrl_peak_1779	61.0631	8.15833	7.55838e-13	3.1911e-09	Kcnq5	potassium voltage-gated channel, subfamily Q, member 5
chr12	76937800	76939000	P7Ctrl_peak_1780	15.8204	2.11368	7.56541e-13	3.19209e-09	Max	Max protein
chr7	78301300	78302300	P7Ctrl_peak_1781	28.7987	3.84765	7.57034e-13	3.19318e-09	Ntrk3	neurotrophic tyrosine kinase, receptor, type 3
chr4	53567100	53567800	P7Ctrl_peak_1782	72.6671	9.70868	7.60962e-13	3.20677e-09	Slc44a1	solute carrier family 44, member 1
chr7	4144900	4147200	P7Ctrl_peak_1783	17.247	2.30428	7.62362e-13	3.20732e-09	Leng8	leukocyte receptor cluster (LRC) member 8
chr1	189342500	189344900	P7Ctrl_peak_1784	27.9105	3.72898	7.62365e-13	3.20732e-09	.	intergenic
chr12	112977300	112978800	P7Ctrl_peak_1785	19.9378	2.66378	7.62507e-13	3.20732e-09	Brf1	BRF1 homolog, subunit of RNA polymerase III transcription initiation factor IIIB (S. cerevisiae)
chr12	112977300	112978800	P7Ctrl_peak_1785	19.9378	2.66378	7.62507e-13	3.20732e-09	Btbd6	BTB (POZ) domain containing 6
chr9	21506200	21507200	P7Ctrl_peak_1786	37.0782	4.95382	7.65504e-13	3.21831e-09	Dnm2	dynamin 2
chr18	80211200	80212600	P7Ctrl_peak_1787	20.9993	2.80561	7.65592e-13	3.21831e-09	Txnl4a	thioredoxin-like 4A
chr2	92360000	92360700	P7Ctrl_peak_1788	21.1447	2.82503	7.67084e-13	3.22357e-09	.	intergenic
chr12	70013100	70014900	P7Ctrl_peak_1789	36.7226	4.90632	7.74265e-13	3.24674e-09	Nin	ninein
chr14	61213500	61215300	P7Ctrl_peak_1790	19.0627	2.54687	7.78326e-13	3.26076e-09	Sacs	sacsin
chr1	119659100	119660000	P7Ctrl_peak_1791	39.6979	5.30383	7.8508e-13	3.2855e-09	Ptpn4	protein tyrosine phosphatase, non-receptor type 4
chr17	35930200	35932200	P7Ctrl_peak_1792	21.2169	2.83469	7.88337e-13	3.29661e-09	.	intergenic
chr8	71461100	71462800	P7Ctrl_peak_1793	21.2641	2.84099	7.88993e-13	3.29733e-09	.	intergenic
chr5	147545500	147546300	P7Ctrl_peak_1794	100.562	13.4356	7.89418e-13	3.29809e-09	Pan3	PAN3 polyA specific ribonuclease subunit homolog (S. cerevisiae)
chr14	26533300	26534600	P7Ctrl_peak_1795	27.0485	3.61381	7.90521e-13	3.30115e-09	Slmap	sarcolemma associated protein
chr8	8683200	8683800	P7Ctrl_peak_1796	29.8471	3.98773	7.90634e-13	3.30115e-09	Arglu1	arginine and glutamate rich 1
chr12	86987300	86988700	P7Ctrl_peak_1797	48.1249	6.42972	7.91381e-13	3.30255e-09	Zdhhc22	zinc finger, DHHC-type containing 22
chr2	121165800	121166800	P7Ctrl_peak_1798	24.1139	3.22174	7.91801e-13	3.30255e-09	Zscan29	zinc finger SCAN domains 29
chr1	64032900	64035700	P7Ctrl_peak_1799	33.8047	4.51647	7.94948e-13	3.31205e-09	.	intergenic
chr6	93682400	93683100	P7Ctrl_peak_1800	36.8669	4.92561	7.96906e-13	3.31919e-09	Magi1	membrane associated guanylate kinase, WW and PDZ domain containing 1
chr8	72707300	72708000	P7Ctrl_peak_1801	87.494	11.6896	8.00993e-13	3.33417e-09	Nwd1	NACHT and WD repeat domain containing 1
chr5	33372300	33373300	P7Ctrl_peak_1802	29.024	3.87774	8.07478e-13	3.35603e-09	Maea	macrophage erythroblast attacher
chr2	118790500	118793800	P7Ctrl_peak_1803	15.7408	2.10305	8.10731e-13	3.36545e-09	Disp2	dispatched homolog 2 (Drosophila)
chr17	37009300	37010600	P7Ctrl_peak_1804	15.3058	2.04493	8.15076e-13	3.37874e-09	Zfp57	zinc finger protein 57
chr8	94394400	94395300	P7Ctrl_peak_1805	57.8985	7.73552	8.15176e-13	3.37874e-09	Herpud1	homocysteine-inducible, endoplasmic reticulum stress-inducible, ubiquitin-like domain member 1
chr7	6393200	6395400	P7Ctrl_peak_1806	21.3814	2.85666	8.1791e-13	3.38576e-09	Zfp28	zinc finger protein 28
chr7	16217900	16218900	P7Ctrl_peak_1807	30.1178	4.02388	8.2367e-13	3.40565e-09	Dhx34	DEAH (Asp-Glu-Ala-His) box polypeptide 34
chr7	131391500	131392700	P7Ctrl_peak_1808	26.412	3.52877	8.24231e-13	3.40694e-09	Ikzf5	IKAROS family zinc finger 5
chr11	58860000	58860800	P7Ctrl_peak_1809	69.0677	9.22779	8.25328e-13	3.40749e-09	.	intergenic
chr11	73183500	73185100	P7Ctrl_peak_1810	24.7039	3.30057	8.29815e-13	3.42141e-09	Ctns	cystinosis, nephropathic
chr7	133671300	133671800	P7Ctrl_peak_1811	93.4726	12.4884	8.31688e-13	3.42528e-09	Edrf1	NA
chr5	123529500	123531300	P7Ctrl_peak_1812	21.0678	2.81476	8.32672e-13	3.42775e-09	Vps33a	vacuolar protein sorting 33A (yeast)
chr6	122729500	122730200	P7Ctrl_peak_1813	26.743	3.57299	8.34602e-13	3.43416e-09	Slc2a3	solute carrier family 2 (facilitated glucose transporter), member 3
chr14	31011400	31012000	P7Ctrl_peak_1814	24.4329	3.26436	8.39448e-13	3.45097e-09	Glt8d1	glycosyltransferase 8 domain containing 1
chr6	112721900	112723300	P7Ctrl_peak_1815	19.6474	2.62499	8.50158e-13	3.48763e-09	Srgap3	SLIT-ROBO Rho GTPase activating protein 3
chr10	18589000	18589800	P7Ctrl_peak_1816	47.9646	6.40831	8.55025e-13	3.50548e-09	Arfgef3	NA
chr9	70656100	70657500	P7Ctrl_peak_1817	23.2568	3.10722	8.59285e-13	3.51871e-09	.	intergenic
chr3	102012200	102014600	P7Ctrl_peak_1818	17.9093	2.39277	8.59609e-13	3.51898e-09	Nhlh2	nescient helix loop helix 2
chr12	103403700	103405100	P7Ctrl_peak_1819	36.0298	4.81376	8.62159e-13	3.52729e-09	.	intergenic
chr19	12491500	12492700	P7Ctrl_peak_1820	30.6229	4.09137	8.63859e-13	3.53213e-09	.	intergenic
chr7	122970100	122970900	P7Ctrl_peak_1821	15.0122	2.0057	8.64584e-13	3.53323e-09	.	intergenic
chr6	24954400	24956300	P7Ctrl_peak_1822	46.4155	6.20134	8.64648e-13	3.53323e-09	.	intergenic
chr4	141546100	141546600	P7Ctrl_peak_1823	48.0885	6.42486	8.70574e-13	3.55318e-09	B330016D10Rik	RIKEN cDNA B330016D10 gene
chr2	32754300	32755100	P7Ctrl_peak_1824	33.2215	4.43856	8.71269e-13	3.55388e-09	Sh2d3c	SH2 domain containing 3C
chr3	55967800	55968500	P7Ctrl_peak_1825	23.6534	3.16021	8.79403e-13	3.57848e-09	Nbea	neurobeachin
chr2	34623300	34624000	P7Ctrl_peak_1826	35.7919	4.78198	8.83734e-13	3.59396e-09	Mapkap1	mitogen-activated protein kinase associated protein 1
chr17	86167600	86168900	P7Ctrl_peak_1827	141.176	18.8619	8.88402e-13	3.60836e-09	Prkce	protein kinase C, epsilon
chr2	25244500	25247900	P7Ctrl_peak_1828	30.8062	4.11586	8.93415e-13	3.62475e-09	Ndor1	NADPH dependent diflavin oxidoreductase 1
chr4	55080500	55081600	P7Ctrl_peak_1829	18.3532	2.45208	8.96839e-13	3.63525e-09	Zfp462	zinc finger protein 462
chr18	31906400	31908300	P7Ctrl_peak_1830	24.7413	3.30556	8.97094e-13	3.63525e-09	Wdr33	WD repeat domain 33
chr2	120718000	120719100	P7Ctrl_peak_1831	51.0177	6.81621	8.97567e-13	3.63609e-09	Cdan1	congenital dyserythropoietic anemia, type I (human)
chr7	130764100	130764800	P7Ctrl_peak_1832	34.7349	4.64075	9.0195e-13	3.65058e-09	Tacc2	transforming, acidic coiled-coil containing protein 2
chr4	141631000	141632600	P7Ctrl_peak_1833	17.9955	2.40429	9.02218e-13	3.65058e-09	.	intergenic
chrX	42532300	42533200	P7Ctrl_peak_1834	23.2396	3.10493	9.0537e-13	3.66116e-09	Tenm1	teneurin transmembrane protein 1
chr15	76694100	76695400	P7Ctrl_peak_1835	29.0174	3.87687	9.0612e-13	3.66311e-09	.	intergenic
chr6	86848500	86850100	P7Ctrl_peak_1836	24.974	3.33665	9.06411e-13	3.6632e-09	.	intergenic
chr16	20126400	20127600	P7Ctrl_peak_1837	69.141	9.23758	9.08592e-13	3.66983e-09	Klhl24	kelch-like 24
chr10	22705400	22706200	P7Ctrl_peak_1838	55.4633	7.41017	9.09206e-13	3.67122e-09	.	intergenic
chr11	45908800	45910000	P7Ctrl_peak_1839	25.7954	3.44639	9.15235e-13	3.69308e-09	.	intergenic
chr14	93885400	93888900	P7Ctrl_peak_1840	20.9234	2.79546	9.17562e-13	3.70057e-09	Pcdh9	protocadherin 9
chr1	82286600	82287900	P7Ctrl_peak_1841	27.6453	3.69355	9.20945e-13	3.71092e-09	Irs1	insulin receptor substrate 1
chr13	49382900	49383700	P7Ctrl_peak_1842	191.457	25.5795	9.31942e-13	3.74968e-09	.	intergenic
chr1	25067800	25068500	P7Ctrl_peak_1843	19.1095	2.55313	9.33359e-13	3.75205e-09	.	intergenic
chr2	128966600	128968000	P7Ctrl_peak_1844	41.0203	5.48052	9.38286e-13	3.76186e-09	.	intergenic
chr18	70452900	70453400	P7Ctrl_peak_1845	59.2424	7.91508	9.38563e-13	3.76186e-09	.	intergenic
chr6	113629200	113630300	P7Ctrl_peak_1846	25.9485	3.46685	9.41956e-13	3.77324e-09	Vhl	von Hippel-Lindau tumor suppressor
chr11	117156700	117158200	P7Ctrl_peak_1847	31.6689	4.23112	9.42767e-13	3.77538e-09	Sec14l1	SEC14-like 1 (S. cerevisiae)
chr6	117870200	117871900	P7Ctrl_peak_1848	73.0274	9.75682	9.44646e-13	3.78179e-09	Zfp239	zinc finger protein 239
chr12	72783500	72784400	P7Ctrl_peak_1849	12.6723	1.69308	9.45552e-13	3.7843e-09	Ppm1a	protein phosphatase 1A, magnesium dependent, alpha isoform
chr18	67205500	67206600	P7Ctrl_peak_1850	18.6831	2.49615	9.48654e-13	3.79337e-09	Gnal	guanine nucleotide binding protein, alpha stimulating, olfactory type
chr11	75450900	75454500	P7Ctrl_peak_1851	28.3226	3.78403	9.49352e-13	3.79505e-09	Wdr81	WD repeat domain 81
chr10	128502300	128503100	P7Ctrl_peak_1852	22.8655	3.05495	9.50007e-13	3.79655e-09	A430046D13Rik	NA
chr5	134138000	134139200	P7Ctrl_peak_1853	27.2352	3.63875	9.58525e-13	3.8261e-09	Gatsl2	GATS protein-like 2
chr8	83610500	83611500	P7Ctrl_peak_1854	21.4918	2.87141	9.63385e-13	3.84325e-09	Dnajb1	DnaJ (Hsp40) homolog, subfamily B, member 1
chr5	145290000	145291400	P7Ctrl_peak_1855	35.1147	4.69149	9.65463e-13	3.84866e-09	.	intergenic
chr8	123840600	123842600	P7Ctrl_peak_1856	71.1349	9.50397	9.65807e-13	3.84866e-09	Ccsap	centriole, cilia and spindle associated protein
chr4	117159800	117160300	P7Ctrl_peak_1857	164.015	21.9132	9.65874e-13	3.84866e-09	Kif2c	kinesin family member 2C
chr4	117159800	117160300	P7Ctrl_peak_1857	164.015	21.9132	9.65874e-13	3.84866e-09	Kif2c	kinesin family member 2C
chr18	53895400	53895900	P7Ctrl_peak_1858	22.8986	3.05937	9.68869e-13	3.85383e-09	Csnk1g3	casein kinase 1, gamma 3
chr8	107075500	107076900	P7Ctrl_peak_1859	20.5366	2.74379	9.69419e-13	3.85489e-09	Terf2	telomeric repeat binding factor 2
chr8	24059600	24061800	P7Ctrl_peak_1860	22.0231	2.94239	9.85763e-13	3.91416e-09	Zmat4	zinc finger, matrin type 4
chr4	126791700	126792300	P7Ctrl_peak_1861	39.0155	5.21266	9.87309e-13	3.91872e-09	AU040320	expressed sequence AU040320
chr15	57822600	57823500	P7Ctrl_peak_1862	16.9716	2.26748	9.87757e-13	3.91872e-09	Zhx2	zinc fingers and homeoboxes 2
chr12	105836600	105837400	P7Ctrl_peak_1863	19.9458	2.66486	1.0003e-12	3.96148e-09	Papola	poly (A) polymerase alpha
chr16	90496000	90499400	P7Ctrl_peak_1864	27.6546	3.6948	1.00324e-12	3.97142e-09	Hunk	hormonally upregulated Neu-associated kinase
chr8	45825600	45826600	P7Ctrl_peak_1865	21.0652	2.81441	1.00685e-12	3.98161e-09	Sorbs2	sorbin and SH3 domain containing 2
chr5	72159300	72159900	P7Ctrl_peak_1866	25.6433	3.42607	1.00807e-12	3.9853e-09	Commd8	COMM domain containing 8
chr10	128252100	128253000	P7Ctrl_peak_1867	79.3072	10.5958	1.01287e-12	4.00309e-09	Timeless	timeless circadian clock 1
chr4	88720000	88722200	P7Ctrl_peak_1868	13.9872	1.86876	1.01973e-12	4.02905e-09	Klhl9	kelch-like 9
chr5	25309600	25311100	P7Ctrl_peak_1869	20.2208	2.7016	1.02356e-12	4.0395e-09	Kmt2c	lysine (K)-specific methyltransferase 2C
chr15	80260500	80261100	P7Ctrl_peak_1870	16.3723	2.18742	1.025e-12	4.04284e-09	Rps19bp1	ribosomal protein S19 binding protein 1
chr12	71989500	71991100	P7Ctrl_peak_1871	35.0144	4.67809	1.02963e-12	4.05759e-09	Daam1	dishevelled associated activator of morphogenesis 1
chr1	178249200	178250100	P7Ctrl_peak_1872	46.6914	6.2382	1.03294e-12	4.06708e-09	Desi2	desumoylating isopeptidase 2
chr8	31235500	31236500	P7Ctrl_peak_1873	38.574	5.15367	1.03773e-12	4.08364e-09	Fut10	fucosyltransferase 10
chrX	74330900	74331500	P7Ctrl_peak_1874	110.021	14.6994	1.04113e-12	4.09342e-09	Plxna3	plexin A3
chr11	109395800	109396600	P7Ctrl_peak_1875	26.0213	3.47657	1.04266e-12	4.09599e-09	Gna13	guanine nucleotide binding protein, alpha 13
chr5	143562600	143564600	P7Ctrl_peak_1876	16.9264	2.26145	1.04269e-12	4.09599e-09	.	intergenic
chr14	58072200	58073500	P7Ctrl_peak_1877	63.3966	8.4701	1.0446e-12	4.10232e-09	.	intergenic
chr8	105702100	105704200	P7Ctrl_peak_1878	19.8811	2.65621	1.05135e-12	4.12404e-09	.	intergenic
chr10	39821000	39822500	P7Ctrl_peak_1879	30.8611	4.1232	1.0523e-12	4.12659e-09	Rev3l	REV3-like, catalytic subunit of DNA polymerase zeta RAD54 like (S. cerevisiae)
chr11	115267900	115268600	P7Ctrl_peak_1880	53.3691	7.13037	1.05465e-12	4.13343e-09	.	intergenic
chr9	101922000	101923700	P7Ctrl_peak_1881	16.6372	2.22282	1.06227e-12	4.16208e-09	Ephb1	Eph receptor B1
chr15	91148300	91149200	P7Ctrl_peak_1882	25.4077	3.39459	1.06306e-12	4.16398e-09	Abcd2	ATP-binding cassette, sub-family D (ALD), member 2
chr2	91644300	91646500	P7Ctrl_peak_1883	24.4472	3.26627	1.06487e-12	4.16748e-09	Zfp408	zinc finger protein 408
chr2	154645500	154646200	P7Ctrl_peak_1884	59.3178	7.92515	1.07043e-12	4.18445e-09	Zfp341	zinc finger protein 341
chr2	71856000	71857400	P7Ctrl_peak_1885	22.0588	2.94717	1.07086e-12	4.18489e-09	Itga6	integrin alpha 6
chr11	102478500	102479600	P7Ctrl_peak_1886	14.7776	1.97436	1.08659e-12	4.24178e-09	Gpatch8	G patch domain containing 8
chr2	160761200	160762700	P7Ctrl_peak_1887	23.9536	3.20032	1.09048e-12	4.25546e-09	.	intergenic
chr3	152276200	152276900	P7Ctrl_peak_1888	44.2146	5.90729	1.09141e-12	4.25787e-09	Fam73a	family with sequence similarity 73, member A
chr6	86387600	86389400	P7Ctrl_peak_1889	17.9233	2.39464	1.09262e-12	4.2614e-09	Pcyox1	prenylcysteine oxidase 1
chr2	165784200	165785900	P7Ctrl_peak_1890	26.9387	3.59915	1.09412e-12	4.26478e-09	Zmynd8	zinc finger, MYND-type containing 8
chr1	171503300	171504700	P7Ctrl_peak_1891	16.763	2.23961	1.09474e-12	4.266e-09	.	intergenic
chr10	78269000	78271400	P7Ctrl_peak_1892	29.8689	3.99062	1.09592e-12	4.2685e-09	.	intergenic
chr12	55676300	55677300	P7Ctrl_peak_1893	44.3199	5.92135	1.09633e-12	4.2685e-09	Ralgapa1	Ral GTPase activating protein, alpha subunit 1
chr14	47529200	47531900	P7Ctrl_peak_1894	18.7558	2.50586	1.09889e-12	4.27463e-09	Fbxo34	F-box protein 34
chr4	151980500	151981600	P7Ctrl_peak_1895	29.1905	3.9	1.09912e-12	4.27463e-09	Dnajc11	DnaJ (Hsp40) homolog, subfamily C, member 11
chrX	101254500	101255300	P7Ctrl_peak_1896	22.629	3.02334	1.09958e-12	4.27507e-09	.	intergenic
chr13	95603200	95605100	P7Ctrl_peak_1897	23.5595	3.14766	1.10032e-12	4.27532e-09	F2r	coagulation factor II (thrombin) receptor
chr11	118005300	118006000	P7Ctrl_peak_1898	31.675	4.23193	1.10753e-12	4.29861e-09	Pgs1	phosphatidylglycerophosphate synthase 1
chr9	85743200	85744100	P7Ctrl_peak_1899	122.164	16.3217	1.1089e-12	4.30268e-09	.	intergenic
chr18	25489600	25491100	P7Ctrl_peak_1900	23.4671	3.13531	1.11416e-12	4.31819e-09	Celf4	CUGBP, Elav-like family member 4
chr1	191349600	191350600	P7Ctrl_peak_1901	57.3196	7.65818	1.11565e-12	4.32193e-09	Tmem206	transmembrane protein 206
chr8	36146100	36147600	P7Ctrl_peak_1902	23.9295	3.19709	1.11915e-12	4.33136e-09	D8Ertd82e	DNA segment, Chr 8, ERATO Doi 82, expressed
chr7	28817000	28817800	P7Ctrl_peak_1903	22.3675	2.9884	1.1265e-12	4.35359e-09	Hnrnpl	heterogeneous nuclear ribonucleoprotein L
chr18	43316900	43318500	P7Ctrl_peak_1904	47.3816	6.33041	1.12854e-12	4.35902e-09	.	intergenic
chr18	6026100	6026700	P7Ctrl_peak_1905	111.547	14.9032	1.12898e-12	4.35947e-09	Arhgap12	Rho GTPase activating protein 12
chr9	57127000	57127900	P7Ctrl_peak_1906	27.4282	3.66455	1.13488e-12	4.38103e-09	.	intergenic
chr1	6819800	6820200	P7Ctrl_peak_1907	40.0666	5.35309	1.14241e-12	4.4026e-09	.	intergenic
chr15	76171500	76178100	P7Ctrl_peak_1908	26.6368	3.55881	1.14638e-12	4.4154e-09	Plec	plectin
chr10	14143000	14144000	P7Ctrl_peak_1909	16.3905	2.18985	1.15169e-12	4.42744e-09	Hivep2	human immunodeficiency virus type I enhancer binding protein 2
chr4	107872300	107876800	P7Ctrl_peak_1910	17.0475	2.27763	1.15178e-12	4.42744e-09	Lrp8	low density lipoprotein receptor-related protein 8, apolipoprotein e receptor
chr2	68117600	68119200	P7Ctrl_peak_1911	28.3417	3.7866	1.15603e-12	4.44059e-09	B3galt1	UDP-Gal:betaGlcNAc beta 1,3-galactosyltransferase, polypeptide 1
chr17	28059300	28061600	P7Ctrl_peak_1912	79.8027	10.662	1.15758e-12	4.4447e-09	Anks1	ankyrin repeat and SAM domain containing 1
chr1	89145300	89146000	P7Ctrl_peak_1913	23.7189	3.16896	1.15812e-12	4.44552e-09	Sh3bp4	SH3-domain binding protein 4
chr9	110547700	110551400	P7Ctrl_peak_1914	15.9531	2.13142	1.15946e-12	4.44691e-09	Setd2	SET domain containing 2
chr3	9689700	9691500	P7Ctrl_peak_1915	20.1547	2.69276	1.16248e-12	4.45722e-09	Pag1	phosphoprotein associated with glycosphingolipid microdomains 1
chr5	23493000	23493700	P7Ctrl_peak_1916	35.6389	4.76153	1.16314e-12	4.45849e-09	.	intergenic
chr5	108569300	108570400	P7Ctrl_peak_1917	31.1926	4.16748	1.16348e-12	4.45852e-09	.	intergenic
chr16	18283600	18284700	P7Ctrl_peak_1918	20.0459	2.67823	1.16415e-12	4.45984e-09	Dgcr8	DiGeorge syndrome critical region gene 8
chr16	21891800	21892500	P7Ctrl_peak_1919	27.7075	3.70186	1.16583e-12	4.46253e-09	Map3k13	mitogen-activated protein kinase kinase kinase 13
chr17	28007700	28008500	P7Ctrl_peak_1920	44.881	5.99632	1.16793e-12	4.4693e-09	Anks1	ankyrin repeat and SAM domain containing 1
chr13	95336000	95337200	P7Ctrl_peak_1921	16.8509	2.25137	1.17057e-12	4.47815e-09	.	intergenic
chr5	130241200	130241900	P7Ctrl_peak_1922	106.523	14.232	1.17364e-12	4.48611e-09	Tmem248	transmembrane protein 248
[truncated: 13,773 more rows]
