# Supplementary material for: METTL3-mediated m6A modification is required for cerebellar development
Source: PLoS Biol. 2018 Jun 7;16(6):e2004880. doi: 10.1371/journal.pbio.2004880 (PMC6021109; doi:10.1371/journal.pbio.2004880)
Supplement: S3 Table — cKO, Mettl3 conditional knockout; Ctrl, control; m6A, N6-methyladenosine. (XLSX) [file pbio.2004880.s013.xlsx]

## Sheet: sheet1
Supplementary Table 3 | Differential m6A binding peaks identified from the cerebellums of Ctrl mice compared with cKO mice at P14.
Chromosome	Start	End	Peak_name	Enrichment_score	Fold_change	P-value	Benjamini-Hochberg FDR	Gene_Symbol	Description
chr2	153052700	153055800	P14Ctrl_peak_1	36.7592	3.86572	6.20108e-25	8.44061e-18	.	intergenic
chr16	18150700	18152300	P14Ctrl_peak_2	71.0781	7.47483	1.75082e-24	1.19157e-17	Rtn4r	reticulon 4 receptor
chr5	139546100	139548100	P14Ctrl_peak_3	44.9707	4.72928	8.13342e-24	2.65648e-17	.	intergenic
chr9	50664300	50666300	P14Ctrl_peak_4	121.698	12.7982	1.10271e-23	2.65648e-17	Dixdc1	DIX domain containing 1
chr9	108109400	108116600	P14Ctrl_peak_5	31.9289	3.35776	1.10883e-23	2.65648e-17	Bsn	bassoon
chr4	64016600	64018200	P14Ctrl_peak_6	82.4657	8.67239	1.59186e-23	2.65648e-17	Tnc	tenascin C
chr8	12395800	12398000	P14Ctrl_peak_7	36.6098	3.85001	1.69586e-23	2.65648e-17	Gm5607	predicted gene 5607
chr3	108644200	108645000	P14Ctrl_peak_8	93.882	9.87296	1.70929e-23	2.65648e-17	.	intergenic
chr11	115964100	115965000	P14Ctrl_peak_9	75.9228	7.9843	1.75648e-23	2.65648e-17	Sap30bp	SAP30 binding protein
chr9	100457500	100459300	P14Ctrl_peak_10	108.81	11.4428	2.25314e-23	3.06687e-17	Il20rb	interleukin 20 receptor beta
chr5	116441200	116445100	P14Ctrl_peak_11	51.3928	5.40465	3.15748e-23	3.23538e-17	Srrm4	serine/arginine repetitive matrix 4
chr5	116441200	116445100	P14Ctrl_peak_11	51.3928	5.40465	3.15748e-23	3.23538e-17	Srrm4os	serine/arginine repetitive matrix 4, opposite strand
chr10	127055900	127057000	P14Ctrl_peak_12	67.8112	7.13127	3.18134e-23	3.23538e-17	.	intergenic
chr7	63757000	63759700	P14Ctrl_peak_13	38.8315	4.08366	3.52063e-23	3.23538e-17	.	intergenic
chr5	112391000	112392300	P14Ctrl_peak_14	42.5922	4.47914	3.5691e-23	3.23538e-17	Asphd2	aspartate beta-hydroxylase domain containing 2
chr14	105892300	105893900	P14Ctrl_peak_15	34.7636	3.65586	3.89188e-23	3.23538e-17	.	intergenic
chr5	113587000	113589800	P14Ctrl_peak_16	58.5969	6.16225	4.0408e-23	3.23538e-17	.	intergenic
chr6	48415400	48416700	P14Ctrl_peak_17	65.5131	6.88958	4.81646e-23	3.32962e-17	Krba1	KRAB-A domain containing 1
chr8	31128200	31129700	P14Ctrl_peak_18	49.4769	5.20317	4.84847e-23	3.32962e-17	Rnf122	ring finger protein 122
chr18	36017700	36018800	P14Ctrl_peak_19	71.1075	7.47791	4.98548e-23	3.32962e-17	Nrg2	neuregulin 2
chr2	165111600	165113800	P14Ctrl_peak_20	37.1368	3.90544	5.13697e-23	3.32962e-17	.	intergenic
chr1	104993700	104994700	P14Ctrl_peak_21	60.8823	6.4026	5.89238e-23	3.53691e-17	.	intergenic
chr10	80310400	80319600	P14Ctrl_peak_22	36.0367	3.78975	5.97647e-23	3.53691e-17	Bc1	brain cytoplasmic RNA 1
chr13	59128000	59131100	P14Ctrl_peak_23	36.7552	3.8653	6.42874e-23	3.60715e-17	Ntrk2	neurotrophic tyrosine kinase, receptor, type 2
chr11	61069000	61073100	P14Ctrl_peak_24	51.2511	5.38974	6.62518e-23	3.60715e-17	Kcnj12	potassium inwardly-rectifying channel, subfamily J, member 12
chr4	128908800	128911800	P14Ctrl_peak_25	58.3513	6.13642	7.69282e-23	3.87818e-17	.	intergenic
chr2	157469600	157470800	P14Ctrl_peak_26	33.385	3.51089	1.24334e-22	5.64123e-17	Src	Rous sarcoma oncogene
chr11	82444100	82446400	P14Ctrl_peak_27	64.5773	6.79118	1.55062e-22	6.44342e-17	.	intergenic
chr4	8854000	8855600	P14Ctrl_peak_28	36.2922	3.81662	1.57635e-22	6.44342e-17	.	intergenic
chr5	117866700	117868000	P14Ctrl_peak_29	151.853	15.9694	1.72977e-22	6.72709e-17	.	intergenic
chr11	98326500	98328700	P14Ctrl_peak_30	27.8052	2.92409	1.78453e-22	6.74727e-17	.	intergenic
chr8	44950000	44953500	P14Ctrl_peak_31	113.849	11.9728	1.99365e-22	7.33421e-17	Fat1	FAT tumor suppressor homolog 1 (Drosophila)
chr1	192505100	192507000	P14Ctrl_peak_32	38.1244	4.0093	2.41708e-22	7.99682e-17	.	intergenic
chr6	28829200	28833900	P14Ctrl_peak_33	51.011	5.3645	2.52392e-22	7.99682e-17	Snd1	staphylococcal nuclease and tudor domain containing 1
chr10	80380700	80382700	P14Ctrl_peak_34	44.9618	4.72834	2.52546e-22	7.99682e-17	Mex3d	mex3 homolog D (C. elegans)
chr17	24047800	24049400	P14Ctrl_peak_35	80.497	8.46534	2.52627e-22	7.99682e-17	Kctd5	potassium channel tetramerisation domain containing 5
chr17	86654100	86657600	P14Ctrl_peak_36	36.1481	3.80146	2.86995e-22	8.87828e-17	Prkce	protein kinase C, epsilon
chr4	141467800	141469200	P14Ctrl_peak_37	32.223	3.38868	3.08016e-22	9.15624e-17	Spen	SPEN homolog, transcriptional regulator (Drosophila)
chr7	35200200	35205300	P14Ctrl_peak_38	35.3215	3.71453	3.09434e-22	9.15624e-17	.	intergenic
chr2	157010400	157018800	P14Ctrl_peak_39	34.7158	3.65083	3.33078e-22	9.64618e-17	Soga1	suppressor of glucose, autophagy associated 1
chr12	105381200	105383100	P14Ctrl_peak_40	35.2495	3.70697	3.44942e-22	9.67364e-17	Tunar	NA
chr6	53816600	53820500	P14Ctrl_peak_41	42.6308	4.48321	3.48241e-22	9.67364e-17	Tril	TLR4 interactor with leucine-rich repeats
chr13	74031100	74033800	P14Ctrl_peak_42	68.4054	7.19375	4.02904e-22	1.09683e-16	Tppp	tubulin polymerization promoting protein
chr7	141067700	141069300	P14Ctrl_peak_43	31.8973	3.35443	4.65328e-22	1.21804e-16	.	intergenic
chr12	24958800	24960100	P14Ctrl_peak_44	37.0894	3.90045	4.98959e-22	1.28143e-16	Mboat2	membrane bound O-acyltransferase domain containing 2
chr17	8341100	8343100	P14Ctrl_peak_45	55.8382	5.87214	5.42071e-22	1.36637e-16	Prr18	proline rich region 18
chr2	102449400	102451700	P14Ctrl_peak_46	33.1394	3.48506	5.64188e-22	1.37133e-16	.	intergenic
chr7	83933300	83935800	P14Ctrl_peak_47	46.6788	4.90891	5.92134e-22	1.41401e-16	Cemip	NA
chr11	97517700	97522700	P14Ctrl_peak_48	42.1515	4.4328	6.50024e-22	1.52549e-16	Srcin1	SRC kinase signaling inhibitor 1
chr11	55308700	55312300	P14Ctrl_peak_49	104.832	11.0245	6.70338e-22	1.5368e-16	Fat2	FAT tumor suppressor homolog 2 (Drosophila)
chr9	108826200	108830100	P14Ctrl_peak_50	41.1433	4.32677	6.77425e-22	1.5368e-16	Celsr3	cadherin, EGF LAG seven-pass G-type receptor 3 (flamingo homolog, Drosophila)
chr7	105617500	105619700	P14Ctrl_peak_51	38.7085	4.07072	7.566e-22	1.66105e-16	.	intergenic
chr6	113323800	113324500	P14Ctrl_peak_52	55.3247	5.81814	8.18121e-22	1.7676e-16	.	intergenic
chr6	113150700	113151800	P14Ctrl_peak_53	32.8203	3.4515	1.01677e-21	2.10298e-16	.	intergenic
chr10	9760000	9761000	P14Ctrl_peak_54	63.3255	6.65953	1.0197e-21	2.10298e-16	Stxbp5	syntaxin binding protein 5 (tomosyn)
chr1	194643500	194645000	P14Ctrl_peak_55	89.0947	9.36951	1.17761e-21	2.28986e-16	Plxna2	plexin A2
chr7	67225700	67227800	P14Ctrl_peak_56	64.7203	6.80622	1.74662e-21	3.04798e-16	Lysmd4	LysM, putative peptidoglycan-binding, domain containing 4
chr11	3907100	3908000	P14Ctrl_peak_57	45.7402	4.8102	1.79525e-21	3.09317e-16	.	intergenic
chr7	25685800	25686600	P14Ctrl_peak_58	39.3	4.13292	1.82704e-21	3.10859e-16	.	intergenic
chr8	121784400	121785600	P14Ctrl_peak_59	29.8916	3.14351	1.92199e-21	3.22977e-16	Jph3	junctophilin 3
chr19	4611900	4614800	P14Ctrl_peak_60	30.7978	3.23881	2.01224e-21	3.33421e-16	Pcx	pyruvate carboxylase
chr9	108052700	108055600	P14Ctrl_peak_61	86.1668	9.0616	2.03313e-21	3.33421e-16	Rnf123	ring finger protein 123
chr6	58934000	58935800	P14Ctrl_peak_62	64.2572	6.75751	2.10943e-21	3.37934e-16	Fam13a	family with sequence similarity 13, member A
chr4	155693700	155696600	P14Ctrl_peak_63	52.6067	5.53231	2.1103e-21	3.37934e-16	.	intergenic
chr7	44461000	44463300	P14Ctrl_peak_64	27.862	2.93007	2.18806e-21	3.46312e-16	Lrrc4b	leucine rich repeat containing 4B
chr2	32596700	32598900	P14Ctrl_peak_65	67.0137	7.0474	2.22354e-21	3.47883e-16	St6galnac4	ST6 (alpha-N-acetyl-neuraminyl-2,3-beta-galactosyl-1,3)-N-acetylgalactosaminide alpha-2,6-sialyltransferase 4
chr3	88535800	88537700	P14Ctrl_peak_66	32.2254	3.38894	2.28827e-21	3.53941e-16	.	intergenic
chr8	121598800	121602400	P14Ctrl_peak_67	76.0471	7.99737	2.4075e-21	3.60518e-16	Zcchc14	zinc finger, CCHC domain containing 14
chr6	119570900	119575800	P14Ctrl_peak_68	72.0732	7.57947	2.42848e-21	3.60518e-16	Erc1	ELKS/RAB6-interacting/CAST family member 1
chr2	152706700	152708100	P14Ctrl_peak_69	122.56	12.8888	2.43673e-21	3.60518e-16	H13	histocompatibility 13
chr15	82206600	82208000	P14Ctrl_peak_70	139.723	14.6937	2.5442e-21	3.7237e-16	.	intergenic
chr2	92360000	92360800	P14Ctrl_peak_71	34.3737	3.61486	2.59368e-21	3.75574e-16	.	intergenic
chr17	56401500	56402900	P14Ctrl_peak_72	69.0224	7.25864	2.73803e-21	3.92303e-16	Kdm4b	lysine (K)-specific demethylase 4B
chr15	37396900	37397500	P14Ctrl_peak_73	76.5395	8.04916	2.79824e-21	3.95855e-16	Ncald	neurocalcin delta
chr19	43663600	43664800	P14Ctrl_peak_74	42.0095	4.41786	2.82099e-21	3.95855e-16	.	intergenic
chr4	102604800	102605800	P14Ctrl_peak_75	49.3879	5.1938	2.8814e-21	3.99146e-16	.	intergenic
chr7	138835700	138837300	P14Ctrl_peak_76	26.1305	2.74797	2.90309e-21	3.99146e-16	.	intergenic
chr14	54689800	54690700	P14Ctrl_peak_77	105.454	11.0899	3.01056e-21	4.09783e-16	.	intergenic
chr4	136289800	136293600	P14Ctrl_peak_78	36.2525	3.81244	3.12121e-21	4.20596e-16	Zfp46	zinc finger protein 46
chr7	16158300	16161300	P14Ctrl_peak_79	28.2539	2.97128	3.25417e-21	4.30041e-16	.	intergenic
chr14	60377000	60381000	P14Ctrl_peak_80	33.5812	3.53152	3.44138e-21	4.46118e-16	.	intergenic
chr11	3289700	3291900	P14Ctrl_peak_81	27.9581	2.94017	3.54369e-21	4.55048e-16	Mir3470a	microRNA 3470a
chr16	21652200	21653800	P14Ctrl_peak_82	37.9225	3.98806	3.67216e-21	4.62812e-16	2510009E07Rik	RIKEN cDNA 2510009E07 gene
chr5	4754000	4759000	P14Ctrl_peak_83	46.8134	4.92306	3.70962e-21	4.63243e-16	.	intergenic
chr17	45566100	45569900	P14Ctrl_peak_84	34.2291	3.59965	3.75513e-21	4.64664e-16	.	intergenic
chr9	101074200	101075400	P14Ctrl_peak_85	43.104	4.53297	3.9421e-21	4.72551e-16	.	intergenic
chr11	78159500	78160800	P14Ctrl_peak_86	29.8225	3.13624	3.94885e-21	4.72551e-16	.	intergenic
chr8	121603600	121605600	P14Ctrl_peak_87	29.3579	3.08738	3.95774e-21	4.72551e-16	Zcchc14	zinc finger, CCHC domain containing 14
chr1	38797300	38798300	P14Ctrl_peak_88	55.2453	5.80978	4.02628e-21	4.76554e-16	Lonrf2	LON peptidase N-terminal domain and ring finger 2
chr15	100215000	100216600	P14Ctrl_peak_89	78.7596	8.28263	4.18491e-21	4.91061e-16	Dip2b	DIP2 disco-interacting protein 2 homolog B (Drosophila)
chr3	124321000	124322400	P14Ctrl_peak_90	52.3133	5.50145	4.2535e-21	4.94843e-16	Tram1l1	translocation associated membrane protein 1-like 1
chr1	36548900	36550400	P14Ctrl_peak_91	40.3141	4.23957	4.30797e-21	4.96932e-16	.	intergenic
chr4	108265600	108266600	P14Ctrl_peak_92	201.819	21.224	4.37471e-21	5.0039e-16	Zyg11b	zyg-ll family member B, cell cycle regulator
chr13	80893200	80894500	P14Ctrl_peak_93	61.9219	6.51193	4.81438e-21	5.32772e-16	Arrdc3	arrestin domain containing 3
chr14	30523000	30524300	P14Ctrl_peak_94	82.4367	8.66933	4.88168e-21	5.35864e-16	Dcp1a	DCP1 decapping enzyme homolog A (S. cerevisiae)
chr11	55257700	55259400	P14Ctrl_peak_95	122.445	12.8767	4.94253e-21	5.38203e-16	Fat2	FAT tumor suppressor homolog 2 (Drosophila)
chr1	59481300	59485200	P14Ctrl_peak_96	50.8193	5.34434	5.1673e-21	5.58213e-16	.	intergenic
chr2	181379400	181382100	P14Ctrl_peak_97	31.1467	3.27549	5.24867e-21	5.61673e-16	.	intergenic
chr11	98380300	98381000	P14Ctrl_peak_98	65.4584	6.88384	5.4975e-21	5.75611e-16	Stard3	START domain containing 3
chr2	104145500	104149100	P14Ctrl_peak_99	50.9793	5.36116	5.55729e-21	5.77429e-16	D430041D05Rik	RIKEN cDNA D430041D05 gene
chr9	62058700	62061100	P14Ctrl_peak_100	89.8785	9.45194	6.02295e-21	6.21072e-16	.	intergenic
chr15	23473800	23474600	P14Ctrl_peak_101	31.7695	3.34099	6.2205e-21	6.31869e-16	Cdh18	cadherin 18
chr6	82091600	82092700	P14Ctrl_peak_102	60.434	6.35545	6.32465e-21	6.3769e-16	.	intergenic
chr5	110620200	110621700	P14Ctrl_peak_103	80.8593	8.50345	6.43824e-21	6.4437e-16	.	intergenic
chr2	65763500	65765500	P14Ctrl_peak_104	80.0337	8.41663	6.87075e-21	6.82638e-16	.	intergenic
chr15	79155000	79156900	P14Ctrl_peak_105	23.7747	2.50023	7.15908e-21	7.0105e-16	.	intergenic
chr7	132715300	132716100	P14Ctrl_peak_106	104.234	10.9616	7.35852e-21	7.15434e-16	.	intergenic
chr16	56006700	56007500	P14Ctrl_peak_107	64.6542	6.79926	7.41916e-21	7.16213e-16	Zbtb11	zinc finger and BTB domain containing 11
chr8	87526200	87530200	P14Ctrl_peak_108	74.664	7.85192	7.56799e-21	7.25436e-16	.	intergenic
chr6	71508700	71510400	P14Ctrl_peak_109	46.9905	4.94169	7.73806e-21	7.36551e-16	Rnf103	ring finger protein 103
chr15	72508800	72513100	P14Ctrl_peak_110	70.0933	7.37126	8.30351e-21	7.72833e-16	.	intergenic
chr7	88130300	88131700	P14Ctrl_peak_111	52.4214	5.51282	8.34635e-21	7.72833e-16	.	intergenic
chr15	63929100	63930700	P14Ctrl_peak_112	75.7718	7.96843	8.60201e-21	7.91125e-16	Fam49b	family with sequence similarity 49, member B
chr18	31888000	31889200	P14Ctrl_peak_113	44.44	4.67347	9.02037e-21	8.24033e-16	Wdr33	WD repeat domain 33
chr11	105922600	105924100	P14Ctrl_peak_114	34.6585	3.6448	9.16674e-21	8.26313e-16	Tanc2	tetratricopeptide repeat, ankyrin repeat and coiled-coil containing 2
chr17	24888400	24892700	P14Ctrl_peak_115	41.1858	4.33124	9.40134e-21	8.41885e-16	.	intergenic
chr15	82140700	82142000	P14Ctrl_peak_116	44.7722	4.7084	9.55884e-21	8.44872e-16	Ccdc134	coiled-coil domain containing 134
chr4	68761400	68763200	P14Ctrl_peak_117	37.5984	3.95397	9.75183e-21	8.56369e-16	Brinp1	bone morphogenic protein/retinoic acid inducible neural specific 1
chr6	42315300	42318700	P14Ctrl_peak_118	37.9004	3.98574	9.87049e-21	8.59275e-16	Fam131b	family with sequence similarity 131, member B
chr15	66781100	66782800	P14Ctrl_peak_119	60.6365	6.37675	9.9743e-21	8.59275e-16	Tg	thyroglobulin
chr15	66781100	66782800	P14Ctrl_peak_119	60.6365	6.37675	9.9743e-21	8.59275e-16	Sla	src-like adaptor
chr9	108098400	108100000	P14Ctrl_peak_120	44.6276	4.6932	1.02588e-20	8.78228e-16	Bsn	bassoon
chr10	14150500	14151300	P14Ctrl_peak_121	66.8914	7.03454	1.07687e-20	9.04804e-16	Hivep2	human immunodeficiency virus type I enhancer binding protein 2
chr2	135471900	135472700	P14Ctrl_peak_122	66.1898	6.96076	1.08738e-20	9.0803e-16	Plcb1	phospholipase C, beta 1
chr6	30450300	30451500	P14Ctrl_peak_123	62.8623	6.61082	1.21128e-20	9.99235e-16	Klhdc10	kelch domain containing 10
chr4	106746600	106748500	P14Ctrl_peak_124	155.589	16.3623	1.22653e-20	1.00572e-15	Acot11	acyl-CoA thioesterase 11
chr15	27731500	27733100	P14Ctrl_peak_125	52.6004	5.53164	1.24396e-20	1.0139e-15	Trio	triple functional domain (PTPRF interacting)
chr12	71317000	71319300	P14Ctrl_peak_126	39.3923	4.14264	1.26081e-20	1.02152e-15	Dact1	dapper homolog 1, antagonist of beta-catenin (xenopus)
chr8	4522200	4524700	P14Ctrl_peak_127	20.7121	2.17816	1.28556e-20	1.03541e-15	.	intergenic
chr15	39681400	39682400	P14Ctrl_peak_128	46.3473	4.87405	1.29737e-20	1.03877e-15	Rims2	regulating synaptic membrane exocytosis 2
chr6	86118300	86121600	P14Ctrl_peak_129	33.6538	3.53915	1.37504e-20	1.09452e-15	Add2	adducin 2 (beta)
chr4	133679200	133682500	P14Ctrl_peak_130	27.1751	2.85783	1.38484e-20	1.09591e-15	.	intergenic
chr14	70556200	70557000	P14Ctrl_peak_131	140.668	14.7932	1.3976e-20	1.09962e-15	Hr	hairless
chr11	97715900	97719000	P14Ctrl_peak_132	36.0392	3.79001	1.43118e-20	1.11957e-15	Pip4k2b	phosphatidylinositol-5-phosphate 4-kinase, type II, beta
chr9	35034700	35036300	P14Ctrl_peak_133	42.9635	4.51819	1.4576e-20	1.13372e-15	Kirrel3	kin of IRRE like 3 (Drosophila)
chr11	55261900	55262900	P14Ctrl_peak_134	146.404	15.3964	1.47242e-20	1.13874e-15	Fat2	FAT tumor suppressor homolog 2 (Drosophila)
chr3	69552700	69555000	P14Ctrl_peak_135	56.3264	5.92349	1.5177e-20	1.16713e-15	Ppm1l	protein phosphatase 1 (formerly 2C)-like
chr4	118361700	118363500	P14Ctrl_peak_136	46.8733	4.92936	1.5402e-20	1.17778e-15	.	intergenic
chr7	29828000	29831200	P14Ctrl_peak_137	110.181	11.5871	1.58614e-20	1.20056e-15	Zfp790	zinc finger protein 790
chr15	77942400	77943500	P14Ctrl_peak_138	106.459	11.1956	1.61096e-20	1.20056e-15	Foxred2	FAD-dependent oxidoreductase domain containing 2
chr9	110087300	110088300	P14Ctrl_peak_139	81.3842	8.55865	1.61694e-20	1.20056e-15	Dhx30	DEAH (Asp-Glu-Ala-His) box polypeptide 30
chr14	70536000	70538700	P14Ctrl_peak_140	66.7775	7.02255	1.63057e-20	1.20056e-15	.	intergenic
chr5	129982800	129984000	P14Ctrl_peak_141	88.435	9.30013	1.63173e-20	1.20056e-15	Vkorc1l1	vitamin K epoxide reductase complex, subunit 1-like 1
chr6	13835400	13837100	P14Ctrl_peak_142	65.6526	6.90426	1.64099e-20	1.20088e-15	Gpr85	G protein-coupled receptor 85
chr2	30822200	30824900	P14Ctrl_peak_143	59.5127	6.25856	1.68814e-20	1.22878e-15	.	intergenic
chr4	140514500	140515600	P14Ctrl_peak_144	42.4076	4.45973	1.7574e-20	1.26867e-15	.	intergenic
chr3	97203700	97206000	P14Ctrl_peak_145	41.864	4.40257	1.76213e-20	1.26867e-15	.	intergenic
chr2	26210000	26211500	P14Ctrl_peak_146	49.1052	5.16408	1.7709e-20	1.26867e-15	Qsox2	quiescin Q6 sulfhydryl oxidase 2
chr19	7276400	7277500	P14Ctrl_peak_147	54.4144	5.72241	1.80299e-20	1.2782e-15	Mark2	MAP/microtubule affinity-regulating kinase 2
chr16	36931400	36933100	P14Ctrl_peak_148	44.7898	4.71025	1.83335e-20	1.29063e-15	Golgb1	golgi autoantigen, golgin subfamily b, macrogolgin 1
chr10	85658000	85659100	P14Ctrl_peak_149	74.1755	7.80056	1.83949e-20	1.29063e-15	Btbd11	BTB (POZ) domain containing 11
chr6	91364400	91366400	P14Ctrl_peak_150	151.596	15.9424	1.89893e-20	1.32551e-15	Wnt7a	wingless-related MMTV integration site 7A
chr6	22999000	23002900	P14Ctrl_peak_151	85.1368	8.95328	1.91743e-20	1.33159e-15	Ptprz1	protein tyrosine phosphatase, receptor type Z, polypeptide 1
chr9	57060900	57061600	P14Ctrl_peak_152	62.6629	6.58985	1.95766e-20	1.34948e-15	Ptpn9	protein tyrosine phosphatase, non-receptor type 9
chr9	57060900	57061600	P14Ctrl_peak_152	62.6629	6.58985	1.95766e-20	1.34948e-15	Gm10658	predicted gene 10658
chr15	80159900	80161900	P14Ctrl_peak_153	33.945	3.56978	1.96489e-20	1.34948e-15	Tab1	TGF-beta activated kinase 1/MAP3K7 binding protein 1
chr4	107047800	107049600	P14Ctrl_peak_154	37.7703	3.97205	1.97294e-20	1.34948e-15	Ssbp3	single-stranded DNA binding protein 3
chr10	18531100	18532700	P14Ctrl_peak_155	33.9564	3.57098	2.08498e-20	1.41193e-15	.	intergenic
chr10	121265200	121267700	P14Ctrl_peak_156	52.0517	5.47394	2.14726e-20	1.43471e-15	Tbc1d30	TBC1 domain family, member 30
chr12	108205500	108206500	P14Ctrl_peak_157	45.509	4.78589	2.15024e-20	1.43471e-15	.	intergenic
chr6	24954400	24956400	P14Ctrl_peak_158	30.3856	3.19546	2.18329e-20	1.43664e-15	.	intergenic
chr1	59214900	59216100	P14Ctrl_peak_159	61.7638	6.4953	2.18779e-20	1.43664e-15	Als2	amyotrophic lateral sclerosis 2 (juvenile)
chr15	89069400	89070700	P14Ctrl_peak_160	26.397	2.776	2.19535e-20	1.43664e-15	Panx2	pannexin 2
chr5	105485600	105486700	P14Ctrl_peak_161	53.9107	5.66943	2.222e-20	1.44712e-15	.	intergenic
chr1	20934400	20938500	P14Ctrl_peak_162	62.3518	6.55713	2.24075e-20	1.45238e-15	Paqr8	progestin and adipoQ receptor family member VIII
chr7	57824200	57825000	P14Ctrl_peak_163	60.2271	6.33369	2.25728e-20	1.45582e-15	.	intergenic
chr15	76517000	76520400	P14Ctrl_peak_164	25.1127	2.64094	2.39302e-20	1.52173e-15	.	intergenic
chr8	36102400	36104400	P14Ctrl_peak_165	38.1287	4.00975	2.40363e-20	1.52173e-15	D8Ertd82e	DNA segment, Chr 8, ERATO Doi 82, expressed
chr19	21280300	21281700	P14Ctrl_peak_166	130.164	13.6885	2.45129e-20	1.53054e-15	Zfand5	zinc finger, AN1-type domain 5
chr11	50814300	50816000	P14Ctrl_peak_167	72.2424	7.59727	2.4996e-20	1.54652e-15	Zfp354c	zinc finger protein 354C
chr2	165289300	165290700	P14Ctrl_peak_168	56.5278	5.94466	2.53277e-20	1.55995e-15	Elmo2	engulfment and cell motility 2
chr3	95171500	95174000	P14Ctrl_peak_169	40.171	4.22453	2.60272e-20	1.59193e-15	.	intergenic
chr17	87744300	87746900	P14Ctrl_peak_170	53.519	5.62825	2.63273e-20	1.59193e-15	.	intergenic
chr5	101835700	101836400	P14Ctrl_peak_171	63.3882	6.66613	2.64164e-20	1.59193e-15	Wdfy3	WD repeat and FYVE domain containing 3
chr2	33729800	33733600	P14Ctrl_peak_172	33.371	3.50941	2.64318e-20	1.59193e-15	Mvb12b	multivesicular body subunit 12B
chr17	24849400	24850100	P14Ctrl_peak_173	37.0445	3.89573	2.78342e-20	1.65292e-15	Fahd1	fumarylacetoacetate hydrolase domain containing 1
chr2	92058500	92061000	P14Ctrl_peak_174	66.2363	6.96564	2.87779e-20	1.69572e-15	.	intergenic
chr19	46759700	46763400	P14Ctrl_peak_175	39.9729	4.20369	2.98491e-20	1.75126e-15	.	intergenic
chr4	41496000	41499700	P14Ctrl_peak_176	87.3568	9.18675	3.00534e-20	1.75567e-15	.	intergenic
chr17	87741500	87742400	P14Ctrl_peak_177	75.2159	7.90997	3.06198e-20	1.77354e-15	.	intergenic
chr3	86786000	86787400	P14Ctrl_peak_178	76.5933	8.05482	3.1424e-20	1.81241e-15	Dclk2	doublecortin-like kinase 2
chr5	98184300	98187300	P14Ctrl_peak_179	31.1116	3.2718	3.17131e-20	1.82137e-15	.	intergenic
chr2	146220500	146224500	P14Ctrl_peak_180	40.7057	4.28076	3.2244e-20	1.84408e-15	.	intergenic
chr11	31665200	31665900	P14Ctrl_peak_181	43.97	4.62404	3.3393e-20	1.89834e-15	Bod1	biorientation of chromosomes in cell division 1
chr12	84677100	84679500	P14Ctrl_peak_182	42.3441	4.45306	3.34718e-20	1.89834e-15	.	intergenic
chr10	5227400	5229700	P14Ctrl_peak_183	52.743	5.54664	3.41443e-20	1.92845e-15	.	intergenic
chr9	62794700	62797800	P14Ctrl_peak_184	48.4456	5.09471	3.47358e-20	1.95375e-15	.	intergenic
chr11	97362300	97363400	P14Ctrl_peak_185	30.3929	3.19623	3.54084e-20	1.98338e-15	Socs7	suppressor of cytokine signaling 7
chr2	37569700	37570300	P14Ctrl_peak_186	91.8084	9.6549	3.66146e-20	2.02676e-15	Strbp	spermatid perinuclear RNA binding protein
chr7	28466200	28468100	P14Ctrl_peak_187	26.8358	2.82215	3.669e-20	2.02676e-15	Mir466f-2	microRNA 466f-2
chr2	55594700	55595600	P14Ctrl_peak_188	47.6079	5.00662	3.82714e-20	2.08311e-15	Kcnj3	potassium inwardly-rectifying channel, subfamily J, member 3
chr8	10985600	10987100	P14Ctrl_peak_189	114.456	12.0366	3.8413e-20	2.08311e-15	.	intergenic
chr7	37479200	37480900	P14Ctrl_peak_190	36.3023	3.81767	3.87906e-20	2.08695e-15	Zfp536	zinc finger protein 536
chr13	83738000	83739100	P14Ctrl_peak_191	98.0979	10.3163	4.06171e-20	2.16808e-15	.	intergenic
chr11	73183600	73185100	P14Ctrl_peak_192	48.9296	5.14561	4.16624e-20	2.21519e-15	Ctns	cystinosis, nephropathic
chr14	103703600	103704200	P14Ctrl_peak_193	99.0812	10.4197	4.221e-20	2.22691e-15	Slain1	SLAIN motif family, member 1
chr9	56618200	56621400	P14Ctrl_peak_194	36.1753	3.80432	4.24642e-20	2.23167e-15	.	intergenic
chr10	79738400	79740000	P14Ctrl_peak_195	62.0714	6.52764	4.39181e-20	2.29039e-15	Bc1	brain cytoplasmic RNA 1
chr3	107447300	107448400	P14Ctrl_peak_196	46.7738	4.91889	4.42967e-20	2.30132e-15	Kcnc4	potassium voltage gated channel, Shaw-related subfamily, member 4
chr4	155256000	155256800	P14Ctrl_peak_197	68.7712	7.23222	4.47632e-20	2.31671e-15	Faap20	NA
chr14	120503400	120504800	P14Ctrl_peak_198	34.1509	3.59142	4.54147e-20	2.33376e-15	Rap2a	RAS related protein 2a
chr14	15357600	15358800	P14Ctrl_peak_199	61.4484	6.46213	4.54354e-20	2.33376e-15	Lrrc3b	leucine rich repeat containing 3B
chr11	120609700	120611000	P14Ctrl_peak_200	33.2266	3.49422	4.6036e-20	2.34849e-15	.	intergenic
chr5	16370400	16371100	P14Ctrl_peak_201	208.242	21.8995	4.60673e-20	2.34849e-15	Cacna2d1	calcium channel, voltage-dependent, alpha2/delta subunit 1
chr18	37020200	37022700	P14Ctrl_peak_202	70.7838	7.44387	4.67329e-20	2.37353e-15	Pcdha12	protocadherin alpha 12
chr18	37020200	37022700	P14Ctrl_peak_202	70.7838	7.44387	4.67329e-20	2.37353e-15	Pcdha1	protocadherin alpha 1
chr18	37020200	37022700	P14Ctrl_peak_202	70.7838	7.44387	4.67329e-20	2.37353e-15	Pcdha2	protocadherin alpha 2
chr18	37020200	37022700	P14Ctrl_peak_202	70.7838	7.44387	4.67329e-20	2.37353e-15	Pcdha3	protocadherin alpha 3
chr18	37020200	37022700	P14Ctrl_peak_202	70.7838	7.44387	4.67329e-20	2.37353e-15	Pcdha4	protocadherin alpha 4
chr18	37020200	37022700	P14Ctrl_peak_202	70.7838	7.44387	4.67329e-20	2.37353e-15	Pcdha5	protocadherin alpha 5
chr18	37020200	37022700	P14Ctrl_peak_202	70.7838	7.44387	4.67329e-20	2.37353e-15	Pcdha6	protocadherin alpha 6
chr18	37020200	37022700	P14Ctrl_peak_202	70.7838	7.44387	4.67329e-20	2.37353e-15	Pcdha7	protocadherin alpha 7
chr18	37020200	37022700	P14Ctrl_peak_202	70.7838	7.44387	4.67329e-20	2.37353e-15	Pcdha8	protocadherin alpha 8
chr18	37020200	37022700	P14Ctrl_peak_202	70.7838	7.44387	4.67329e-20	2.37353e-15	Pcdha9	protocadherin alpha 9
chr18	37020200	37022700	P14Ctrl_peak_202	70.7838	7.44387	4.67329e-20	2.37353e-15	Pcdha10	protocadherin alpha 10
chr18	37020200	37022700	P14Ctrl_peak_202	70.7838	7.44387	4.67329e-20	2.37353e-15	Pcdha11	protocadherin alpha 11
chr18	37020200	37022700	P14Ctrl_peak_202	70.7838	7.44387	4.67329e-20	2.37353e-15	Gm37013	NA
chr18	37020200	37022700	P14Ctrl_peak_202	70.7838	7.44387	4.67329e-20	2.37353e-15	Gm38666	NA
chr18	37020200	37022700	P14Ctrl_peak_202	70.7838	7.44387	4.67329e-20	2.37353e-15	Pcdha7-g	NA
chr8	107069400	107070600	P14Ctrl_peak_203	51.313	5.39625	4.71164e-20	2.38411e-15	Terf2	telomeric repeat binding factor 2
chr16	38525100	38526800	P14Ctrl_peak_204	110.572	11.6282	4.85503e-20	2.44286e-15	Poglut1	protein O-glucosyltransferase 1
chr17	56256800	56260200	P14Ctrl_peak_205	39.671	4.17194	4.88157e-20	2.44286e-15	.	intergenic
chr11	116598100	116599400	P14Ctrl_peak_206	56.82	5.97539	4.95763e-20	2.4631e-15	Rhbdf2	rhomboid 5 homolog 2 (Drosophila)
chr17	23736000	23738000	P14Ctrl_peak_207	28.4089	2.98758	4.95822e-20	2.4631e-15	Paqr4	progestin and adipoQ receptor family member IV
chr7	25270600	25273600	P14Ctrl_peak_208	22.1212	2.32635	5.19259e-20	2.56083e-15	Cic	capicua homolog (Drosophila)
chr11	119038200	119039500	P14Ctrl_peak_209	44.6995	4.70076	5.21717e-20	2.56367e-15	Cbx8	chromobox 8
chr10	69985900	69992700	P14Ctrl_peak_210	26.4518	2.78176	5.24369e-20	2.56743e-15	Ank3	ankyrin 3, epithelial
chr19	41846100	41848100	P14Ctrl_peak_211	47.4645	4.99153	5.32293e-20	2.58315e-15	.	intergenic
chr2	27019800	27022100	P14Ctrl_peak_212	67.8757	7.13805	5.33271e-20	2.58315e-15	.	intergenic
chr8	70384200	70386400	P14Ctrl_peak_213	47.2009	4.96381	5.49734e-20	2.65029e-15	Crtc1	CREB regulated transcription coactivator 1
chr9	110320700	110321900	P14Ctrl_peak_214	78.3823	8.24296	5.59644e-20	2.67515e-15	Elp6	elongator acetyltransferase complex subunit 6
chr9	14356100	14357900	P14Ctrl_peak_215	48.5575	5.10647	5.60127e-20	2.67515e-15	Endod1	endonuclease domain containing 1
chr4	155392100	155393200	P14Ctrl_peak_216	61.5677	6.47468	5.77555e-20	2.74874e-15	Gabrd	gamma-aminobutyric acid (GABA) A receptor, subunit delta
chr11	70986500	70987500	P14Ctrl_peak_217	50.287	5.28836	5.87737e-20	2.76335e-15	Dhx33	DEAH (Asp-Glu-Ala-His) box polypeptide 33
chr4	143418700	143419700	P14Ctrl_peak_218	105.432	11.0876	5.88999e-20	2.76335e-15	.	intergenic
chr18	40205900	40206400	P14Ctrl_peak_219	116.337	12.2344	5.93427e-20	2.76625e-15	Yipf5	Yip1 domain family, member 5
chr18	40205900	40206400	P14Ctrl_peak_219	116.337	12.2344	5.93427e-20	2.76625e-15	Yipf5	Yip1 domain family, member 5
chr2	84733800	84737000	P14Ctrl_peak_220	48.5812	5.10897	6.02042e-20	2.78731e-15	Ypel4	yippee-like 4 (Drosophila)
chr17	32773500	32775900	P14Ctrl_peak_221	129.87	13.6576	6.07624e-20	2.80362e-15	Zfp871	zinc finger protein 871
chr17	88462500	88463300	P14Ctrl_peak_222	80.952	8.5132	6.23172e-20	2.86565e-15	Foxn2	forkhead box N2
chr9	108848400	108849500	P14Ctrl_peak_223	39.3016	4.1331	6.26068e-20	2.86927e-15	Celsr3	cadherin, EGF LAG seven-pass G-type receptor 3 (flamingo homolog, Drosophila)
chr8	36146100	36147700	P14Ctrl_peak_224	39.7761	4.183	6.32615e-20	2.88955e-15	D8Ertd82e	DNA segment, Chr 8, ERATO Doi 82, expressed
chr11	3688900	3690800	P14Ctrl_peak_225	54.5323	5.73481	6.43635e-20	2.9249e-15	Morc2a	microrchidia 2A
chr2	181718300	181720800	P14Ctrl_peak_226	77.3318	8.13248	6.44653e-20	2.9249e-15	.	intergenic
chr5	93041200	93045400	P14Ctrl_peak_227	44.2178	4.6501	6.50553e-20	2.94186e-15	.	intergenic
chr12	83212500	83215900	P14Ctrl_peak_228	63.9518	6.7254	6.5273e-20	2.94194e-15	.	intergenic
chr3	28667600	28669600	P14Ctrl_peak_229	79.6104	8.37211	6.62103e-20	2.97433e-15	Tnik	TRAF2 and NCK interacting kinase
chr9	107347600	107349800	P14Ctrl_peak_230	56.8513	5.97868	6.66728e-20	2.98526e-15	6430571L13Rik	RIKEN cDNA 6430571L13 gene
chr15	101210600	101212000	P14Ctrl_peak_231	45.8511	4.82186	6.69774e-20	2.98906e-15	Acvr1b	activin A receptor, type 1B
chr14	64115500	64116300	P14Ctrl_peak_232	60.8294	6.39704	6.95867e-20	3.07526e-15	.	intergenic
chr2	55435600	55438000	P14Ctrl_peak_233	34.6614	3.64511	7.00582e-20	3.08608e-15	.	intergenic
chr1	106392000	106393500	P14Ctrl_peak_234	35.1059	3.69186	7.07834e-20	3.10434e-15	Phlpp1	PH domain and leucine rich repeat protein phosphatase 1
chr3	97208500	97210800	P14Ctrl_peak_235	42.748	4.49553	7.09289e-20	3.10434e-15	Bcl9	B cell CLL/lymphoma 9
chr4	8865500	8867500	P14Ctrl_peak_236	34.0174	3.57739	7.13945e-20	3.10475e-15	.	intergenic
chr17	30219100	30220000	P14Ctrl_peak_237	36.8622	3.87656	7.22993e-20	3.12414e-15	Btbd9	BTB (POZ) domain containing 9
chr6	48596500	48598300	P14Ctrl_peak_238	49.5888	5.21493	7.26011e-20	3.12483e-15	Repin1	replication initiator 1
chr2	121006700	121008700	P14Ctrl_peak_239	105.128	11.0556	7.27744e-20	3.12483e-15	.	intergenic
chr12	90331300	90332800	P14Ctrl_peak_240	37.5739	3.95141	7.31336e-20	3.12909e-15	.	intergenic
chr7	75115700	75117800	P14Ctrl_peak_241	296.444	31.1751	7.34382e-20	3.12909e-15	Sv2b	synaptic vesicle glycoprotein 2 b
chr2	164890300	164891600	P14Ctrl_peak_242	78.2871	8.23295	7.35633e-20	3.12909e-15	.	intergenic
chr9	122136800	122137600	P14Ctrl_peak_243	63.7488	6.70405	7.486e-20	3.16447e-15	Snrk	SNF related kinase
chr8	91121900	91123200	P14Ctrl_peak_244	75.5205	7.942	7.53863e-20	3.17685e-15	.	intergenic
chr1	182315600	182317300	P14Ctrl_peak_245	49.6048	5.21661	7.56594e-20	3.17852e-15	Fbxo28	F-box protein 28
chr15	86135000	86137400	P14Ctrl_peak_246	50.3728	5.29738	7.62313e-20	3.19269e-15	Gramd4	GRAM domain containing 4
chr17	25781600	25783400	P14Ctrl_peak_247	42.9568	4.51748	7.70756e-20	3.21815e-15	.	intergenic
chrX	103184900	103186500	P14Ctrl_peak_248	32.6506	3.43365	7.9504e-20	3.26179e-15	Nap1l2	nucleosome assembly protein 1-like 2
chr6	56778700	56780500	P14Ctrl_peak_249	37.1323	3.90497	7.97603e-20	3.26179e-15	Kbtbd2	kelch repeat and BTB (POZ) domain containing 2
chr19	5306600	5308400	P14Ctrl_peak_250	40.3461	4.24294	7.97982e-20	3.26179e-15	Gal3st3	galactose-3-O-sulfotransferase 3
chr16	17835700	17839100	P14Ctrl_peak_251	168.553	17.7256	8.05571e-20	3.27205e-15	.	intergenic
chr12	110872900	110874100	P14Ctrl_peak_252	79.2051	8.32949	8.1056e-20	3.27388e-15	Cinp	cyclin-dependent kinase 2 interacting protein
chr19	31082900	31085300	P14Ctrl_peak_253	26.3521	2.77128	8.41644e-20	3.35382e-15	Cstf2t	cleavage stimulation factor, 3' pre-RNA subunit 2, tau
chr19	31082900	31085300	P14Ctrl_peak_253	26.3521	2.77128	8.41644e-20	3.35382e-15	Prkg1	protein kinase, cGMP-dependent, type I
chr18	84012600	84014300	P14Ctrl_peak_254	34.648	3.64371	8.46384e-20	3.35382e-15	Tshz1	teashirt zinc finger family member 1
chr11	115430200	115431900	P14Ctrl_peak_255	48.4297	5.09304	8.50138e-20	3.35382e-15	.	intergenic
chr4	128563900	128567200	P14Ctrl_peak_256	27.4282	2.88445	8.52302e-20	3.35382e-15	Csmd2	CUB and Sushi multiple domains 2
chr11	101433300	101435700	P14Ctrl_peak_257	48.2013	5.06902	8.52529e-20	3.35382e-15	.	intergenic
chr1	105282900	105285000	P14Ctrl_peak_258	67.7594	7.12581	8.56076e-20	3.35807e-15	Rnf152	ring finger protein 152
chr11	20020600	20022200	P14Ctrl_peak_259	36.1249	3.79903	8.63285e-20	3.36694e-15	.	intergenic
chr12	113187800	113189600	P14Ctrl_peak_260	73.3744	7.71631	8.77874e-20	3.41406e-15	.	intergenic
chr15	57870700	57872000	P14Ctrl_peak_261	50.0932	5.26797	9.1194e-20	3.50647e-15	Derl1	Der1-like domain family, member 1
chr5	134597700	134598700	P14Ctrl_peak_262	102.967	10.8284	9.19879e-20	3.52703e-15	.	intergenic
chr5	81511800	81512800	P14Ctrl_peak_263	47.7749	5.02418	9.36966e-20	3.58245e-15	Adgrl3	NA
chr18	67404100	67405600	P14Ctrl_peak_264	35.0294	3.68382	9.48118e-20	3.60484e-15	.	intergenic
chr1	159851800	159852500	P14Ctrl_peak_265	82.9214	8.7203	9.62453e-20	3.62893e-15	Tnr	tenascin R
chr15	98541900	98544600	P14Ctrl_peak_266	38.3244	4.03033	9.69908e-20	3.64586e-15	.	intergenic
chr8	25767300	25768800	P14Ctrl_peak_267	47.4558	4.99062	9.77518e-20	3.64586e-15	.	intergenic
chr7	105752800	105756100	P14Ctrl_peak_268	57.3804	6.03432	9.90088e-20	3.68213e-15	Dchs1	dachsous 1 (Drosophila)
chr11	101162500	101163300	P14Ctrl_peak_269	80.7495	8.4919	1.01975e-19	3.74419e-15	.	intergenic
chr8	121752800	121753900	P14Ctrl_peak_270	31.5874	3.32184	1.0321e-19	3.76166e-15	Jph3	junctophilin 3
chr7	28458700	28460100	P14Ctrl_peak_271	34.3082	3.60798	1.03358e-19	3.76166e-15	Mir466f-2	microRNA 466f-2
chr7	28458700	28460100	P14Ctrl_peak_271	34.3082	3.60798	1.03358e-19	3.76166e-15	Lrfn1	leucine rich repeat and fibronectin type III domain containing 1
chrX	153498100	153500700	P14Ctrl_peak_272	31.719	3.33568	1.03974e-19	3.77399e-15	Ubqln2	ubiquilin 2
chr6	107566800	107570000	P14Ctrl_peak_273	56.3523	5.9262	1.0631e-19	3.84072e-15	Lrrn1	leucine rich repeat protein 1, neuronal
chr11	103678300	103679400	P14Ctrl_peak_274	66.3984	6.98269	1.07416e-19	3.86797e-15	Gosr2	golgi SNAP receptor complex member 2
chr8	15026500	15030200	P14Ctrl_peak_275	45.5404	4.78919	1.08048e-19	3.88048e-15	.	intergenic
chr14	54649400	54651200	P14Ctrl_peak_276	42.8624	4.50756	1.10151e-19	3.94558e-15	Acin1	apoptotic chromatin condensation inducer 1
chr8	87468200	87473200	P14Ctrl_peak_277	35.1405	3.6955	1.12249e-19	3.99584e-15	.	intergenic
chr18	31942900	31948100	P14Ctrl_peak_278	35.333	3.71574	1.12335e-19	3.99584e-15	Gpr17	G protein-coupled receptor 17
chr18	31942900	31948100	P14Ctrl_peak_278	35.333	3.71574	1.12335e-19	3.99584e-15	Lims2	LIM and senescent cell antigen like domains 2
chr9	104046500	104047900	P14Ctrl_peak_279	131.725	13.8526	1.15221e-19	4.0842e-15	Uba5	ubiquitin-like modifier activating enzyme 5
chr11	76672100	76673800	P14Ctrl_peak_280	39.3957	4.14299	1.15857e-19	4.09608e-15	.	intergenic
chr6	8592800	8593500	P14Ctrl_peak_281	88.267	9.28246	1.162e-19	4.09756e-15	.	intergenic
chr1	170315300	170317000	P14Ctrl_peak_282	32.3154	3.3984	1.17402e-19	4.11861e-15	.	intergenic
chr9	73930400	73933900	P14Ctrl_peak_283	61.0236	6.41746	1.1854e-19	4.14783e-15	Unc13c	unc-13 homolog C (C. elegans)
chr9	30427700	30429300	P14Ctrl_peak_284	48.5467	5.10534	1.18976e-19	4.15244e-15	Snx19	sorting nexin 19
chr7	34638800	34640500	P14Ctrl_peak_285	42.4603	4.46528	1.20102e-19	4.18101e-15	Kctd15	potassium channel tetramerisation domain containing 15
chr8	4205400	4207500	P14Ctrl_peak_286	26.8681	2.82554	1.20902e-19	4.18403e-15	.	intergenic
chr19	7421800	7424600	P14Ctrl_peak_287	32.9034	3.46024	1.21111e-19	4.18403e-15	.	intergenic
chr2	120041000	120042100	P14Ctrl_peak_288	107.932	11.3505	1.21781e-19	4.19653e-15	Gm28042	NA
chr5	114610700	114612900	P14Ctrl_peak_289	30.3645	3.19324	1.22368e-19	4.20609e-15	.	intergenic
chr6	47904400	47907200	P14Ctrl_peak_290	34.2057	3.59719	1.25042e-19	4.27642e-15	Zfp282	zinc finger protein 282
chr7	127207200	127208200	P14Ctrl_peak_291	32.9122	3.46117	1.28001e-19	4.34485e-15	Tbc1d10b	TBC1 domain family, member 10b
chr17	29829800	29832500	P14Ctrl_peak_292	48.2789	5.07718	1.30097e-19	4.40504e-15	Mdga1	MAM domain containing glycosylphosphatidylinositol anchor 1
chr8	11611900	11613000	P14Ctrl_peak_293	49.8859	5.24617	1.30631e-19	4.40984e-15	.	intergenic
chr18	61585000	61585700	P14Ctrl_peak_294	171.707	18.0573	1.30887e-19	4.40984e-15	Csnk1a1	casein kinase 1, alpha 1
chr2	119963600	119965400	P14Ctrl_peak_295	55.4752	5.83396	1.35484e-19	4.53108e-15	Mga	MAX gene associated
chr10	7119300	7120600	P14Ctrl_peak_296	93.3146	9.81329	1.37168e-19	4.56923e-15	Cnksr3	Cnksr family member 3
chr19	56812900	56813700	P14Ctrl_peak_297	68.1165	7.16337	1.41302e-19	4.66829e-15	Ccdc186	NA
chr4	130315700	130316900	P14Ctrl_peak_298	40.5056	4.25972	1.44167e-19	4.75141e-15	.	intergenic
chr12	81663300	81664800	P14Ctrl_peak_299	39.5027	4.15424	1.4802e-19	4.8316e-15	Ttc9	tetratricopeptide repeat domain 9
chr12	84918400	84920800	P14Ctrl_peak_300	37.6665	3.96115	1.48805e-19	4.83402e-15	Arel1	apoptosis resistant E3 ubiquitin protein ligase 1
chr2	29776600	29778000	P14Ctrl_peak_301	103.598	10.8947	1.51727e-19	4.90128e-15	Trub2	TruB pseudouridine (psi) synthase homolog 2 (E. coli)
chr6	136606300	136607400	P14Ctrl_peak_302	35.6382	3.74784	1.51955e-19	4.90128e-15	.	intergenic
chr9	21352800	21354900	P14Ctrl_peak_303	39.3216	4.1352	1.52589e-19	4.9101e-15	.	intergenic
chr3	94878600	94880600	P14Ctrl_peak_304	56.0851	5.8981	1.55769e-19	4.98884e-15	Pogz	pogo transposable element with ZNF domain
chr11	57529400	57531800	P14Ctrl_peak_305	75.3407	7.92309	1.56762e-19	5.0025e-15	Mfap3	microfibrillar-associated protein 3
chr11	71788500	71789800	P14Ctrl_peak_306	27.8773	2.93168	1.56931e-19	5.0025e-15	.	intergenic
chr2	29179200	29180300	P14Ctrl_peak_307	42.0423	4.42132	1.57651e-19	5.01371e-15	Setx	senataxin
chr11	5780000	5782200	P14Ctrl_peak_308	69.8587	7.34659	1.58741e-19	5.03243e-15	2210015D19Rik	RIKEN cDNA 2210015D19 gene
chr2	131301900	131303600	P14Ctrl_peak_309	122.338	12.8655	1.58979e-19	5.03243e-15	Rnf24	ring finger protein 24
chr2	131301900	131303600	P14Ctrl_peak_309	122.338	12.8655	1.58979e-19	5.03243e-15	Mir3098	microRNA 3098
chr17	25573800	25575100	P14Ctrl_peak_310	133.811	14.072	1.59589e-19	5.04004e-15	2810468N07Rik	RIKEN cDNA 2810468N07 gene
chr5	143307400	143308200	P14Ctrl_peak_311	36.114	3.79788	1.64361e-19	5.16674e-15	E130309D02Rik	RIKEN cDNA E130309D02 gene
chr2	114010500	114011900	P14Ctrl_peak_312	48.1942	5.06827	1.65434e-19	5.1885e-15	Gjd2	gap junction protein, delta 2
chr16	91227100	91228400	P14Ctrl_peak_313	33.1945	3.49085	1.65942e-19	5.19247e-15	Olig2	oligodendrocyte transcription factor 2
chr7	142081000	142083100	P14Ctrl_peak_314	25.0503	2.63437	1.66473e-19	5.19713e-15	.	intergenic
chr9	111271700	111274000	P14Ctrl_peak_315	52.2218	5.49183	1.6712e-19	5.2054e-15	Epm2aip1	EPM2A (laforin) interacting protein 1
chr2	160770100	160772000	P14Ctrl_peak_316	44.5322	4.68317	1.68601e-19	5.22761e-15	Plcg1	phospholipase C, gamma 1
chr2	160770100	160772000	P14Ctrl_peak_316	44.5322	4.68317	1.68601e-19	5.22761e-15	Zhx3	zinc fingers and homeoboxes 3
chr3	108391500	108393900	P14Ctrl_peak_317	22.2828	2.34334	1.7031e-19	5.2686e-15	.	intergenic
chr6	127087400	127088200	P14Ctrl_peak_318	60.4892	6.36126	1.73396e-19	5.35189e-15	.	intergenic
chr11	95157600	95158800	P14Ctrl_peak_319	71.3912	7.50774	1.77918e-19	5.46666e-15	A730090H04Rik	RIKEN cDNA A730090H04 gene
chr11	7168600	7178300	P14Ctrl_peak_320	47.2416	4.96809	1.88357e-19	5.75902e-15	Adcy1	adenylate cyclase 1
chr17	56710400	56711800	P14Ctrl_peak_321	41.1638	4.32893	1.9007e-19	5.78567e-15	Ranbp3	RAN binding protein 3
chr6	48024000	48025900	P14Ctrl_peak_322	28.7039	3.0186	1.90643e-19	5.78567e-15	Zfp777	zinc finger protein 777
chr8	70450300	70453100	P14Ctrl_peak_323	41.071	4.31917	1.91063e-19	5.78567e-15	.	intergenic
chr9	25603200	25604000	P14Ctrl_peak_324	38.0156	3.99786	1.91276e-19	5.78567e-15	.	intergenic
chr13	78189300	78190100	P14Ctrl_peak_325	31.969	3.36197	1.98215e-19	5.95585e-15	.	intergenic
chr3	96173400	96174400	P14Ctrl_peak_326	74.8177	7.86809	2.04787e-19	6.11441e-15	.	intergenic
chr8	22462700	22463400	P14Ctrl_peak_327	94.7546	9.96472	2.09062e-19	6.21322e-15	Smim19	small integral membrane protein 19
chr18	62514600	62515600	P14Ctrl_peak_328	31.5984	3.323	2.12388e-19	6.26265e-15	Fbxo38	F-box protein 38
chr2	166567000	166567900	P14Ctrl_peak_329	38.7116	4.07105	2.12566e-19	6.26265e-15	Prex1	phosphatidylinositol-3,4,5-trisphosphate-dependent Rac exchange factor 1
chr1	132509300	132516200	P14Ctrl_peak_330	57.5021	6.04712	2.14247e-19	6.29855e-15	Cntn2	contactin 2
chr15	75623400	75625500	P14Ctrl_peak_331	139.989	14.7217	2.29474e-19	6.71717e-15	Zfp41	zinc finger protein 41
chr16	13147300	13148800	P14Ctrl_peak_332	71.532	7.52256	2.30665e-19	6.73756e-15	.	intergenic
chr5	118007800	118009900	P14Ctrl_peak_333	36.1299	3.79954	2.31575e-19	6.73876e-15	Fbxo21	F-box protein 21
chr4	133061500	133066300	P14Ctrl_peak_334	28.1314	2.95839	2.31696e-19	6.73876e-15	Ahdc1	AT hook, DNA binding motif, containing 1
chr15	41101000	41103800	P14Ctrl_peak_335	67.3421	7.08193	2.3428e-19	6.7849e-15	Zfpm2	zinc finger protein, multitype 2
chr7	109735700	109737000	P14Ctrl_peak_336	85.297	8.97013	2.38472e-19	6.87704e-15	Tmem9b	TMEM9 domain family, member B
chr8	119956500	119957600	P14Ctrl_peak_337	39.1375	4.11584	2.39415e-19	6.88966e-15	Usp10	ubiquitin specific peptidase 10
chr9	58876600	58877500	P14Ctrl_peak_338	107.058	11.2586	2.4262e-19	6.94675e-15	Neo1	neogenin
chr12	112976900	112979600	P14Ctrl_peak_339	39.7135	4.17641	2.50771e-19	7.13971e-15	Brf1	BRF1 homolog, subunit of RNA polymerase III transcription initiation factor IIIB (S. cerevisiae)
chr13	101757200	101758100	P14Ctrl_peak_340	26.0783	2.74249	2.50781e-19	7.13971e-15	.	intergenic
chr1	87237700	87239400	P14Ctrl_peak_341	56.8211	5.97551	2.51777e-19	7.13971e-15	Eif4e2	eukaryotic translation initiation factor 4E member 2
chr8	14999200	15000100	P14Ctrl_peak_342	40.465	4.25544	2.56464e-19	7.25751e-15	.	intergenic
chr4	123935500	123937000	P14Ctrl_peak_343	53.5601	5.63257	2.58778e-19	7.30781e-15	Rragc	Ras-related GTP binding C
chr7	80224400	80226400	P14Ctrl_peak_344	52.3063	5.50071	2.60754e-19	7.31806e-15	.	intergenic
chr4	88720000	88722300	P14Ctrl_peak_345	39.7651	4.18184	2.69421e-19	7.50101e-15	Klhl9	kelch-like 9
chr11	60184900	60190700	P14Ctrl_peak_346	22.8902	2.40721	2.69477e-19	7.50101e-15	Rai1	retinoic acid induced 1
chr8	119508100	119509000	P14Ctrl_peak_347	39.0768	4.10945	2.80218e-19	7.75243e-15	Mbtps1	membrane-bound transcription factor peptidase, site 1
chr2	121215500	121216200	P14Ctrl_peak_348	47.1914	4.96281	2.85236e-19	7.87524e-15	Trp53bp1	transformation related protein 53 binding protein 1
chr12	113071400	113073100	P14Ctrl_peak_349	32.2544	3.39198	2.8592e-19	7.87816e-15	Pacs2	phosphofurin acidic cluster sorting protein 2
chr5	135409300	135411200	P14Ctrl_peak_350	40.58	4.26754	2.89734e-19	7.96711e-15	Hip1	huntingtin interacting protein 1
chr14	123979700	123980500	P14Ctrl_peak_351	91.6525	9.6385	2.90733e-19	7.97284e-15	Fgf14	fibroblast growth factor 14
chr2	131212300	131213400	P14Ctrl_peak_352	61.0391	6.41908	2.91143e-19	7.97284e-15	Mir3098	microRNA 3098
chr7	44250200	44252200	P14Ctrl_peak_353	31.2787	3.28938	2.917e-19	7.97284e-15	.	intergenic
chr1	34586500	34591300	P14Ctrl_peak_354	49.6771	5.22422	2.95137e-19	8.01849e-15	.	intergenic
chr3	89750800	89754300	P14Ctrl_peak_355	46.7896	4.92056	2.97836e-19	8.0757e-15	Adar	adenosine deaminase, RNA-specific
chr2	124663900	124665900	P14Ctrl_peak_356	32.839	3.45346	3.02136e-19	8.14361e-15	Sema6d	sema domain, transmembrane domain (TM), and cytoplasmic domain, (semaphorin) 6D
chr6	48436800	48439700	P14Ctrl_peak_357	38.5545	4.05453	3.11433e-19	8.32824e-15	.	intergenic
chr10	80832800	80836100	P14Ctrl_peak_358	35.4284	3.72578	3.14027e-19	8.38114e-15	.	intergenic
chr11	84008400	84010100	P14Ctrl_peak_359	50.292	5.28888	3.1752e-19	8.45779e-15	.	intergenic
chr16	8634700	8636500	P14Ctrl_peak_360	50.6993	5.33171	3.30436e-19	8.76752e-15	.	intergenic
chr8	91051000	91052200	P14Ctrl_peak_361	37.4555	3.93895	3.31722e-19	8.78038e-15	Chd9	chromodomain helicase DNA binding protein 9
chr17	43641400	43643700	P14Ctrl_peak_362	64.1496	6.7462	3.32211e-19	8.78038e-15	Slc25a27	solute carrier family 25, member 27
chr8	11832800	11835300	P14Ctrl_peak_363	57.7254	6.07061	3.33529e-19	8.79814e-15	.	intergenic
chr7	98715000	98717800	P14Ctrl_peak_364	47.6646	5.01257	3.35781e-19	8.82334e-15	Prkrir	protein-kinase, interferon-inducible double stranded RNA dependent inhibitor, repressor of (P58 repressor)
chr9	45928300	45930000	P14Ctrl_peak_365	49.4988	5.20546	3.36933e-19	8.83657e-15	.	intergenic
chr13	111755200	111756300	P14Ctrl_peak_366	28.9244	3.04179	3.38843e-19	8.86956e-15	Map3k1	mitogen-activated protein kinase kinase kinase 1
chr18	24017300	24018100	P14Ctrl_peak_367	56.6817	5.96085	3.43413e-19	8.95473e-15	.	intergenic
chr7	19394600	19395700	P14Ctrl_peak_368	26.1773	2.7529	3.45659e-19	8.9789e-15	Ercc2	excision repair cross-complementing rodent repair deficiency, complementation group 2
chr8	107412400	107413200	P14Ctrl_peak_369	127.905	13.4509	3.48796e-19	9.04312e-15	.	intergenic
chr9	20499700	20500500	P14Ctrl_peak_370	74.3899	7.8231	3.51515e-19	9.07962e-15	Zfp266	zinc finger protein 266
chr16	33011400	33014100	P14Ctrl_peak_371	61.7381	6.4926	3.51537e-19	9.07962e-15	.	intergenic
chr1	43075100	43076000	P14Ctrl_peak_372	43.2039	4.54347	3.53919e-19	9.10658e-15	Tgfbrap1	transforming growth factor, beta receptor associated protein 1
chr11	78073600	78074600	P14Ctrl_peak_373	53.8546	5.66354	3.64247e-19	9.33702e-15	.	intergenic
chr17	24572500	24576300	P14Ctrl_peak_374	57.6253	6.06007	3.65112e-19	9.34161e-15	Pkd1	polycystic kidney disease 1 homolog
chr11	65688700	65690800	P14Ctrl_peak_375	37.5949	3.95361	3.70444e-19	9.45828e-15	Map2k4	mitogen-activated protein kinase kinase 4
chr9	102194600	102195500	P14Ctrl_peak_376	104.054	10.9427	3.72762e-19	9.48385e-15	Ephb1	Eph receptor B1
chr19	60755900	60757500	P14Ctrl_peak_377	37.2537	3.91772	3.75319e-19	9.51334e-15	.	intergenic
chr9	30464200	30465700	P14Ctrl_peak_378	53.6311	5.64004	3.77043e-19	9.53252e-15	Snx19	sorting nexin 19
chr4	135450000	135452700	P14Ctrl_peak_379	36.5588	3.84466	3.7859e-19	9.54295e-15	Nipal3	NIPA-like domain containing 3
chr18	61715500	61716200	P14Ctrl_peak_380	59.8271	6.29162	3.9856e-19	9.97245e-15	.	intergenic
chr2	26635100	26636500	P14Ctrl_peak_381	34.5852	3.63711	4.0705e-19	1.01441e-14	.	intergenic
chr17	33916700	33919200	P14Ctrl_peak_382	27.8496	2.92876	4.10308e-19	1.01914e-14	Zbtb22	zinc finger and BTB domain containing 22
chr8	12864800	12866600	P14Ctrl_peak_383	38.2507	4.02257	4.12155e-19	1.02187e-14	Atp11a	ATPase, class VI, type 11A
chr2	157039700	157041100	P14Ctrl_peak_384	31.2659	3.28803	4.19298e-19	1.03483e-14	Soga1	suppressor of glucose, autophagy associated 1
chr8	116956100	116959600	P14Ctrl_peak_385	47.0459	4.94752	4.20144e-19	1.03483e-14	.	intergenic
chr8	86724800	86726000	P14Ctrl_peak_386	81.0166	8.51999	4.20426e-19	1.03483e-14	Siah1a	seven in absentia 1A
chr9	27332900	27334700	P14Ctrl_peak_387	54.2622	5.70641	4.23072e-19	1.03947e-14	Igsf9b	immunoglobulin superfamily, member 9B
chr11	105281000	105281800	P14Ctrl_peak_388	62.7409	6.59806	4.27827e-19	1.04737e-14	Tlk2	tousled-like kinase 2 (Arabidopsis)
chr14	56902500	56903600	P14Ctrl_peak_389	41.9572	4.41237	4.33989e-19	1.05898e-14	Zmym2	zinc finger, MYM-type 2
chr7	92835500	92836500	P14Ctrl_peak_390	55.953	5.88422	4.34125e-19	1.05898e-14	.	intergenic
chr11	97746700	97747600	P14Ctrl_peak_391	57.0867	6.00344	4.47519e-19	1.08775e-14	Cwc25	CWC25 spliceosome-associated protein homolog (S. cerevisiae)
chr2	30960200	30961200	P14Ctrl_peak_392	74.1512	7.798	4.5165e-19	1.09468e-14	.	intergenic
chr10	89639900	89641100	P14Ctrl_peak_393	53.0332	5.57716	4.60605e-19	1.11162e-14	.	intergenic
chr19	36732900	36734300	P14Ctrl_peak_394	52.1104	5.48012	4.63138e-19	1.11575e-14	Ppp1r3c	protein phosphatase 1, regulatory (inhibitor) subunit 3C
chr5	30573800	30575000	P14Ctrl_peak_395	92.1187	9.68753	4.68146e-19	1.12493e-14	Gm9899	predicted gene 9899
chr9	44804600	44806400	P14Ctrl_peak_396	35.5329	3.73677	4.84775e-19	1.15561e-14	Kmt2a	lysine (K)-specific methyltransferase 2A
chr7	29160700	29162300	P14Ctrl_peak_397	57.1685	6.01204	4.87019e-19	1.15893e-14	.	intergenic
chr12	110975900	110977800	P14Ctrl_peak_398	44.8264	4.7141	4.94158e-19	1.16775e-14	.	intergenic
chr14	55548000	55549100	P14Ctrl_peak_399	38.677	4.06741	4.95647e-19	1.16924e-14	.	intergenic
chr17	33104400	33105800	P14Ctrl_peak_400	121.68	12.7963	4.98044e-19	1.17286e-14	Zfp563	zinc finger protein 563
chr12	83594400	83595400	P14Ctrl_peak_401	106.117	11.1596	4.99208e-19	1.17357e-14	.	intergenic
chr10	81019600	81022500	P14Ctrl_peak_402	21.7384	2.28609	5.05768e-19	1.18538e-14	Diras1	DIRAS family, GTP-binding RAS-like 1
chr15	87757100	87758800	P14Ctrl_peak_403	28.349	2.98128	5.05971e-19	1.18538e-14	Fam19a5	family with sequence similarity 19, member A5
chr10	77321600	77322800	P14Ctrl_peak_404	50.0496	5.2634	5.07876e-19	1.1878e-14	Adarb1	adenosine deaminase, RNA-specific, B1
chr10	84371200	84375400	P14Ctrl_peak_405	33.7147	3.54556	5.12425e-19	1.19433e-14	Nuak1	NUAK family, SNF1-like kinase, 1
chr2	28551400	28553100	P14Ctrl_peak_406	32.7508	3.44419	5.20289e-19	1.20954e-14	.	intergenic
chr3	108412000	108416100	P14Ctrl_peak_407	36.5606	3.84485	5.21615e-19	1.20954e-14	Celsr2	cadherin, EGF LAG seven-pass G-type receptor 2 (flamingo homolog, Drosophila)
chr11	106566800	106568700	P14Ctrl_peak_408	28.7983	3.02853	5.23443e-19	1.21171e-14	Tex2	testis expressed gene 2
chr7	80587500	80590000	P14Ctrl_peak_409	36.3842	3.82629	5.25103e-19	1.21334e-14	Crtc3	CREB regulated transcription coactivator 3
chr14	32082700	32083300	P14Ctrl_peak_410	74.0904	7.79161	5.26141e-19	1.21334e-14	Dph3	diphthamine biosynthesis 3
chr8	124342900	124345200	P14Ctrl_peak_411	39.0055	4.10196	5.26822e-19	1.21334e-14	Galnt2	UDP-N-acetyl-alpha-D-galactosamine:polypeptide N-acetylgalactosaminyltransferase 2
chr3	79480500	79481800	P14Ctrl_peak_412	27.7605	2.91939	5.31435e-19	1.2219e-14	Fnip2	folliculin interacting protein 2
chr2	165000000	165002300	P14Ctrl_peak_413	70.9406	7.46036	5.34423e-19	1.22598e-14	.	intergenic
chr5	150495600	150497000	P14Ctrl_peak_414	29.0912	3.05934	5.35014e-19	1.22598e-14	.	intergenic
chr1	190160300	190162400	P14Ctrl_peak_415	41.5891	4.37366	5.37479e-19	1.22831e-14	Prox1	prospero homeobox 1
chr9	106692900	106693700	P14Ctrl_peak_416	68.4499	7.19843	5.37834e-19	1.22831e-14	Rad54l2	RAD54 like 2 (S. cerevisiae)
chr7	118134400	118135700	P14Ctrl_peak_417	58.5452	6.15681	5.42339e-19	1.23446e-14	Smg1	SMG1 homolog, phosphatidylinositol 3-kinase-related kinase (C. elegans)
chr5	124003900	124006800	P14Ctrl_peak_418	45.8626	4.82308	5.50847e-19	1.24965e-14	.	intergenic
chr7	35775000	35776500	P14Ctrl_peak_419	39.6365	4.16831	5.52464e-19	1.25113e-14	Zfp507	zinc finger protein 507
chr11	58954600	58955900	P14Ctrl_peak_420	93.0171	9.782	5.5545e-19	1.25382e-14	.	intergenic
chr1	38863800	38866100	P14Ctrl_peak_421	161.59	16.9933	5.57025e-19	1.25529e-14	Chst10	carbohydrate sulfotransferase 10
chr5	30266700	30267700	P14Ctrl_peak_422	132.884	13.9745	5.62004e-19	1.26233e-14	Ept1	ethanolaminephosphotransferase 1 (CDP-ethanolamine-specific)
chr14	50890900	50893700	P14Ctrl_peak_423	67.0866	7.05506	5.68588e-19	1.26899e-14	.	intergenic
chr9	63646700	63650400	P14Ctrl_peak_424	76.997	8.09727	5.78601e-19	1.28621e-14	Smad3	SMAD family member 3
chr15	59314900	59316100	P14Ctrl_peak_425	34.4872	3.6268	5.90121e-19	1.30822e-14	Sqle	squalene epoxidase
chr7	19080000	19081300	P14Ctrl_peak_426	30.6726	3.22564	5.91754e-19	1.3097e-14	Dmwd	dystrophia myotonica-containing WD repeat motif
chr9	108044600	108046700	P14Ctrl_peak_427	45.5341	4.78853	5.94073e-19	1.31057e-14	.	intergenic
chr10	64087600	64089500	P14Ctrl_peak_428	114.322	12.0225	5.96598e-19	1.31189e-14	Lrrtm3	leucine rich repeat transmembrane neuronal 3
chr10	64087600	64089500	P14Ctrl_peak_428	114.322	12.0225	5.96598e-19	1.31189e-14	Ctnna3	catenin (cadherin associated protein), alpha 3
chr4	49585200	49587200	P14Ctrl_peak_429	55.6905	5.85661	6.09659e-19	1.33415e-14	Tmem246	transmembrane protein 246
chr5	120709900	120711000	P14Ctrl_peak_430	25.1648	2.64642	6.13492e-19	1.34013e-14	Dtx1	deltex 1 homolog (Drosophila)
chr17	24894100	24897100	P14Ctrl_peak_431	30.6502	3.22329	6.14362e-19	1.34013e-14	.	intergenic
chr2	25242800	25244200	P14Ctrl_peak_432	21.2734	2.23718	6.16105e-19	1.34178e-14	.	intergenic
chr10	25170500	25171300	P14Ctrl_peak_433	26.0642	2.741	6.37494e-19	1.38615e-14	Akap7	A kinase (PRKA) anchor protein 7
chr3	126922400	126924100	P14Ctrl_peak_434	28.438	2.99064	6.51475e-19	1.40836e-14	Ank2	ankyrin 2, brain
chr1	134201300	134203700	P14Ctrl_peak_435	41.6299	4.37795	6.55069e-19	1.40861e-14	Adora1	adenosine A1 receptor
chr15	89287600	89289100	P14Ctrl_peak_436	121.419	12.7688	6.61611e-19	1.4182e-14	.	intergenic
chr2	129092800	129094600	P14Ctrl_peak_437	27.3301	2.87413	6.69583e-19	1.43078e-14	Ttl	tubulin tyrosine ligase
chr19	5664500	5665400	P14Ctrl_peak_438	45.4715	4.78194	6.81114e-19	1.45002e-14	.	intergenic
chr8	22937900	22940800	P14Ctrl_peak_439	22.7239	2.38972	6.90293e-19	1.46552e-14	Kat6a	K(lysine) acetyltransferase 6A
chr14	61207500	61215200	P14Ctrl_peak_440	54.804	5.76338	6.91225e-19	1.46552e-14	Sacs	sacsin
chr10	118859000	118861300	P14Ctrl_peak_441	45.8062	4.81715	6.93189e-19	1.4674e-14	Dyrk2	dual-specificity tyrosine-(Y)-phosphorylation regulated kinase 2
chr6	112721300	112723300	P14Ctrl_peak_442	40.5132	4.26051	6.95904e-19	1.46964e-14	Srgap3	SLIT-ROBO Rho GTPase activating protein 3
chr2	25503000	25504000	P14Ctrl_peak_443	70.9329	7.45955	6.96942e-19	1.46964e-14	.	intergenic
chr5	121852600	121854500	P14Ctrl_peak_444	172.529	18.1437	7.00583e-19	1.47388e-14	.	intergenic
chr6	88835800	88837100	P14Ctrl_peak_445	35.0059	3.68134	7.15566e-19	1.49878e-14	.	intergenic
chr18	80211200	80212600	P14Ctrl_peak_446	48.9828	5.1512	7.16124e-19	1.49878e-14	Txnl4a	thioredoxin-like 4A
chr18	13843400	13847200	P14Ctrl_peak_447	46.5421	4.89453	7.16867e-19	1.49878e-14	Zfp521	zinc finger protein 521
chr17	28007600	28008500	P14Ctrl_peak_448	39.2766	4.13047	7.17926e-19	1.49878e-14	Anks1	ankyrin repeat and SAM domain containing 1
chr18	24284300	24285300	P14Ctrl_peak_449	28.9361	3.04302	7.23289e-19	1.50536e-14	.	intergenic
chr7	44877000	44878400	P14Ctrl_peak_450	64.7462	6.80894	7.25825e-19	1.50833e-14	.	intergenic
chr6	134869000	134870500	P14Ctrl_peak_451	106.492	11.1991	7.29834e-19	1.5131e-14	Gpr19	G protein-coupled receptor 19
chr5	110362700	110363900	P14Ctrl_peak_452	44.7351	4.7045	7.30342e-19	1.5131e-14	Fbrsl1	fibrosin-like 1
chr18	84094400	84096300	P14Ctrl_peak_453	55.8856	5.87713	7.37879e-19	1.52407e-14	.	intergenic
chr13	119766100	119767100	P14Ctrl_peak_454	45.3592	4.77013	7.415e-19	1.52923e-14	Zfp131	zinc finger protein 131
chr1	90612000	90613100	P14Ctrl_peak_455	43.787	4.60479	7.44184e-19	1.53013e-14	Cops8	COP9 (constitutive photomorphogenic) homolog, subunit 8 (Arabidopsis thaliana)
chr2	120316500	120318100	P14Ctrl_peak_456	24.2778	2.55314	7.51528e-19	1.5429e-14	Vps39	vacuolar protein sorting 39 (yeast)
chrX	103480800	103483000	P14Ctrl_peak_457	34.8991	3.67011	7.55275e-19	1.54571e-14	Xist	inactive X specific transcripts
chrX	103480800	103483000	P14Ctrl_peak_457	34.8991	3.67011	7.55275e-19	1.54571e-14	Tsix	X (inactive)-specific transcript, opposite strand
chr14	52311100	52315700	P14Ctrl_peak_458	31.0859	3.2691	7.56303e-19	1.54571e-14	Sall2	sal-like 2 (Drosophila)
chr9	54400800	54401900	P14Ctrl_peak_459	36.8842	3.87887	7.59516e-19	1.54874e-14	Dmxl2	Dmx-like 2
chr4	22486700	22487900	P14Ctrl_peak_460	20.8994	2.19785	7.62945e-19	1.54998e-14	Pou3f2	POU domain, class 3, transcription factor 2
chr7	78190200	78192100	P14Ctrl_peak_461	88.9034	9.3494	7.73201e-19	1.56564e-14	.	intergenic
chr7	107546300	107548700	P14Ctrl_peak_462	53.5849	5.63517	7.74105e-19	1.56564e-14	Syt9	synaptotagmin IX
chr7	107546300	107548700	P14Ctrl_peak_462	53.5849	5.63517	7.74105e-19	1.56564e-14	Mir1970	microRNA 1970
chr11	59455000	59456100	P14Ctrl_peak_463	88.4964	9.30659	7.78259e-19	1.56938e-14	.	intergenic
chr4	70432500	70433600	P14Ctrl_peak_464	34.3174	3.60894	7.86387e-19	1.58342e-14	.	intergenic
chr2	160948900	160950300	P14Ctrl_peak_465	34.1012	3.58621	7.95621e-19	1.59965e-14	Chd6	chromodomain helicase DNA binding protein 6
chr8	3678900	3680700	P14Ctrl_peak_466	30.648	3.22305	8.00088e-19	1.60389e-14	Trappc5	trafficking protein particle complex 5
chr11	23488100	23489400	P14Ctrl_peak_467	110.493	11.6198	8.02115e-19	1.60559e-14	Ahsa2	AHA1, activator of heat shock protein ATPase 2
chr13	48585700	48587100	P14Ctrl_peak_468	40.9047	4.30168	8.05541e-19	1.61008e-14	Ptpdc1	protein tyrosine phosphatase domain containing 1
chr16	28827000	28829100	P14Ctrl_peak_469	48.7868	5.13059	8.15912e-19	1.62705e-14	Mb21d2	Mab-21 domain containing 2
chr4	9281300	9282100	P14Ctrl_peak_470	71.3247	7.50075	8.16423e-19	1.62705e-14	.	intergenic
chr5	118190600	118193700	P14Ctrl_peak_471	40.4724	4.25622	8.24956e-19	1.64165e-14	Rnft2	ring finger protein, transmembrane 2
chr9	40782100	40784700	P14Ctrl_peak_472	42.8066	4.50169	8.3077e-19	1.65081e-14	.	intergenic
chr5	142786900	142788800	P14Ctrl_peak_473	22.2948	2.3446	8.34716e-19	1.65623e-14	Tnrc18	trinucleotide repeat containing 18
chr16	18838900	18840100	P14Ctrl_peak_474	36.6858	3.858	8.75502e-19	1.7296e-14	2510002D24Rik	RIKEN cDNA 2510002D24 gene
chr3	51687700	51690900	P14Ctrl_peak_475	43.0868	4.53116	8.82107e-19	1.74012e-14	Maml3	mastermind like 3 (Drosophila)
chr11	71031800	71033200	P14Ctrl_peak_476	26.8269	2.82121	8.83401e-19	1.74015e-14	.	intergenic
chr1	143770300	143771100	P14Ctrl_peak_477	87.6266	9.21512	8.88488e-19	1.74764e-14	Trove2	TROVE domain family, member 2
chr17	46891100	46892200	P14Ctrl_peak_478	45.5163	4.78665	8.90297e-19	1.7486e-14	.	intergenic
chr10	117215200	117215700	P14Ctrl_peak_479	36.8519	3.87548	8.91544e-19	1.7486e-14	Yeats4	YEATS domain containing 4
chr7	19244600	19247300	P14Ctrl_peak_480	27.2075	2.86124	8.96751e-19	1.75628e-14	Opa3	optic atrophy 3
chr6	9246900	9248700	P14Ctrl_peak_481	60.0536	6.31545	9.06794e-19	1.77085e-14	.	intergenic
chr5	81794100	81795700	P14Ctrl_peak_482	51.2975	5.39463	9.22031e-19	1.79546e-14	.	intergenic
chr18	35212500	35214200	P14Ctrl_peak_483	133.172	14.0048	9.23925e-19	1.79657e-14	Lrrtm2	leucine rich repeat transmembrane neuronal 2
chr18	35212500	35214200	P14Ctrl_peak_483	133.172	14.0048	9.23925e-19	1.79657e-14	Ctnna1	catenin (cadherin associated protein), alpha 1
chr11	114863300	114864600	P14Ctrl_peak_484	52.6275	5.53449	9.30594e-19	1.80696e-14	Gprc5c	G protein-coupled receptor, family C, group 5, member C
chr6	21214400	21217400	P14Ctrl_peak_485	53.3268	5.60803	9.42264e-19	1.82442e-14	.	intergenic
chr7	93079900	93081800	P14Ctrl_peak_486	33.1027	3.48119	9.50022e-19	1.83422e-14	.	intergenic
chr1	135768300	135769100	P14Ctrl_peak_487	30.4855	3.20596	9.5571e-19	1.84082e-14	Phlda3	pleckstrin homology-like domain, family A, member 3
chrX	8154400	8156100	P14Ctrl_peak_488	50.9194	5.35486	9.58514e-19	1.84082e-14	Tbc1d25	TBC1 domain family, member 25
chr3	108203100	108204000	P14Ctrl_peak_489	51.4828	5.41411	9.58642e-19	1.84082e-14	Atxn7l2	ataxin 7-like 2
chr3	144434000	144434700	P14Ctrl_peak_490	45.3034	4.76426	9.58852e-19	1.84082e-14	Hs2st1	heparan sulfate 2-O-sulfotransferase 1
chr1	6802200	6803100	P14Ctrl_peak_491	58.7216	6.17537	9.67602e-19	1.85501e-14	St18	suppression of tumorigenicity 18
chr6	126101600	126102500	P14Ctrl_peak_492	42.958	4.51761	9.72291e-19	1.85894e-14	Ntf3	neurotrophin 3
chr13	69497800	69499300	P14Ctrl_peak_493	104.391	10.9781	9.74661e-19	1.85894e-14	Papd7	PAP associated domain containing 7
chr2	119292500	119294900	P14Ctrl_peak_494	41.3663	4.35023	9.75028e-19	1.85894e-14	Vps18	vacuolar protein sorting 18 (yeast)
chr11	117760300	117761100	P14Ctrl_peak_495	126.103	13.2614	9.75116e-19	1.85894e-14	.	intergenic
chr7	37567700	37570000	P14Ctrl_peak_496	50.2669	5.28624	9.78598e-19	1.86297e-14	Zfp536	zinc finger protein 536
chr9	109057800	109059200	P14Ctrl_peak_497	87.4012	9.19141	9.82451e-19	1.86508e-14	Trex1	three prime repair exonuclease 1
chr2	24791200	24792100	P14Ctrl_peak_498	40.3524	4.2436	9.85044e-19	1.8674e-14	Ehmt1	euchromatic histone methyltransferase 1
chr12	118298500	118300300	P14Ctrl_peak_499	63.4567	6.67333	9.87331e-19	1.86914e-14	Sp4	trans-acting transcription factor 4
chr8	119597800	119599400	P14Ctrl_peak_500	45.4893	4.78381	9.9176e-19	1.87491e-14	.	intergenic
chr2	26953400	26954600	P14Ctrl_peak_501	73.462	7.72552	1.01517e-18	1.91651e-14	Rexo4	REX4, RNA exonuclease 4 homolog (S. cerevisiae)
chr4	154057600	154059300	P14Ctrl_peak_502	133.041	13.991	1.01841e-18	1.91997e-14	Trp73	transformation related protein 73
chr6	90381600	90382800	P14Ctrl_peak_503	95.9811	10.0937	1.02646e-18	1.93246e-14	.	intergenic
chr11	98850700	98853000	P14Ctrl_peak_504	31.7214	3.33593	1.03585e-18	1.94476e-14	Rapgefl1	Rap guanine nucleotide exchange factor (GEF)-like 1
chr11	6473100	6477000	P14Ctrl_peak_505	29.6895	3.12225	1.04324e-18	1.95586e-14	.	intergenic
chr7	83651700	83653100	P14Ctrl_peak_506	69.6142	7.32087	1.05802e-18	1.97548e-14	Il16	interleukin 16
chr1	36335700	36337300	P14Ctrl_peak_507	30.9461	3.2544	1.06998e-18	1.98963e-14	Kansl3	KAT8 regulatory NSL complex subunit 3
chr4	131899800	131902100	P14Ctrl_peak_508	21.1412	2.22328	1.07166e-18	1.99003e-14	Gm12992	predicted gene 12992
chr9	106373500	106374500	P14Ctrl_peak_509	51.6899	5.43589	1.07993e-18	2.00265e-14	.	intergenic
chr2	26407600	26409100	P14Ctrl_peak_510	41.6898	4.38425	1.11142e-18	2.05545e-14	Inpp5e	inositol polyphosphate-5-phosphatase E
chr9	65555400	65557100	P14Ctrl_peak_511	27.6902	2.912	1.12581e-18	2.07924e-14	.	intergenic
chr10	14127100	14132800	P14Ctrl_peak_512	43.5286	4.57762	1.13212e-18	2.08806e-14	Hivep2	human immunodeficiency virus type I enhancer binding protein 2
chr16	75757300	75758400	P14Ctrl_peak_513	48.6017	5.11112	1.15218e-18	2.11931e-14	Hspa13	heat shock protein 70 family, member 13
chr2	120533300	120535700	P14Ctrl_peak_514	27.7037	2.91341	1.16746e-18	2.14451e-14	Zfp106	zinc finger protein 106
chr5	112336800	112338100	P14Ctrl_peak_515	39.0189	4.10337	1.17e-18	2.14451e-14	.	intergenic
chr9	21288500	21289300	P14Ctrl_peak_516	38.3298	4.03089	1.1706e-18	2.14451e-14	.	intergenic
chr12	80336700	80340300	P14Ctrl_peak_517	23.7608	2.49877	1.17948e-18	2.15208e-14	.	intergenic
chr11	97499800	97501200	P14Ctrl_peak_518	31.2092	3.28207	1.18562e-18	2.16038e-14	Arhgap23	Rho GTPase activating protein 23
chr1	156640900	156643000	P14Ctrl_peak_519	37.7276	3.96757	1.20416e-18	2.18884e-14	Abl2	v-abl Abelson murine leukemia viral oncogene 2 (arg, Abelson-related gene)
chr8	45050600	45052200	P14Ctrl_peak_520	39.4933	4.15325	1.20445e-18	2.18884e-14	.	intergenic
chr7	80349000	80351900	P14Ctrl_peak_521	30.6241	3.22054	1.2113e-18	2.19835e-14	Man2a2	mannosidase 2, alpha 2
chr16	21931800	21933000	P14Ctrl_peak_522	66.4922	6.99255	1.2207e-18	2.21245e-14	.	intergenic
chr9	96824000	96825600	P14Ctrl_peak_523	125.65	13.2138	1.22517e-18	2.21761e-14	.	intergenic
chr3	107893000	107893600	P14Ctrl_peak_524	41.7217	4.3876	1.23829e-18	2.2354e-14	4933431E20Rik	RIKEN cDNA 4933431E20 gene
chr13	19149600	19150800	P14Ctrl_peak_525	46.7941	4.92103	1.24185e-18	2.23831e-14	Amph	amphiphysin
chr2	110011200	110012700	P14Ctrl_peak_526	43.2672	4.55013	1.24319e-18	2.23831e-14	Lgr4	leucine-rich repeat-containing G protein-coupled receptor 4
chr5	123453200	123456400	P14Ctrl_peak_527	51.2314	5.38767	1.2598e-18	2.26523e-14	Mlxip	MLX interacting protein
chr17	6043500	6044300	P14Ctrl_peak_528	62.0298	6.52327	1.29145e-18	2.30884e-14	Serac1	serine active site containing 1
chr5	114026500	114028500	P14Ctrl_peak_529	32.0753	3.37315	1.30466e-18	2.32744e-14	Svop	SV2 related protein
chr11	60441800	60442700	P14Ctrl_peak_530	72.0529	7.57733	1.33263e-18	2.36912e-14	Gid4	GID complex subunit 4, VID24 homolog (S. cerevisiae)
chr11	78153700	78156500	P14Ctrl_peak_531	26.1868	2.7539	1.33324e-18	2.36912e-14	.	intergenic
chr11	107733800	107735400	P14Ctrl_peak_532	63.8907	6.71897	1.35905e-18	2.40869e-14	.	intergenic
chr5	44226800	44227800	P14Ctrl_peak_533	64.5096	6.78405	1.38408e-18	2.44669e-14	.	intergenic
chr2	168925300	168926900	P14Ctrl_peak_534	37.1341	3.90515	1.38603e-18	2.44694e-14	Zfp64	zinc finger protein 64
chr3	89734700	89736800	P14Ctrl_peak_535	38.2823	4.0259	1.39273e-18	2.45559e-14	.	intergenic
chr6	113447100	113448100	P14Ctrl_peak_536	99.8599	10.5016	1.40537e-18	2.47468e-14	Jagn1	jagunal homolog 1 (Drosophila)
chr9	21210600	21211500	P14Ctrl_peak_537	26.6068	2.79807	1.42844e-18	2.51205e-14	Pde4a	phosphodiesterase 4A, cAMP specific
chr9	21210600	21211500	P14Ctrl_peak_537	26.6068	2.79807	1.42844e-18	2.51205e-14	Mir7667	NA
chr1	36511700	36513300	P14Ctrl_peak_538	35.4264	3.72556	1.45156e-18	2.54217e-14	Cnnm3	cyclin M3
chr7	127665300	127667100	P14Ctrl_peak_539	126.088	13.2599	1.45203e-18	2.54217e-14	.	intergenic
chr10	80866400	80868700	P14Ctrl_peak_540	39.8478	4.19054	1.45304e-18	2.54217e-14	.	intergenic
chr13	19592000	19593600	P14Ctrl_peak_541	60.3098	6.34239	1.45704e-18	2.54263e-14	Epdr1	ependymin related protein 1 (zebrafish)
chr17	24178900	24180800	P14Ctrl_peak_542	57.9556	6.09481	1.47328e-18	2.56768e-14	Tbc1d24	TBC1 domain family, member 24
chr12	86881300	86884700	P14Ctrl_peak_543	35.3144	3.71379	1.54107e-18	2.67214e-14	Irf2bpl	interferon regulatory factor 2 binding protein-like
chr4	98717700	98719200	P14Ctrl_peak_544	109.7	11.5364	1.55724e-18	2.68991e-14	Inadl	InaD-like (Drosophila)
chr8	105702500	105704100	P14Ctrl_peak_545	37.3721	3.93018	1.59887e-18	2.75133e-14	.	intergenic
chr5	36747600	36748600	P14Ctrl_peak_546	24.8742	2.61586	1.61556e-18	2.77241e-14	Bloc1s4	biogenesis of organelles complex-1, subunit 4, cappuccino
chr2	166073800	166074900	P14Ctrl_peak_547	58.2142	6.12201	1.61775e-18	2.77241e-14	Sulf2	sulfatase 2
chr14	103113600	103114300	P14Ctrl_peak_548	150.193	15.7948	1.64488e-18	2.80374e-14	Mycbp2	MYC binding protein 2
chr4	87227000	87228000	P14Ctrl_peak_549	50.4499	5.30549	1.65709e-18	2.81288e-14	Slc24a2	solute carrier family 24 (sodium/potassium/calcium exchanger), member 2
chr11	75704800	75705800	P14Ctrl_peak_550	72.2501	7.59807	1.65966e-18	2.81288e-14	Crk	v-crk sarcoma virus CT10 oncogene homolog (avian)
chr17	56575200	56576700	P14Ctrl_peak_551	21.6484	2.27662	1.66094e-18	2.81288e-14	.	intergenic
chr4	43446500	43447900	P14Ctrl_peak_552	24.7963	2.60766	1.69455e-18	2.86526e-14	Tesk1	testis specific protein kinase 1
chr6	92189000	92190500	P14Ctrl_peak_553	31.2212	3.28333	1.70761e-18	2.88377e-14	Rbsn	NA
chr16	90937200	90939000	P14Ctrl_peak_554	44.45	4.67452	1.7099e-18	2.88406e-14	.	intergenic
chr7	16561300	16565400	P14Ctrl_peak_555	41.7884	4.39462	1.71295e-18	2.88563e-14	Arhgap35	NA
chr18	38202600	38203500	P14Ctrl_peak_556	30.8058	3.23964	1.72425e-18	2.8963e-14	Pcdh1	protocadherin 1
chr17	51739400	51740500	P14Ctrl_peak_557	50.9261	5.35557	1.72567e-18	2.8963e-14	.	intergenic
chr7	28739500	28740200	P14Ctrl_peak_558	49.6356	5.21985	1.73974e-18	2.90915e-14	.	intergenic
chr11	100462500	100464300	P14Ctrl_peak_559	60.938	6.40845	1.74735e-18	2.91829e-14	Klhl11	kelch-like 11
chr7	44828300	44830800	P14Ctrl_peak_560	28.1912	2.96468	1.75907e-18	2.93427e-14	Nup62	nucleoporin 62
chr7	44828300	44830800	P14Ctrl_peak_560	28.1912	2.96468	1.75907e-18	2.93427e-14	Nup62-il4i1	Nup62-Il4i1 protein
chr5	121253700	121254400	P14Ctrl_peak_561	40.8799	4.29907	1.79817e-18	2.99582e-14	Gm15800	predicted gene 15800
chr19	32513800	32515300	P14Ctrl_peak_562	52.959	5.56936	1.80636e-18	2.99797e-14	Minpp1	multiple inositol polyphosphate histidine phosphatase 1
chr4	124855200	124857300	P14Ctrl_peak_563	40.2031	4.22789	1.80905e-18	2.99797e-14	Maneal	mannosidase, endo-alpha-like
chr7	25201700	25204400	P14Ctrl_peak_564	49.502	5.20581	1.80999e-18	2.99797e-14	.	intergenic
chr2	180893400	180895100	P14Ctrl_peak_565	29.1337	3.0638	1.8126e-18	2.99797e-14	.	intergenic
chr12	83733400	83735800	P14Ctrl_peak_566	36.2751	3.81482	1.81268e-18	2.99797e-14	.	intergenic
chr13	55213300	55214100	P14Ctrl_peak_567	62.2015	6.54132	1.81629e-18	3.0003e-14	Nsd1	nuclear receptor-binding SET-domain protein 1
chr18	34808000	34809600	P14Ctrl_peak_568	34.5631	3.63478	1.83607e-18	3.02564e-14	Kdm3b	KDM3B lysine (K)-specific demethylase 3B
chr3	51493200	51494400	P14Ctrl_peak_569	78.1186	8.21522	1.8573e-18	3.04955e-14	.	intergenic
chr2	28824200	28826800	P14Ctrl_peak_570	93.9856	9.88386	1.86587e-18	3.05623e-14	Gtf3c4	general transcription factor IIIC, polypeptide 4
chr11	102290700	102292100	P14Ctrl_peak_571	34.4708	3.62507	1.87935e-18	3.07092e-14	Atxn7l3	ataxin 7-like 3
chr14	31257200	31259800	P14Ctrl_peak_572	33.7895	3.55342	1.89575e-18	3.08934e-14	.	intergenic
chr19	3717000	3717800	P14Ctrl_peak_573	37.3786	3.93087	1.89886e-18	3.08934e-14	1810055G02Rik	RIKEN cDNA 1810055G02 gene
chr8	105716100	105717600	P14Ctrl_peak_574	40.1543	4.22276	1.89914e-18	3.08934e-14	.	intergenic
chr4	59898700	59900100	P14Ctrl_peak_575	116.826	12.2858	1.91852e-18	3.11059e-14	Snx30	sorting nexin family member 30
chr12	86244000	86244800	P14Ctrl_peak_576	47.5245	4.99785	1.91962e-18	3.11059e-14	Gpatch2l	G patch domain containing 2 like
chr10	63929800	63930300	P14Ctrl_peak_577	173.93	18.2911	1.92225e-18	3.11083e-14	Lrrtm3	leucine rich repeat transmembrane neuronal 3
chr10	63929800	63930300	P14Ctrl_peak_577	173.93	18.2911	1.92225e-18	3.11083e-14	Ctnna3	catenin (cadherin associated protein), alpha 3
chr8	94622700	94623400	P14Ctrl_peak_578	29.9583	3.15052	1.92434e-18	3.11083e-14	.	intergenic
chr13	46751900	46753300	P14Ctrl_peak_579	48.4811	5.09844	1.94117e-18	3.13059e-14	.	intergenic
chr18	84014400	84016400	P14Ctrl_peak_580	27.439	2.88558	1.96254e-18	3.16133e-14	Tshz1	teashirt zinc finger family member 1
chr6	124841100	124841900	P14Ctrl_peak_581	38.4838	4.0471	1.98134e-18	3.18649e-14	P3h3	NA
chr18	37707100	37709700	P14Ctrl_peak_582	100.182	10.5355	1.98285e-18	3.18649e-14	Pcdhga6	protocadherin gamma subfamily A, 6
chr18	37707100	37709700	P14Ctrl_peak_582	100.182	10.5355	1.98285e-18	3.18649e-14	Gm37013	NA
chr18	37707100	37709700	P14Ctrl_peak_582	100.182	10.5355	1.98285e-18	3.18649e-14	Gm38666	NA
chr18	37707100	37709700	P14Ctrl_peak_582	100.182	10.5355	1.98285e-18	3.18649e-14	Pcdha7-g	NA
chr18	37707100	37709700	P14Ctrl_peak_582	100.182	10.5355	1.98285e-18	3.18649e-14	Pcdhga1	protocadherin gamma subfamily A, 1
chr18	37707100	37709700	P14Ctrl_peak_582	100.182	10.5355	1.98285e-18	3.18649e-14	Pcdhga2	protocadherin gamma subfamily A, 2
chr18	37707100	37709700	P14Ctrl_peak_582	100.182	10.5355	1.98285e-18	3.18649e-14	Pcdhga3	protocadherin gamma subfamily A, 3
chr18	37707100	37709700	P14Ctrl_peak_582	100.182	10.5355	1.98285e-18	3.18649e-14	Pcdhgb1	protocadherin gamma subfamily B, 1
chr18	37707100	37709700	P14Ctrl_peak_582	100.182	10.5355	1.98285e-18	3.18649e-14	Pcdhga4	protocadherin gamma subfamily A, 4
chr18	37707100	37709700	P14Ctrl_peak_582	100.182	10.5355	1.98285e-18	3.18649e-14	Pcdhgb2	protocadherin gamma subfamily B, 2
chr18	37707100	37709700	P14Ctrl_peak_582	100.182	10.5355	1.98285e-18	3.18649e-14	Pcdhga5	protocadherin gamma subfamily A, 5
chr3	82392100	82393600	P14Ctrl_peak_583	120.091	12.6292	2.01809e-18	3.23168e-14	Map9	microtubule-associated protein 9
chr13	74360400	74361300	P14Ctrl_peak_584	79.7858	8.39055	2.03912e-18	3.26153e-14	Ccdc127	coiled-coil domain containing 127
chr13	74360400	74361300	P14Ctrl_peak_584	79.7858	8.39055	2.03912e-18	3.26153e-14	Lrrc14b	leucine rich repeat containing 14B
chr2	70475700	70477600	P14Ctrl_peak_585	49.6607	5.22249	2.06016e-18	3.28744e-14	Sp5	trans-acting transcription factor 5
chr8	105854900	105857000	P14Ctrl_peak_586	42.9016	4.51169	2.07582e-18	3.30855e-14	.	intergenic
chr8	4245500	4247500	P14Ctrl_peak_587	21.8176	2.29441	2.08746e-18	3.31933e-14	Map2k7	mitogen-activated protein kinase kinase 7
chr8	120161000	120164300	P14Ctrl_peak_588	38.4126	4.0396	2.09189e-18	3.3225e-14	6430548M08Rik	RIKEN cDNA 6430548M08 gene
chr1	92918800	92920700	P14Ctrl_peak_589	30.8002	3.23905	2.10896e-18	3.34182e-14	.	intergenic
chr19	4445900	4447900	P14Ctrl_peak_590	35.4234	3.72525	2.11469e-18	3.34699e-14	A930001C03Rik	RIKEN cDNA A930001C03 gene
chr19	4445900	4447900	P14Ctrl_peak_590	35.4234	3.72525	2.11469e-18	3.34699e-14	Syt12	synaptotagmin XII
chrX	105120500	105123500	P14Ctrl_peak_591	35.3189	3.71426	2.122e-18	3.35467e-14	Magee1	melanoma antigen, family E, 1
chr3	5560900	5561800	P14Ctrl_peak_592	73.8113	7.76225	2.12706e-18	3.35876e-14	Pex2	peroxisomal biogenesis factor 2
chr19	10502400	10503200	P14Ctrl_peak_593	41.7212	4.38755	2.14954e-18	3.38248e-14	Sdhaf2	succinate dehydrogenase complex assembly factor 2
chr17	25730300	25731300	P14Ctrl_peak_594	31.4515	3.30755	2.22868e-18	3.48287e-14	.	intergenic
chr11	78179900	78181700	P14Ctrl_peak_595	63.3639	6.66357	2.25563e-18	3.52094e-14	.	intergenic
chr7	123279300	123280200	P14Ctrl_peak_596	37.7744	3.97249	2.26124e-18	3.52337e-14	Arhgap17	Rho GTPase activating protein 17
chr13	41634300	41635300	P14Ctrl_peak_597	84.8291	8.92093	2.26237e-18	3.52337e-14	Tmem170b	transmembrane protein 170B
chr2	25573400	25580700	P14Ctrl_peak_598	35.2313	3.70505	2.27989e-18	3.54256e-14	.	intergenic
chr12	14148800	14150900	P14Ctrl_peak_599	52.7665	5.54911	2.29386e-18	3.5602e-14	.	intergenic
chr8	70017900	70020000	P14Ctrl_peak_600	36.1467	3.80131	2.31717e-18	3.58933e-14	Mau2	MAU2 chromatid cohesion factor homolog (C. elegans)
chr11	101766600	101767400	P14Ctrl_peak_601	47.2042	4.96416	2.33005e-18	3.60404e-14	Dhx8	DEAH (Asp-Glu-Ala-His) box polypeptide 8
chr11	50118900	50124500	P14Ctrl_peak_602	30.1575	3.17147	2.34163e-18	3.61731e-14	Rnf130	ring finger protein 130
chr3	89090500	89093300	P14Ctrl_peak_603	30.439	3.20107	2.35032e-18	3.62304e-14	.	intergenic
chr17	47488300	47489900	P14Ctrl_peak_604	37.7193	3.9667	2.36907e-18	3.64369e-14	Taf8	TAF8 RNA polymerase II, TATA box binding protein (TBP)-associated factorq
chr2	93955700	93956600	P14Ctrl_peak_605	32.3484	3.40187	2.38348e-18	3.65347e-14	Gm13889	predicted gene 13889
chr3	51559800	51562600	P14Ctrl_peak_606	38.2445	4.02193	2.39103e-18	3.66091e-14	5031434O11Rik	RIKEN cDNA 5031434O11 gene
chr10	127525600	127526900	P14Ctrl_peak_607	31.7709	3.34113	2.41954e-18	3.69626e-14	Nxph4	neurexophilin 4
chr8	13567200	13568900	P14Ctrl_peak_608	61.7104	6.48968	2.43969e-18	3.72101e-14	Rasa3	RAS p21 protein activator 3
chr6	136813800	136814700	P14Ctrl_peak_609	35.0226	3.6831	2.46937e-18	3.75133e-14	.	intergenic
chr13	52967100	52969000	P14Ctrl_peak_610	32.9685	3.46708	2.48539e-18	3.76725e-14	Nfil3	nuclear factor, interleukin 3, regulated
chr1	84912000	84913200	P14Ctrl_peak_611	60.5972	6.37262	2.4899e-18	3.76989e-14	Slc16a14	solute carrier family 16 (monocarboxylic acid transporters), member 14
chr4	154983000	154985100	P14Ctrl_peak_612	48.251	5.07425	2.51349e-18	3.79295e-14	Plch2	phospholipase C, eta 2
chr11	77864500	77866000	P14Ctrl_peak_613	32.7429	3.44336	2.54124e-18	3.83058e-14	Myo18a	myosin XVIIIA
chr8	10633300	10634000	P14Ctrl_peak_614	28.3494	2.98132	2.54494e-18	3.83191e-14	.	intergenic
chrX	64270000	64273000	P14Ctrl_peak_615	108.431	11.403	2.56139e-18	3.85243e-14	Slitrk4	SLIT and NTRK-like family, member 4
chr5	137734600	137736500	P14Ctrl_peak_616	20.548	2.1609	2.62824e-18	3.94425e-14	Nyap1	neuronal tyrosine-phosphorylated phosphoinositide 3-kinase adaptor 1
chr8	123267000	123269700	P14Ctrl_peak_617	61.8903	6.5086	2.63916e-18	3.94791e-14	Zfp276	zinc finger protein (C2H2 type) 276
chr7	30160600	30163100	P14Ctrl_peak_618	28.2163	2.96733	2.63938e-18	3.94791e-14	.	intergenic
chr18	57943800	57944600	P14Ctrl_peak_619	74.9262	7.8795	2.68076e-18	4.00101e-14	Slc12a2	solute carrier family 12, member 2
chr4	47469800	47470900	P14Ctrl_peak_620	38.225	4.01988	2.73317e-18	4.07476e-14	Alg2	asparagine-linked glycosylation 2 (alpha-1,3-mannosyltransferase)
chr12	76577600	76579400	P14Ctrl_peak_621	34.987	3.67935	2.74671e-18	4.08191e-14	.	intergenic
chr16	35663000	35664200	P14Ctrl_peak_622	127.156	13.3722	2.74696e-18	4.08191e-14	Sema5b	sema domain, seven thrombospondin repeats (type 1 and type 1-like), transmembrane domain (TM) and short cytoplasmic domain, (semaphorin) 5B
chr7	127582100	127583500	P14Ctrl_peak_623	32.0778	3.37341	2.75174e-18	4.08456e-14	Gm166	predicted gene 166
chr11	94287800	94288500	P14Ctrl_peak_624	52.4159	5.51224	2.76577e-18	4.10091e-14	.	intergenic
chr9	91378300	91379500	P14Ctrl_peak_625	65.682	6.90735	2.81165e-18	4.15536e-14	.	intergenic
chr11	83781000	83781900	P14Ctrl_peak_626	68.3782	7.19089	2.8269e-18	4.17337e-14	Heatr6	HEAT repeat containing 6
chr9	95404400	95407200	P14Ctrl_peak_627	27.7394	2.91717	2.84939e-18	4.20201e-14	.	intergenic
chr4	155738100	155741400	P14Ctrl_peak_628	51.4309	5.40866	2.89236e-18	4.26076e-14	.	intergenic
chr2	178335300	178335900	P14Ctrl_peak_629	321.957	33.8581	2.89591e-18	4.26139e-14	Phactr3	phosphatase and actin regulator 3
chr2	178335300	178335900	P14Ctrl_peak_629	321.957	33.8581	2.89591e-18	4.26139e-14	Phactr3	phosphatase and actin regulator 3
chr6	113314400	113315600	P14Ctrl_peak_630	28.8427	3.03319	2.91024e-18	4.27784e-14	Brpf1	bromodomain and PHD finger containing, 1
chr4	116136300	116138000	P14Ctrl_peak_631	60.556	6.36828	2.9246e-18	4.29431e-14	2510003B16Rik	NA
chr7	25009700	25010700	P14Ctrl_peak_632	27.8816	2.93213	2.92919e-18	4.29642e-14	.	intergenic
chr10	34297200	34301300	P14Ctrl_peak_633	31.0522	3.26556	2.96478e-18	4.33735e-14	Tspyl4	TSPY-like 4
chr13	63511300	63512100	P14Ctrl_peak_634	45.4085	4.77531	2.96769e-18	4.33735e-14	Ptch1	patched homolog 1
chr6	128034000	128035400	P14Ctrl_peak_635	30.9216	3.25183	2.96898e-18	4.33735e-14	Tspan9	tetraspanin 9
chr5	31156700	31157800	P14Ctrl_peak_636	48.5393	5.10457	2.96984e-18	4.33735e-14	Gtf3c2	general transcription factor IIIC, polypeptide 2, beta
chr1	172052600	172054500	P14Ctrl_peak_637	34.3136	3.60854	2.99158e-18	4.35065e-14	Nhlh1	nescient helix loop helix 1
chr4	120890900	120896800	P14Ctrl_peak_638	79.1212	8.32066	3.0017e-18	4.35065e-14	.	intergenic
chr2	29922100	29924300	P14Ctrl_peak_639	63.3152	6.65845	3.00368e-18	4.35065e-14	.	intergenic
chr17	24185000	24186400	P14Ctrl_peak_640	49.0104	5.15411	3.00452e-18	4.35065e-14	Tbc1d24	TBC1 domain family, member 24
chr2	152412300	152415200	P14Ctrl_peak_641	32.2574	3.3923	3.05716e-18	4.40345e-14	.	intergenic
chr7	118983200	118984700	P14Ctrl_peak_642	44.4341	4.67284	3.14079e-18	4.51435e-14	Gprc5b	G protein-coupled receptor, family C, group 5, member B
chr12	101040100	101040800	P14Ctrl_peak_643	48.6768	5.11902	3.18998e-18	4.56578e-14	Smek1	SMEK homolog 1, suppressor of mek1 (Dictyostelium)
chr8	36139200	36140200	P14Ctrl_peak_644	64.0152	6.73206	3.19968e-18	4.57005e-14	D8Ertd82e	DNA segment, Chr 8, ERATO Doi 82, expressed
chr5	124834400	124836400	P14Ctrl_peak_645	22.7838	2.39602	3.23531e-18	4.61126e-14	.	intergenic
chr11	118407200	118408300	P14Ctrl_peak_646	47.1457	4.95801	3.29963e-18	4.6882e-14	.	intergenic
chr6	47865700	47868100	P14Ctrl_peak_647	57.0729	6.00198	3.393e-18	4.79685e-14	.	intergenic
chr14	67015500	67016600	P14Ctrl_peak_648	46.7886	4.92045	3.39379e-18	4.79685e-14	Ppp2r2a	protein phosphatase 2, regulatory subunit B, alpha
chr2	112265800	112267200	P14Ctrl_peak_649	49.3651	5.19141	3.3978e-18	4.79685e-14	.	intergenic
chr10	128543500	128545600	P14Ctrl_peak_650	29.9783	3.15262	3.39967e-18	4.79685e-14	Zc3h10	zinc finger CCCH type containing 10
chr13	55701400	55702300	P14Ctrl_peak_651	80.2279	8.43705	3.40076e-18	4.79685e-14	B230219D22Rik	RIKEN cDNA B230219D22 gene
chr5	129501100	129502900	P14Ctrl_peak_652	49.8441	5.24178	3.41563e-18	4.81283e-14	Sfswap	splicing factor, suppressor of white-apricot homolog (Drosophila)
chr1	88264000	88266600	P14Ctrl_peak_653	47.0719	4.95024	3.42624e-18	4.81971e-14	6430706D22Rik	RIKEN cDNA 6430706D22 gene
chr18	77253500	77260300	P14Ctrl_peak_654	53.7548	5.65304	3.47813e-18	4.87064e-14	.	intergenic
chr1	178932000	178932700	P14Ctrl_peak_655	43.1022	4.53278	3.48295e-18	4.87238e-14	Kif26b	kinesin family member 26B
chr11	114790900	114792600	P14Ctrl_peak_656	89.2802	9.38902	3.59733e-18	5.00665e-14	Btbd17	BTB (POZ) domain containing 17
chr18	37815200	37818000	P14Ctrl_peak_657	58.1377	6.11396	3.62296e-18	5.03204e-14	Pcdhgc4	protocadherin gamma subfamily C, 4
chr18	37815200	37818000	P14Ctrl_peak_657	58.1377	6.11396	3.62296e-18	5.03204e-14	Pcdhga10	protocadherin gamma subfamily A, 10
chr18	37815200	37818000	P14Ctrl_peak_657	58.1377	6.11396	3.62296e-18	5.03204e-14	Pcdhgb7	protocadherin gamma subfamily B, 7
chr18	37815200	37818000	P14Ctrl_peak_657	58.1377	6.11396	3.62296e-18	5.03204e-14	Pcdhga11	protocadherin gamma subfamily A, 11
chr18	37815200	37818000	P14Ctrl_peak_657	58.1377	6.11396	3.62296e-18	5.03204e-14	Pcdhgb8	protocadherin gamma subfamily B, 8
chr18	37815200	37818000	P14Ctrl_peak_657	58.1377	6.11396	3.62296e-18	5.03204e-14	Pcdhga12	protocadherin gamma subfamily A, 12
chr18	37815200	37818000	P14Ctrl_peak_657	58.1377	6.11396	3.62296e-18	5.03204e-14	Pcdhgc3	protocadherin gamma subfamily C, 3
chr18	37815200	37818000	P14Ctrl_peak_657	58.1377	6.11396	3.62296e-18	5.03204e-14	Gm37013	NA
chr18	37815200	37818000	P14Ctrl_peak_657	58.1377	6.11396	3.62296e-18	5.03204e-14	Gm38666	NA
chr18	37815200	37818000	P14Ctrl_peak_657	58.1377	6.11396	3.62296e-18	5.03204e-14	Pcdha7-g	NA
chr18	37815200	37818000	P14Ctrl_peak_657	58.1377	6.11396	3.62296e-18	5.03204e-14	Pcdhga1	protocadherin gamma subfamily A, 1
chr18	37815200	37818000	P14Ctrl_peak_657	58.1377	6.11396	3.62296e-18	5.03204e-14	Pcdhga2	protocadherin gamma subfamily A, 2
chr18	37815200	37818000	P14Ctrl_peak_657	58.1377	6.11396	3.62296e-18	5.03204e-14	Pcdhga3	protocadherin gamma subfamily A, 3
chr18	37815200	37818000	P14Ctrl_peak_657	58.1377	6.11396	3.62296e-18	5.03204e-14	Pcdhgb1	protocadherin gamma subfamily B, 1
chr18	37815200	37818000	P14Ctrl_peak_657	58.1377	6.11396	3.62296e-18	5.03204e-14	Pcdhga4	protocadherin gamma subfamily A, 4
chr18	37815200	37818000	P14Ctrl_peak_657	58.1377	6.11396	3.62296e-18	5.03204e-14	Pcdhgb2	protocadherin gamma subfamily B, 2
chr18	37815200	37818000	P14Ctrl_peak_657	58.1377	6.11396	3.62296e-18	5.03204e-14	Pcdhga5	protocadherin gamma subfamily A, 5
chr18	37815200	37818000	P14Ctrl_peak_657	58.1377	6.11396	3.62296e-18	5.03204e-14	Pcdhga6	protocadherin gamma subfamily A, 6
chr18	37815200	37818000	P14Ctrl_peak_657	58.1377	6.11396	3.62296e-18	5.03204e-14	Pcdhga7	protocadherin gamma subfamily A, 7
chr18	37815200	37818000	P14Ctrl_peak_657	58.1377	6.11396	3.62296e-18	5.03204e-14	Pcdhgb4	protocadherin gamma subfamily B, 4
chr18	37815200	37818000	P14Ctrl_peak_657	58.1377	6.11396	3.62296e-18	5.03204e-14	Pcdhga8	protocadherin gamma subfamily A, 8
chr18	37815200	37818000	P14Ctrl_peak_657	58.1377	6.11396	3.62296e-18	5.03204e-14	Pcdhgb5	protocadherin gamma subfamily B, 5
chr18	37815200	37818000	P14Ctrl_peak_657	58.1377	6.11396	3.62296e-18	5.03204e-14	Pcdhga9	protocadherin gamma subfamily A, 9
chr18	37815200	37818000	P14Ctrl_peak_657	58.1377	6.11396	3.62296e-18	5.03204e-14	Pcdhgb6	protocadherin gamma subfamily B, 6
chr2	121310700	121312500	P14Ctrl_peak_658	70.5053	7.41459	3.66479e-18	5.08496e-14	.	intergenic
chr19	38307000	38309000	P14Ctrl_peak_659	43.5385	4.57866	3.73565e-18	5.16222e-14	Lgi1	leucine-rich repeat LGI family, member 1
chr16	20106500	20107700	P14Ctrl_peak_660	77.6435	8.16526	3.74618e-18	5.16629e-14	Klhl24	kelch-like 24
chr17	30217100	30218900	P14Ctrl_peak_661	113.986	11.9872	3.79642e-18	5.2197e-14	Btbd9	BTB (POZ) domain containing 9
chr5	103862100	103863300	P14Ctrl_peak_662	157.609	16.5747	3.82309e-18	5.25061e-14	Klhl8	kelch-like 8
chr2	20879800	20881800	P14Ctrl_peak_663	52.5963	5.53121	3.82662e-18	5.25061e-14	Arhgap21	Rho GTPase activating protein 21
chr11	21147800	21148600	P14Ctrl_peak_664	60.2128	6.33219	3.84173e-18	5.26075e-14	Peli1	pellino 1
chr19	45232700	45234200	P14Ctrl_peak_665	65.611	6.89988	3.85546e-18	5.26894e-14	.	intergenic
chr3	126941400	126947800	P14Ctrl_peak_666	24.9944	2.6285	3.87412e-18	5.28913e-14	Ank2	ankyrin 2, brain
chr2	154645300	154646700	P14Ctrl_peak_667	56.3715	5.92823	3.89019e-18	5.30044e-14	.	intergenic
chr1	53812700	53813400	P14Ctrl_peak_668	123.328	12.9696	3.96597e-18	5.37679e-14	Hecw2	HECT, C2 and WW domain containing E3 ubiquitin protein ligase 2
chr7	109933400	109934300	P14Ctrl_peak_669	57.6948	6.06739	4.02188e-18	5.44203e-14	Dennd5a	DENN/MADD domain containing 5A
chr18	11838100	11840900	P14Ctrl_peak_670	82.3826	8.66365	4.026e-18	5.44203e-14	.	intergenic
chr16	3903000	3904900	P14Ctrl_peak_671	33.42	3.51456	4.02926e-18	5.44203e-14	Naa60	N(alpha)-acetyltransferase 60, NatF catalytic subunit
chr14	51988600	51990400	P14Ctrl_peak_672	23.121	2.43149	4.03009e-18	5.44203e-14	Arhgef40	Rho guanine nucleotide exchange factor (GEF) 40
chr5	121520200	121521800	P14Ctrl_peak_673	62.6565	6.58917	4.05822e-18	5.46916e-14	Adam1a	a disintegrin and metallopeptidase domain 1a
chr1	156051200	156052600	P14Ctrl_peak_674	53.3538	5.61088	4.0748e-18	5.48608e-14	Tor1aip2	torsin A interacting protein 2
chr11	73040200	73041600	P14Ctrl_peak_675	86.9503	9.14399	4.10244e-18	5.51433e-14	Camkk1	calcium/calmodulin-dependent protein kinase kinase 1, alpha
chr13	17717900	17719000	P14Ctrl_peak_676	50.1991	5.27911	4.21176e-18	5.64189e-14	Cdk13	cyclin-dependent kinase 13
chr8	120081100	120082800	P14Ctrl_peak_677	45.0128	4.73371	4.23945e-18	5.66294e-14	Zdhhc7	zinc finger, DHHC domain containing 7
chr12	79175400	79176300	P14Ctrl_peak_678	66.4172	6.98466	4.26368e-18	5.68972e-14	Rdh11	retinol dehydrogenase 11
chr14	120946500	120947400	P14Ctrl_peak_679	80.583	8.47439	4.32631e-18	5.75637e-14	Ipo5	importin 5
chr15	89371200	89372800	P14Ctrl_peak_680	60.3257	6.34406	4.35955e-18	5.78928e-14	Ncaph2	non-SMC condensin II complex, subunit H2
chr7	127865500	127867400	P14Ctrl_peak_681	33.1653	3.48778	4.38559e-18	5.81819e-14	Zfp668	zinc finger protein 668
chr1	75421400	75423500	P14Ctrl_peak_682	35.9876	3.78459	4.40554e-18	5.83328e-14	Speg	SPEG complex locus
chr2	30954400	30958300	P14Ctrl_peak_683	63.7821	6.70755	4.45358e-18	5.86835e-14	.	intergenic
chr6	39336200	39337400	P14Ctrl_peak_684	44.8095	4.71232	4.45815e-18	5.86868e-14	Slc37a3	solute carrier family 37 (glycerol-3-phosphate transporter), member 3
chr17	46928400	46930500	P14Ctrl_peak_685	52.799	5.55253	4.46824e-18	5.87628e-14	Ubr2	ubiquitin protein ligase E3 component n-recognin 2
chr3	45378700	45381900	P14Ctrl_peak_686	33.4693	3.51975	4.51269e-18	5.91759e-14	Pcdh10	protocadherin 10
chr6	116042700	116043900	P14Ctrl_peak_687	35.5109	3.73445	4.5193e-18	5.92056e-14	Tmcc1	transmembrane and coiled coil domains 1
chr6	48063200	48065000	P14Ctrl_peak_688	32.0509	3.37059	4.5532e-18	5.95924e-14	Zfp746	zinc finger protein 746
chr4	24649400	24650200	P14Ctrl_peak_689	60.4006	6.35194	4.57127e-18	5.97714e-14	Klhl32	kelch-like 32
chr2	180474000	180474600	P14Ctrl_peak_690	151.09	15.8892	4.58794e-18	5.99317e-14	Slco4a1	solute carrier organic anion transporter family, member 4a1
chr11	100704600	100705600	P14Ctrl_peak_691	69.2692	7.28459	4.59919e-18	6.00211e-14	.	intergenic
chr8	110881400	110882200	P14Ctrl_peak_692	42.3803	4.45686	4.61045e-18	6.01104e-14	.	intergenic
chr2	21367200	21369100	P14Ctrl_peak_693	63.0435	6.62987	4.63875e-18	6.04215e-14	.	intergenic
chr16	10541900	10542700	P14Ctrl_peak_694	39.3022	4.13316	4.75464e-18	6.16746e-14	.	intergenic
chr2	127296900	127298300	P14Ctrl_peak_695	75.9273	7.98478	4.84857e-18	6.2514e-14	Stard7	START domain containing 7
chr8	9987200	9988800	P14Ctrl_peak_696	51.7121	5.43823	4.84992e-18	6.2514e-14	Abhd13	abhydrolase domain containing 13
chr13	55312000	55315300	P14Ctrl_peak_697	36.9707	3.88797	4.94716e-18	6.35868e-14	.	intergenic
chr2	139676800	139678500	P14Ctrl_peak_698	26.9244	2.83147	4.96564e-18	6.3764e-14	.	intergenic
chr7	105555000	105556000	P14Ctrl_peak_699	33.0039	3.4708	5.06663e-18	6.4634e-14	Smpd1	sphingomyelin phosphodiesterase 1, acid lysosomal
chr1	78416700	78418800	P14Ctrl_peak_700	45.0114	4.73356	5.11941e-18	6.51852e-14	Sgpp2	sphingosine-1-phosphate phosphotase 2
chr4	148239500	148241700	P14Ctrl_peak_701	110.002	11.5682	5.12898e-18	6.52461e-14	Ptchd2	patched domain containing 2
chr9	63144200	63146400	P14Ctrl_peak_702	128.898	13.5554	5.1672e-18	6.55484e-14	Skor1	SKI family transcriptional corepressor 1
chr2	143813200	143815400	P14Ctrl_peak_703	26.2239	2.7578	5.17437e-18	6.55782e-14	Pcsk2	proprotein convertase subtilisin/kexin type 2
chr16	94691100	94694000	P14Ctrl_peak_704	35.4404	3.72703	5.21966e-18	6.60907e-14	Dyrk1a	dual-specificity tyrosine-(Y)-phosphorylation regulated kinase 1a
chrX	103473500	103474200	P14Ctrl_peak_705	126.084	13.2594	5.24125e-18	6.62408e-14	Tsix	X (inactive)-specific transcript, opposite strand
chrX	103473500	103474200	P14Ctrl_peak_705	126.084	13.2594	5.24125e-18	6.62408e-14	Xist	inactive X specific transcripts
chr13	43200000	43201100	P14Ctrl_peak_706	27.4495	2.88669	5.28333e-18	6.66354e-14	Gfod1	glucose-fructose oxidoreductase domain containing 1
chr1	134505900	134506800	P14Ctrl_peak_707	42.7097	4.49151	5.3424e-18	6.70214e-14	.	intergenic
chr17	14943200	14944300	P14Ctrl_peak_708	25.1825	2.64828	5.36378e-18	6.72277e-14	.	intergenic
chr10	80129700	80133000	P14Ctrl_peak_709	25.0289	2.63213	5.37161e-18	6.72638e-14	Bc1	brain cytoplasmic RNA 1
chr15	19013000	19014100	P14Ctrl_peak_710	41.7127	4.38666	5.38966e-18	6.7366e-14	.	intergenic
chr11	6598600	6603300	P14Ctrl_peak_711	29.1871	3.06941	5.40443e-18	6.74885e-14	Nacad	NAC alpha domain containing
chr5	118762600	118764100	P14Ctrl_peak_712	65.1147	6.84769	5.44392e-18	6.79193e-14	Med13l	mediator complex subunit 13-like
chr14	122474400	122477000	P14Ctrl_peak_713	30.6693	3.22529	5.49168e-18	6.82585e-14	.	intergenic
chr12	81772400	81773200	P14Ctrl_peak_714	70.9566	7.46205	5.49617e-18	6.82585e-14	.	intergenic
chr12	105491800	105493000	P14Ctrl_peak_715	58.1383	6.11403	5.51293e-18	6.83419e-14	D430019H16Rik	RIKEN cDNA D430019H16 gene
chr19	42268200	42270500	P14Ctrl_peak_716	25.6912	2.70177	5.52467e-18	6.8344e-14	Golga7b	golgi autoantigen, golgin subfamily a, 7B
chr12	81314100	81316200	P14Ctrl_peak_717	55.8434	5.87269	5.52499e-18	6.8344e-14	Slc8a3	solute carrier family 8 (sodium/calcium exchanger), member 3
chr11	32515900	32516600	P14Ctrl_peak_718	41.892	4.40551	5.53054e-18	6.8344e-14	.	intergenic
chr9	122166100	122169400	P14Ctrl_peak_719	36.1784	3.80465	5.5776e-18	6.87678e-14	Snrk	SNF related kinase
chr4	108633200	108634200	P14Ctrl_peak_720	55.4666	5.83306	5.63094e-18	6.92999e-14	Cc2d1b	coiled-coil and C2 domain containing 1B
chr4	33943400	33945500	P14Ctrl_peak_721	162.008	17.0374	5.65272e-18	6.93808e-14	Cnr1	cannabinoid receptor 1 (brain)
chr2	153399100	153402800	P14Ctrl_peak_722	37.2559	3.91796	5.66306e-18	6.9444e-14	Asxl1	additional sex combs like 1
chr8	111450000	111451100	P14Ctrl_peak_723	48.8457	5.13679	5.69453e-18	6.96417e-14	Wdr59	WD repeat domain 59
chr11	55280800	55285100	P14Ctrl_peak_724	122.066	12.8369	5.71e-18	6.97682e-14	Fat2	FAT tumor suppressor homolog 2 (Drosophila)
chr18	37714600	37717400	P14Ctrl_peak_725	54.7543	5.75815	5.73769e-18	6.99882e-14	Pcdhga7	protocadherin gamma subfamily A, 7
chr18	37714600	37717400	P14Ctrl_peak_725	54.7543	5.75815	5.73769e-18	6.99882e-14	Gm37013	NA
chr18	37714600	37717400	P14Ctrl_peak_725	54.7543	5.75815	5.73769e-18	6.99882e-14	Gm38666	NA
chr18	37714600	37717400	P14Ctrl_peak_725	54.7543	5.75815	5.73769e-18	6.99882e-14	Pcdha7-g	NA
chr18	37714600	37717400	P14Ctrl_peak_725	54.7543	5.75815	5.73769e-18	6.99882e-14	Pcdhga1	protocadherin gamma subfamily A, 1
chr18	37714600	37717400	P14Ctrl_peak_725	54.7543	5.75815	5.73769e-18	6.99882e-14	Pcdhga2	protocadherin gamma subfamily A, 2
chr18	37714600	37717400	P14Ctrl_peak_725	54.7543	5.75815	5.73769e-18	6.99882e-14	Pcdhga3	protocadherin gamma subfamily A, 3
chr18	37714600	37717400	P14Ctrl_peak_725	54.7543	5.75815	5.73769e-18	6.99882e-14	Pcdhgb1	protocadherin gamma subfamily B, 1
chr18	37714600	37717400	P14Ctrl_peak_725	54.7543	5.75815	5.73769e-18	6.99882e-14	Pcdhga4	protocadherin gamma subfamily A, 4
chr18	37714600	37717400	P14Ctrl_peak_725	54.7543	5.75815	5.73769e-18	6.99882e-14	Pcdhgb2	protocadherin gamma subfamily B, 2
chr18	37714600	37717400	P14Ctrl_peak_725	54.7543	5.75815	5.73769e-18	6.99882e-14	Pcdhga5	protocadherin gamma subfamily A, 5
chr18	37714600	37717400	P14Ctrl_peak_725	54.7543	5.75815	5.73769e-18	6.99882e-14	Pcdhga6	protocadherin gamma subfamily A, 6
chr4	152025600	152027100	P14Ctrl_peak_726	61.2562	6.44191	5.73829e-18	6.99882e-14	.	intergenic
chr2	129125100	129126300	P14Ctrl_peak_727	74.3851	7.8226	5.75101e-18	7.0035e-14	Polr1b	polymerase (RNA) I polypeptide B
chr1	59639400	59640000	P14Ctrl_peak_728	56.7468	5.9677	5.77816e-18	7.02229e-14	Sumo1	SMT3 suppressor of mif two 3 homolog 1 (yeast)
chr7	143846900	143848500	P14Ctrl_peak_729	68.0174	7.15295	5.86568e-18	7.10961e-14	.	intergenic
chr17	34118400	34119900	P14Ctrl_peak_730	39.0054	4.10195	5.90595e-18	7.14568e-14	Brd2	bromodomain containing 2
chr2	3779400	3780100	P14Ctrl_peak_731	31.526	3.31538	5.97445e-18	7.21152e-14	Fam107b	family with sequence similarity 107, member B
chr6	113493800	113495400	P14Ctrl_peak_732	67.0842	7.05481	6.08149e-18	7.32551e-14	Prrt3	proline-rich transmembrane protein 3
chr10	105573600	105575800	P14Ctrl_peak_733	27.0333	2.84291	6.1184e-18	7.33751e-14	.	intergenic
chr4	151061700	151062900	P14Ctrl_peak_734	34.0611	3.58198	6.14743e-18	7.36532e-14	Camta1	calmodulin binding transcription activator 1
chr10	99022700	99023500	P14Ctrl_peak_735	28.3854	2.98511	6.17879e-18	7.3904e-14	.	intergenic
chr11	76257300	76258800	P14Ctrl_peak_736	46.2946	4.8685	6.23878e-18	7.44637e-14	Nxn	nucleoredoxin
chr16	89897400	89898600	P14Ctrl_peak_737	44.1348	4.64137	6.24199e-18	7.44637e-14	Tiam1	T cell lymphoma invasion and metastasis 1
chr2	31292100	31293700	P14Ctrl_peak_738	27.5563	2.89792	6.30798e-18	7.49879e-14	Ncs1	neuronal calcium sensor 1
chr14	93885300	93888900	P14Ctrl_peak_739	56.5365	5.94558	6.36633e-18	7.55497e-14	Pcdh9	protocadherin 9
chr5	143243900	143248000	P14Ctrl_peak_740	55.9397	5.88282	6.3739e-18	7.55736e-14	.	intergenic
chr6	116405700	116406900	P14Ctrl_peak_741	42.0407	4.42115	6.38842e-18	7.56709e-14	.	intergenic
chr5	115482200	115483200	P14Ctrl_peak_742	89.4608	9.40801	6.39322e-18	7.56709e-14	.	intergenic
chr11	121327500	121328500	P14Ctrl_peak_743	147.638	15.5262	6.45552e-18	7.63419e-14	Wdr45b	WD repeat domain 45B
chr4	151980500	151981600	P14Ctrl_peak_744	48.4745	5.09775	6.51716e-18	7.70039e-14	Dnajc11	DnaJ (Hsp40) homolog, subfamily C, member 11
chr5	53277700	53278600	P14Ctrl_peak_745	63.8395	6.71359	6.55824e-18	7.74221e-14	Smim20	small integral membrane protein 20
chr5	123699900	123701200	P14Ctrl_peak_746	29.6554	3.11867	6.58925e-18	7.75863e-14	.	intergenic
chr7	12809200	12811700	P14Ctrl_peak_747	119.521	12.5693	6.71493e-18	7.88127e-14	Zfp329	zinc finger protein 329
chr3	53043000	53043800	P14Ctrl_peak_748	37.657	3.96015	6.71719e-18	7.88127e-14	.	intergenic
chr18	60712600	60713700	P14Ctrl_peak_749	27.2966	2.8706	6.77114e-18	7.92481e-14	.	intergenic
chr16	96001600	96003300	P14Ctrl_peak_750	29.5064	3.103	6.7789e-18	7.92707e-14	.	intergenic
chr9	44347900	44348600	P14Ctrl_peak_751	172.167	18.1056	6.82302e-18	7.97182e-14	.	intergenic
chr11	104423700	104425400	P14Ctrl_peak_752	30.1029	3.16573	6.83148e-18	7.97484e-14	Kansl1	KAT8 regulatory NSL complex subunit 1
chr8	124902600	124903800	P14Ctrl_peak_753	36.5541	3.84416	6.83732e-18	7.97484e-14	Sprtn	SprT-like N-terminal domain
chr11	5714800	5718300	P14Ctrl_peak_754	33.1436	3.4855	6.88952e-18	8.02197e-14	Urgcp	upregulator of cell proliferation
chr9	44923100	44924300	P14Ctrl_peak_755	91.5135	9.62388	6.89919e-18	8.02636e-14	Ube4a	ubiquitination factor E4A
chr8	60911900	60913200	P14Ctrl_peak_756	80.5834	8.47443	6.9119e-18	8.02743e-14	Clcn3	chloride channel 3
chr13	28951600	28953700	P14Ctrl_peak_757	25.6063	2.69285	6.92485e-18	8.03555e-14	Sox4	SRY (sex determining region Y)-box 4
chr11	60730800	60732800	P14Ctrl_peak_758	45.1751	4.75077	6.93069e-18	8.03555e-14	.	intergenic
chr16	3984700	3987300	P14Ctrl_peak_759	27.9828	2.94277	6.9653e-18	8.06879e-14	Slx4	SLX4 structure-specific endonuclease subunit homolog (S. cerevisiae)
chr7	16116300	16118200	P14Ctrl_peak_760	42.7912	4.50007	6.99895e-18	8.094e-14	Napa	N-ethylmaleimide sensitive fusion protein attachment protein alpha
chr5	130340500	130341300	P14Ctrl_peak_761	81.7622	8.5984	7.07873e-18	8.17931e-14	.	intergenic
chr2	4610800	4613200	P14Ctrl_peak_762	31.317	3.29341	7.18919e-18	8.28584e-14	Frmd4a	FERM domain containing 4A
chrX	134604800	134606400	P14Ctrl_peak_763	30.1424	3.16988	7.33219e-18	8.43637e-14	Hnrnph2	heterogeneous nuclear ribonucleoprotein H2
chr1	194619100	194620600	P14Ctrl_peak_764	22.6834	2.38546	7.38479e-18	8.48256e-14	.	intergenic
chr14	79426600	79428900	P14Ctrl_peak_765	113.87	11.9749	7.4432e-18	8.51598e-14	Kbtbd7	kelch repeat and BTB (POZ) domain containing 7
chr2	30261700	30262700	P14Ctrl_peak_766	34.4799	3.62602	7.44814e-18	8.51598e-14	.	intergenic
chr1	133299600	133301800	P14Ctrl_peak_767	30.7068	3.22923	7.50618e-18	8.56417e-14	Plekha6	pleckstrin homology domain containing, family A member 6
chr2	167482200	167484700	P14Ctrl_peak_768	36.1361	3.8002	7.53819e-18	8.59349e-14	.	intergenic
chr5	32792800	32793900	P14Ctrl_peak_769	83.1958	8.74916	7.58134e-18	8.62823e-14	Prr14l	proline rich 14-like
chr9	66778600	66779300	P14Ctrl_peak_770	59.8734	6.2965	7.66032e-18	8.6746e-14	Aph1b	anterior pharynx defective 1b homolog (C. elegans)
chr7	25710900	25713200	P14Ctrl_peak_771	23.8469	2.50782	7.7612e-18	8.75242e-14	Ccdc97	coiled-coil domain containing 97
chr7	89141600	89142000	P14Ctrl_peak_772	136.845	14.3911	7.79238e-18	8.77346e-14	Tmem135	transmembrane protein 135
chr4	134278100	134279200	P14Ctrl_peak_773	40.544	4.26374	7.79919e-18	8.77346e-14	Pdik1l	PDLIM1 interacting kinase 1 like
chr8	60929000	60929500	P14Ctrl_peak_774	61.0377	6.41894	7.85576e-18	8.8298e-14	Clcn3	chloride channel 3
chr8	84211000	84212900	P14Ctrl_peak_775	41.0025	4.31197	7.91013e-18	8.86911e-14	.	intergenic
chr2	72970000	72971400	P14Ctrl_peak_776	55.1409	5.79881	7.9168e-18	8.86911e-14	Sp3	trans-acting transcription factor 3
chr13	11553300	11554600	P14Ctrl_peak_777	56.0879	5.8984	7.98619e-18	8.92475e-14	Ryr2	ryanodine receptor 2, cardiac
chr4	123000100	123002300	P14Ctrl_peak_778	48.2473	5.07385	7.99187e-18	8.92475e-14	Mycl	v-myc myelocytomatosis viral oncogene homolog, lung carcinoma derived (avian)
chr3	96597300	96599800	P14Ctrl_peak_779	30.4334	3.20048	8.11222e-18	9.03598e-14	.	intergenic
chr8	125468000	125468800	P14Ctrl_peak_780	30.3688	3.19369	8.22315e-18	9.13711e-14	Sipa1l2	signal-induced proliferation-associated 1 like 2
chr8	121651500	121652400	P14Ctrl_peak_781	53.1806	5.59266	8.26379e-18	9.17459e-14	.	intergenic
chr3	108406500	108407600	P14Ctrl_peak_782	228.849	24.0666	8.29115e-18	9.18269e-14	.	intergenic
chr8	71358800	71360800	P14Ctrl_peak_783	31.6022	3.3234	8.40087e-18	9.27402e-14	.	intergenic
chr5	72136300	72136900	P14Ctrl_peak_784	91.6577	9.63905	8.41852e-18	9.28597e-14	.	intergenic
chr8	110956700	110958100	P14Ctrl_peak_785	34.2027	3.59687	8.4907e-18	9.35043e-14	St3gal2	ST3 beta-galactoside alpha-2,3-sialyltransferase 2
chr13	51702100	51703400	P14Ctrl_peak_786	29.5965	3.11248	8.53686e-18	9.38608e-14	Sema4d	sema domain, immunoglobulin domain (Ig), transmembrane domain (TM) and short cytoplasmic domain, (semaphorin) 4D
chr1	171258700	171259500	P14Ctrl_peak_787	93.4016	9.82244	8.5599e-18	9.40382e-14	.	intergenic
chr17	26142500	26143500	P14Ctrl_peak_788	43.563	4.58124	8.65169e-18	9.49518e-14	Axin1	axin 1
chr8	106053200	106053900	P14Ctrl_peak_789	65.0347	6.83928	8.86823e-18	9.68782e-14	.	intergenic
chr13	49382900	49384900	P14Ctrl_peak_790	80.3986	8.455	8.96759e-18	9.78066e-14	Bicd2	bicaudal D homolog 2 (Drosophila)
chr4	129991900	129993500	P14Ctrl_peak_791	28.2923	2.97532	9.06983e-18	9.87633e-14	.	intergenic
chr9	96054600	96055300	P14Ctrl_peak_792	47.9956	5.04739	9.12738e-18	9.92313e-14	Xrn1	5'-3' exoribonuclease 1
chr9	118061400	118062300	P14Ctrl_peak_793	125.813	13.2309	9.25513e-18	1.0054e-13	.	intergenic
chr10	88445700	88446300	P14Ctrl_peak_794	59.2814	6.23424	9.29823e-18	1.00847e-13	Gnptab	N-acetylglucosamine-1-phosphate transferase, alpha and beta subunits
chr1	72585600	72586700	P14Ctrl_peak_795	94.1882	9.90516	9.39486e-18	1.01733e-13	Smarcal1	SWI/SNF related matrix associated, actin dependent regulator of chromatin, subfamily a-like 1
chr8	104226600	104228400	P14Ctrl_peak_796	57.6016	6.05758	9.49753e-18	1.02763e-13	Tk2	thymidine kinase 2, mitochondrial
chr9	55437000	55438400	P14Ctrl_peak_797	42.2977	4.44817	9.59574e-18	1.03579e-13	.	intergenic
chr16	33495600	33497700	P14Ctrl_peak_798	44.8148	4.71288	9.84155e-18	1.05645e-13	Zfp148	zinc finger protein 148
chr14	8089800	8090500	P14Ctrl_peak_799	70.0885	7.37075	1.00034e-17	1.0713e-13	Rpp14	ribonuclease P 14 subunit
chr17	35930200	35932100	P14Ctrl_peak_800	32.41	3.40835	1.00533e-17	1.07495e-13	.	intergenic
chr5	148076000	148078600	P14Ctrl_peak_801	34.7667	3.65619	1.01957e-17	1.08761e-13	Mtus2	microtubule associated tumor suppressor candidate 2
chr19	41829900	41832700	P14Ctrl_peak_802	40.6899	4.2791	1.02115e-17	1.08844e-13	.	intergenic
chr7	45005200	45009200	P14Ctrl_peak_803	23.2798	2.44819	1.03091e-17	1.09798e-13	Scaf1	SR-related CTD-associated factor 1
chr5	23497500	23498400	P14Ctrl_peak_804	202.207	21.2648	1.03353e-17	1.09883e-13	Kmt2e	lysine (K)-specific methyltransferase 2E
chr12	69372500	69373600	P14Ctrl_peak_805	27.389	2.88032	1.03413e-17	1.09883e-13	.	intergenic
chr4	133847100	133848200	P14Ctrl_peak_806	44.8525	4.71685	1.03651e-17	1.09965e-13	Rps6ka1	ribosomal protein S6 kinase polypeptide 1
chr2	136116000	136117000	P14Ctrl_peak_807	95.1223	10.0034	1.03858e-17	1.10099e-13	Pak7	p21 protein (Cdc42/Rac)-activated kinase 7
chr6	70904000	70904800	P14Ctrl_peak_808	79.1161	8.32012	1.03993e-17	1.10156e-13	Eif2ak3	eukaryotic translation initiation factor 2 alpha kinase 3
chr1	85848900	85849800	P14Ctrl_peak_809	37.3675	3.92969	1.04151e-17	1.10237e-13	Cab39	calcium binding protein 39
chr5	135159100	135160200	P14Ctrl_peak_810	67.8618	7.13659	1.04585e-17	1.10348e-13	.	intergenic
chr11	60864200	60865400	P14Ctrl_peak_811	32.9236	3.46236	1.04767e-17	1.10348e-13	.	intergenic
chr8	70649000	70650100	P14Ctrl_peak_812	75.9091	7.98287	1.04823e-17	1.10348e-13	Pgpep1	pyroglutamyl-peptidase I
chr2	92953200	92954800	P14Ctrl_peak_813	31.6357	3.32692	1.05061e-17	1.10514e-13	Syt13	synaptotagmin XIII
chr13	29909000	29910200	P14Ctrl_peak_814	64.2238	6.754	1.0534e-17	1.10719e-13	E2f3	E2F transcription factor 3
chr17	34645100	34646200	P14Ctrl_peak_815	37.7429	3.96917	1.05419e-17	1.10719e-13	Fkbpl	FK506 binding protein-like
chr17	90454600	90456000	P14Ctrl_peak_816	40.3682	4.24526	1.06689e-17	1.1188e-13	Nrxn1	neurexin I
chr1	167078300	167079800	P14Ctrl_peak_817	29.1392	3.06438	1.07736e-17	1.12588e-13	.	intergenic
chr2	3224600	3227600	P14Ctrl_peak_818	31.6287	3.32618	1.07778e-17	1.12588e-13	.	intergenic
chr14	70466600	70468800	P14Ctrl_peak_819	29.494	3.10169	1.08296e-17	1.13042e-13	Phyhip	phytanoyl-CoA hydroxylase interacting protein
chr13	54107000	54108000	P14Ctrl_peak_820	130.83	13.7586	1.08649e-17	1.13237e-13	Sfxn1	sideroflexin 1
chr19	44836100	44836800	P14Ctrl_peak_821	18.7209	1.96875	1.10355e-17	1.14705e-13	Pax2	paired box 2
chr7	140150600	140151900	P14Ctrl_peak_822	88.117	9.26669	1.10395e-17	1.14705e-13	Sprn	shadow of prion protein
chr11	55250500	55252600	P14Ctrl_peak_823	42.54	4.47366	1.11064e-17	1.15225e-13	Fat2	FAT tumor suppressor homolog 2 (Drosophila)
chr9	75008600	75010500	P14Ctrl_peak_824	45.5659	4.79187	1.11516e-17	1.15518e-13	Fam214a	family with sequence similarity 214, member A
chr4	142104000	142105100	P14Ctrl_peak_825	58.2856	6.12952	1.11831e-17	1.15668e-13	Kazn	kazrin, periplakin interacting protein
chr2	118789500	118795100	P14Ctrl_peak_826	33.0027	3.47068	1.12127e-17	1.15886e-13	.	intergenic
chr17	28059100	28062900	P14Ctrl_peak_827	136.914	14.3983	1.12328e-17	1.16005e-13	Anks1	ankyrin repeat and SAM domain containing 1
chrX	152269800	152272100	P14Ctrl_peak_828	32.4642	3.41405	1.13157e-17	1.16762e-13	.	intergenic
chr15	78537900	78539700	P14Ctrl_peak_829	27.3646	2.87775	1.13329e-17	1.16772e-13	Sstr3	somatostatin receptor 3
chr15	76329000	76329900	P14Ctrl_peak_830	75.4169	7.93111	1.1369e-17	1.16969e-13	.	intergenic
chr4	155221400	155222900	P14Ctrl_peak_831	27.7927	2.92278	1.13967e-17	1.17165e-13	Ski	ski sarcoma viral oncogene homolog (avian)
chr9	75397500	75398700	P14Ctrl_peak_832	57.5308	6.05014	1.14539e-17	1.17664e-13	.	intergenic
chr4	107873000	107876600	P14Ctrl_peak_833	39.3474	4.13791	1.14785e-17	1.17684e-13	Lrp8	low density lipoprotein receptor-related protein 8, apolipoprotein e receptor
chr5	31510700	31511500	P14Ctrl_peak_834	53.1614	5.59064	1.14887e-17	1.17684e-13	Gpn1	GPN-loop GTPase 1
chr8	25022400	25023300	P14Ctrl_peak_835	39.9452	4.20078	1.15142e-17	1.1775e-13	.	intergenic
chr7	38220800	38222000	P14Ctrl_peak_836	64.8023	6.81483	1.15758e-17	1.18203e-13	.	intergenic
chr17	56562500	56563600	P14Ctrl_peak_837	40.2169	4.22935	1.16258e-17	1.18617e-13	.	intergenic
chr8	22659600	22661500	P14Ctrl_peak_838	99.7648	10.4916	1.16338e-17	1.18617e-13	Ikbkb	inhibitor of kappaB kinase beta
chr10	75309600	75311700	P14Ctrl_peak_839	53.4157	5.61739	1.16663e-17	1.18859e-13	Specc1l	sperm antigen with calponin homology and coiled-coil domains 1-like
chr3	87924200	87925400	P14Ctrl_peak_840	67.2866	7.0761	1.16874e-17	1.18985e-13	.	intergenic
chr5	69110000	69110900	P14Ctrl_peak_841	34.2252	3.59924	1.1926e-17	1.21143e-13	.	intergenic
chr8	110969900	110971700	P14Ctrl_peak_842	42.3542	4.45411	1.19883e-17	1.21554e-13	St3gal2	ST3 beta-galactoside alpha-2,3-sialyltransferase 2
chr11	53372100	53373100	P14Ctrl_peak_843	28.7566	3.02414	1.19933e-17	1.21554e-13	Aff4	AF4/FMR2 family, member 4
chr17	66337000	66338300	P14Ctrl_peak_844	57.0091	5.99528	1.21299e-17	1.22847e-13	Mtcl1	NA
chr19	40325200	40326800	P14Ctrl_peak_845	102.389	10.7675	1.21552e-17	1.23011e-13	Sorbs1	sorbin and SH3 domain containing 1
chr16	35303400	35304800	P14Ctrl_peak_846	63.3512	6.66223	1.22747e-17	1.24037e-13	.	intergenic
chr6	38490300	38492000	P14Ctrl_peak_847	34.7447	3.65387	1.23912e-17	1.25028e-13	Ubn2	ubinuclein 2
chr8	125491000	125492800	P14Ctrl_peak_848	32.13	3.37891	1.25021e-17	1.25867e-13	Sipa1l2	signal-induced proliferation-associated 1 like 2
chr19	45751500	45752300	P14Ctrl_peak_849	134.964	14.1933	1.25247e-17	1.26002e-13	Mgea5	meningioma expressed antigen 5 (hyaluronidase)
chr17	35956700	35957300	P14Ctrl_peak_850	88.7637	9.3347	1.25373e-17	1.26035e-13	Abcf1	ATP-binding cassette, sub-family F (GCN20), member 1
chr11	68943000	68945200	P14Ctrl_peak_851	32.4498	3.41254	1.26891e-17	1.27374e-13	Arhgef15	Rho guanine nucleotide exchange factor (GEF) 15
chr2	148675200	148676100	P14Ctrl_peak_852	94.3471	9.92187	1.27834e-17	1.28115e-13	.	intergenic
chr16	17452000	17452800	P14Ctrl_peak_853	80.6413	8.48052	1.27913e-17	1.28115e-13	.	intergenic
chr2	132750100	132751000	P14Ctrl_peak_854	89.7665	9.44016	1.28672e-17	1.28687e-13	.	intergenic
chr17	27434200	27438000	P14Ctrl_peak_855	32.8882	3.45864	1.28992e-17	1.28912e-13	Grm4	glutamate receptor, metabotropic 4
chr11	60777400	60780500	P14Ctrl_peak_856	40.5758	4.26709	1.30117e-17	1.29655e-13	Smcr8	Smith-Magenis syndrome chromosome region, candidate 8 homolog (human)
chr4	131923800	131926200	P14Ctrl_peak_857	36.8071	3.87076	1.31452e-17	1.30698e-13	Epb4.1	erythrocyte protein band 4.1
chr7	121647600	121649700	P14Ctrl_peak_858	40.5904	4.26863	1.32825e-17	1.31679e-13	Usp31	ubiquitin specific peptidase 31
chr8	107044200	107045900	P14Ctrl_peak_859	55.4485	5.83116	1.34506e-17	1.33249e-13	.	intergenic
chr15	6796000	6797200	P14Ctrl_peak_860	114.459	12.0369	1.35197e-17	1.33738e-13	Rictor	RPTOR independent companion of MTOR, complex 2
chr15	27605900	27606500	P14Ctrl_peak_861	60.6027	6.3732	1.35751e-17	1.34183e-13	Otulin	NA
chrX	101384100	101385400	P14Ctrl_peak_862	36.4791	3.83627	1.35908e-17	1.34183e-13	Gjb1	gap junction protein, beta 1
chr8	9769900	9771100	P14Ctrl_peak_863	27.9179	2.93595	1.36106e-17	1.34183e-13	Fam155a	family with sequence similarity 155, member A
chr9	44715100	44716700	P14Ctrl_peak_864	29.2535	3.0764	1.3614e-17	1.34183e-13	Phldb1	pleckstrin homology-like domain, family B, member 1
chr15	75974300	75975600	P14Ctrl_peak_865	35.6737	3.75157	1.36537e-17	1.3438e-13	Zfp707	zinc finger protein 707
chr5	147546400	147548300	P14Ctrl_peak_866	68.3577	7.18873	1.39056e-17	1.36536e-13	Pan3	PAN3 polyA specific ribonuclease subunit homolog (S. cerevisiae)
chr12	100550900	100551700	P14Ctrl_peak_867	36.7365	3.86334	1.40156e-17	1.37248e-13	Rps6ka5	ribosomal protein S6 kinase, polypeptide 5
chr4	128751300	128752900	P14Ctrl_peak_868	50.1666	5.27569	1.41709e-17	1.38668e-13	Phc2	polyhomeotic-like 2 (Drosophila)
chr2	180463800	180464800	P14Ctrl_peak_869	80.9787	8.516	1.43538e-17	1.40156e-13	Slco4a1	solute carrier organic anion transporter family, member 4a1
chr10	112925500	112929000	P14Ctrl_peak_870	29.0799	3.05814	1.4408e-17	1.40484e-13	Atxn7l3b	ataxin 7-like 3B
chr4	53567200	53567700	P14Ctrl_peak_871	129.345	13.6023	1.4462e-17	1.40909e-13	Slc44a1	solute carrier family 44, member 1
chr15	81686800	81688100	P14Ctrl_peak_872	40.2783	4.2358	1.46083e-17	1.41928e-13	L3mbtl2	l(3)mbt-like 2 (Drosophila)
chr15	81686800	81688100	P14Ctrl_peak_872	40.2783	4.2358	1.46083e-17	1.41928e-13	Chadl	chondroadherin-like
chr4	58486400	58487200	P14Ctrl_peak_873	63.4234	6.66983	1.47e-17	1.42615e-13	Lpar1	lysophosphatidic acid receptor 1
chr1	175963600	175964200	P14Ctrl_peak_874	82.6192	8.68852	1.47804e-17	1.43294e-13	Pld5	phospholipase D family, member 5
chr17	25963900	25965600	P14Ctrl_peak_875	28.2545	2.97135	1.49671e-17	1.44794e-13	Capn15	calpain 15
chr1	133131300	133133600	P14Ctrl_peak_876	46.6038	4.90102	1.49913e-17	1.44925e-13	Ppp1r15b	protein phosphatase 1, regulatory (inhibitor) subunit 15b
chr10	79065700	79066400	P14Ctrl_peak_877	72.1245	7.58486	1.53851e-17	1.48416e-13	2610008E11Rik	RIKEN cDNA 2610008E11 gene
chr17	56123700	56125000	P14Ctrl_peak_878	25.1006	2.63966	1.54419e-17	1.48729e-13	Sema6b	sema domain, transmembrane domain (TM), and cytoplasmic domain, (semaphorin) 6B
chr7	29933600	29935300	P14Ctrl_peak_879	49.7511	5.232	1.54503e-17	1.48729e-13	Zfp74	zinc finger protein 74
chr2	20967100	20970200	P14Ctrl_peak_880	34.5268	3.63096	1.55645e-17	1.49722e-13	.	intergenic
chr12	112821100	112822100	P14Ctrl_peak_881	50.7965	5.34194	1.56516e-17	1.50347e-13	Cdca4	cell division cycle associated 4
chr5	3691900	3693600	P14Ctrl_peak_882	67.286	7.07603	1.56821e-17	1.50534e-13	.	intergenic
chr11	43584900	43587400	P14Ctrl_peak_883	108.083	11.3664	1.56981e-17	1.50581e-13	.	intergenic
chr13	70602000	70607000	P14Ctrl_peak_884	31.6323	3.32656	1.58039e-17	1.5149e-13	Ice1	NA
chr9	40972700	40973700	P14Ctrl_peak_885	215.485	22.6612	1.58191e-17	1.51528e-13	Crtam	cytotoxic and regulatory T cell molecule
chr5	107510200	107510900	P14Ctrl_peak_886	51.5489	5.42106	1.59987e-17	1.53034e-13	A830010M20Rik	RIKEN cDNA A830010M20 gene
chr3	87535300	87537100	P14Ctrl_peak_887	29.2328	3.07423	1.60475e-17	1.5331e-13	Etv3	ets variant gene 3
chr2	153222500	153225300	P14Ctrl_peak_888	58.2419	6.12493	1.60654e-17	1.53349e-13	Tspyl3	TSPY-like 3
chr8	105663700	105664400	P14Ctrl_peak_889	27.2386	2.86451	1.6129e-17	1.5374e-13	Ctcf	CCCTC-binding factor
chr8	123996300	123998200	P14Ctrl_peak_890	48.2164	5.0706	1.61533e-17	1.53756e-13	.	intergenic
chr15	31616700	31617500	P14Ctrl_peak_891	52.6579	5.53768	1.62121e-17	1.54208e-13	.	intergenic
chr7	30361800	30362900	P14Ctrl_peak_892	67.8485	7.13519	1.6286e-17	1.54694e-13	Lrfn3	leucine rich repeat and fibronectin type III domain containing 3
chr2	91917200	91918800	P14Ctrl_peak_893	28.0971	2.95479	1.64424e-17	1.55717e-13	Ambra1	autophagy/beclin 1 regulator 1
chr7	18991500	18992900	P14Ctrl_peak_894	39.8276	4.18841	1.64509e-17	1.55717e-13	.	intergenic
chr8	22861700	22862900	P14Ctrl_peak_895	45.2755	4.76133	1.64968e-17	1.55935e-13	.	intergenic
chr9	108574200	108576800	P14Ctrl_peak_896	35.1122	3.69253	1.66399e-17	1.5696e-13	Wdr6	WD repeat domain 6
chr9	119462300	119465600	P14Ctrl_peak_897	70.186	7.38101	1.67124e-17	1.5732e-13	Exog	endo/exonuclease (5'-3'), endonuclease G-like
chr17	25830200	25834900	P14Ctrl_peak_898	28.1512	2.96048	1.67242e-17	1.5732e-13	.	intergenic
chr2	157020000	157021600	P14Ctrl_peak_899	37.1411	3.90589	1.68177e-17	1.5809e-13	Soga1	suppressor of glucose, autophagy associated 1
chr3	54804100	54804600	P14Ctrl_peak_900	78.2947	8.23375	1.68791e-17	1.5851e-13	Rfxap	regulatory factor X-associated protein
chr3	54804100	54804600	P14Ctrl_peak_900	78.2947	8.23375	1.68791e-17	1.5851e-13	Rfxap	regulatory factor X-associated protein
chr4	120133400	120134400	P14Ctrl_peak_901	33.4624	3.51902	1.69516e-17	1.5902e-13	Hivep3	human immunodeficiency virus type I enhancer binding protein 3
chr2	119941200	119941800	P14Ctrl_peak_902	92.3724	9.7142	1.70086e-17	1.59334e-13	Mga	MAX gene associated
chr18	74279900	74281100	P14Ctrl_peak_903	47.9087	5.03825	1.72044e-17	1.61057e-13	Mbd1	methyl-CpG binding domain protein 1
chr11	120090600	120092000	P14Ctrl_peak_904	66.1854	6.96029	1.72332e-17	1.61217e-13	Enthd2	ENTH domain containing 2
chr4	47015500	47016900	P14Ctrl_peak_905	67.5016	7.09871	1.73174e-17	1.61893e-13	Anks6	ankyrin repeat and sterile alpha motif domain containing 6
chr17	65848600	65850300	P14Ctrl_peak_906	29.9511	3.14976	1.73871e-17	1.62433e-13	Ralbp1	ralA binding protein 1
chr5	122443400	122444900	P14Ctrl_peak_907	22.2074	2.3354	1.75238e-17	1.63486e-13	Anapc7	anaphase promoting complex subunit 7
chr5	137501200	137502100	P14Ctrl_peak_908	45.3833	4.77267	1.75816e-17	1.63577e-13	.	intergenic
chr19	22986700	22989400	P14Ctrl_peak_909	40.8877	4.29989	1.78812e-17	1.6591e-13	.	intergenic
chr7	35049800	35050900	P14Ctrl_peak_910	32.1509	3.38111	1.79898e-17	1.66577e-13	.	intergenic
chr11	60712300	60714100	P14Ctrl_peak_911	43.1758	4.54052	1.80539e-17	1.66944e-13	.	intergenic
chr8	69909300	69910100	P14Ctrl_peak_912	32.5845	3.4267	1.82635e-17	1.68424e-13	Gatad2a	GATA zinc finger domain containing 2A
chr2	120025000	120027200	P14Ctrl_peak_913	27.518	2.89389	1.842e-17	1.69408e-13	Mapkbp1	mitogen-activated protein kinase binding protein 1
chr1	33739100	33740500	P14Ctrl_peak_914	82.6968	8.69669	1.85315e-17	1.6986e-13	Rab23	RAB23, member RAS oncogene family
chr5	35277700	35281700	P14Ctrl_peak_915	35.4576	3.72884	1.86218e-17	1.70573e-13	.	intergenic
chr3	107612400	107613500	P14Ctrl_peak_916	34.6243	3.64122	1.86739e-17	1.7082e-13	Strip1	striatin interacting protein 1
chr16	32232600	32233300	P14Ctrl_peak_917	51.9784	5.46623	1.89156e-17	1.72683e-13	Fbxo45	F-box protein 45
chr17	6305000	6307100	P14Ctrl_peak_918	70.3671	7.40005	1.89576e-17	1.72951e-13	Tmem181a	transmembrane protein 181A
chr17	66118800	66120200	P14Ctrl_peak_919	34.1515	3.59149	1.9066e-17	1.73706e-13	Wash1	NA
chr2	28915000	28916200	P14Ctrl_peak_920	59.9438	6.3039	1.92239e-17	1.74759e-13	.	intergenic
chr13	112503600	112507200	P14Ctrl_peak_921	27.6549	2.90829	1.92335e-17	1.74759e-13	Il6st	interleukin 6 signal transducer
chr16	30955600	30957800	P14Ctrl_peak_922	31.3806	3.30009	1.92457e-17	1.74759e-13	Xxylt1	xyloside xylosyltransferase 1
chr16	30955600	30957800	P14Ctrl_peak_922	31.3806	3.30009	1.92457e-17	1.74759e-13	Mir1195	microRNA 1195
chr2	26920800	26922200	P14Ctrl_peak_923	25.8325	2.71664	1.93657e-17	1.75731e-13	Surf4	surfeit gene 4
chr13	49056600	49057700	P14Ctrl_peak_924	35.1236	3.69373	1.94068e-17	1.75987e-13	Wnk2	WNK lysine deficient protein kinase 2
chr2	83879000	83881000	P14Ctrl_peak_925	26.0483	2.73933	1.94402e-17	1.76172e-13	Fam171b	family with sequence similarity 171, member B
chr8	119623800	119626400	P14Ctrl_peak_926	23.2937	2.44964	1.96532e-17	1.77869e-13	Kcng4	potassium voltage-gated channel, subfamily G, member 4
chr5	125016900	125018300	P14Ctrl_peak_927	35.7578	3.76041	1.97509e-17	1.78519e-13	Ncor2	nuclear receptor co-repressor 2
chr16	28445000	28446800	P14Ctrl_peak_928	134.716	14.1673	1.97516e-17	1.78519e-13	.	intergenic
chr2	30283900	30286200	P14Ctrl_peak_929	36.4116	3.82917	1.99148e-17	1.79777e-13	Dolk	dolichol kinase
chr14	75702800	75704100	P14Ctrl_peak_930	45.6726	4.80309	1.99172e-17	1.79777e-13	Cog3	component of oligomeric golgi complex 3
chr3	88907900	88908700	P14Ctrl_peak_931	47.7109	5.01745	1.9947e-17	1.79926e-13	Gon4l	gon-4-like (C.elegans)
chr7	126152400	126153300	P14Ctrl_peak_932	32.0244	3.3678	1.99907e-17	1.80174e-13	.	intergenic
chr15	99723000	99725100	P14Ctrl_peak_933	49.0383	5.15704	2.01032e-17	1.80856e-13	Gpd1	glycerol-3-phosphate dehydrogenase 1 (soluble)
chr7	127272200	127273900	P14Ctrl_peak_934	41.3991	4.35367	2.01635e-17	1.81278e-13	Sephs2	selenophosphate synthetase 2
chr4	117873000	117874100	P14Ctrl_peak_935	47.512	4.99653	2.02285e-17	1.81549e-13	B4galt2	UDP-Gal:betaGlcNAc beta 1,4- galactosyltransferase, polypeptide 2
chr7	30104100	30106000	P14Ctrl_peak_936	33.8797	3.56291	2.02305e-17	1.81549e-13	Zfp260	zinc finger protein 260
chr3	9690400	9694200	P14Ctrl_peak_937	49.265	5.18088	2.07771e-17	1.85813e-13	Pag1	phosphoprotein associated with glycosphingolipid microdomains 1
chr6	72565800	72566900	P14Ctrl_peak_938	40.5606	4.26549	2.08301e-17	1.86023e-13	Elmod3	ELMO/CED-12 domain containing 3
chr3	108618300	108619400	P14Ctrl_peak_939	210.818	22.1704	2.08492e-17	1.86023e-13	Wdr47	WD repeat domain 47
chr5	134489900	134490900	P14Ctrl_peak_940	45.8712	4.82397	2.08552e-17	1.86023e-13	Clip2	CAP-GLY domain containing linker protein 2
chr15	84553300	84557400	P14Ctrl_peak_941	48.505	5.10095	2.0882e-17	1.86029e-13	Ldoc1l	leucine zipper, down-regulated in cancer 1-like
chr14	60760700	60763100	P14Ctrl_peak_942	39.3355	4.13666	2.08934e-17	1.86029e-13	Spata13	spermatogenesis associated 13
chr7	100083200	100083900	P14Ctrl_peak_943	38.023	3.99863	2.09255e-17	1.86162e-13	Pold3	polymerase (DNA-directed), delta 3, accessory subunit
chr16	35313400	35314300	P14Ctrl_peak_944	91.876	9.662	2.10029e-17	1.86729e-13	Sec22a	SEC22 vesicle trafficking protein homolog A (S. cerevisiae)
chr11	94213500	94214800	P14Ctrl_peak_945	26.782	2.81649	2.103e-17	1.86847e-13	Tob1	transducer of ErbB-2.1
chr9	63639900	63641000	P14Ctrl_peak_946	51.1672	5.38092	2.10859e-17	1.87222e-13	Aagab	alpha- and gamma-adaptin binding protein
chr6	47930600	47932000	P14Ctrl_peak_947	46.8573	4.92768	2.11957e-17	1.87829e-13	Zfp212	Zinc finger protein 212
chr4	43017400	43018100	P14Ctrl_peak_948	66.0355	6.94453	2.12721e-17	1.88384e-13	.	intergenic
chr11	69912700	69914700	P14Ctrl_peak_949	40.5872	4.2683	2.13648e-17	1.88958e-13	.	intergenic
chr11	61489600	61491800	P14Ctrl_peak_950	31.2838	3.28991	2.14478e-17	1.89569e-13	.	intergenic
chr10	43020200	43023000	P14Ctrl_peak_951	27.5818	2.9006	2.15068e-17	1.89844e-13	Sobp	sine oculis-binding protein homolog (Drosophila)
chr2	129810400	129811300	P14Ctrl_peak_952	32.3683	3.40397	2.16553e-17	1.90753e-13	Stk35	serine/threonine kinase 35
chr2	79657000	79658500	P14Ctrl_peak_953	22.5004	2.36622	2.16992e-17	1.908e-13	Ssfa2	sperm specific antigen 2
chr9	110384200	110386200	P14Ctrl_peak_954	40.1171	4.21886	2.18444e-17	1.91706e-13	.	intergenic
chrX	153036500	153037600	P14Ctrl_peak_955	32.9139	3.46134	2.18825e-17	1.91916e-13	.	intergenic
chr11	75703200	75704500	P14Ctrl_peak_956	60.6739	6.38068	2.19921e-17	1.92754e-13	Crk	v-crk sarcoma virus CT10 oncogene homolog (avian)
chr7	29914400	29916000	P14Ctrl_peak_957	96.4557	10.1436	2.24373e-17	1.96024e-13	Zfp383	zinc finger protein 383
chr17	27425400	27428300	P14Ctrl_peak_958	34.9963	3.68033	2.25728e-17	1.96829e-13	.	intergenic
chr8	124828900	124831000	P14Ctrl_peak_959	37.6012	3.95427	2.26653e-17	1.97467e-13	Trim67	tripartite motif-containing 67
chr12	3499800	3502500	P14Ctrl_peak_960	41.0236	4.31419	2.2675e-17	1.97467e-13	Asxl2	additional sex combs like 2 (Drosophila)
chr8	72482800	72484000	P14Ctrl_peak_961	30.625	3.22063	2.27155e-17	1.97694e-13	Slc35e1	solute carrier family 35, member E1
chr5	123370800	123372700	P14Ctrl_peak_962	32.4889	3.41665	2.27329e-17	1.97718e-13	Bcl7a	B cell CLL/lymphoma 7A
chr11	61914900	61915600	P14Ctrl_peak_963	116.991	12.3032	2.28961e-17	1.98757e-13	Akap10	A kinase (PRKA) anchor protein 10
chr4	130530000	130532000	P14Ctrl_peak_964	25.5907	2.69121	2.29192e-17	1.98831e-13	Nkain1	Na+/K+ transporting ATPase interacting 1
chr16	20230700	20232300	P14Ctrl_peak_965	83.6309	8.79492	2.30023e-17	1.99298e-13	Yeats2	YEATS domain containing 2
chr5	123116200	123119600	P14Ctrl_peak_966	62.5418	6.57712	2.32049e-17	2.0067e-13	.	intergenic
chr12	81665100	81666600	P14Ctrl_peak_967	61.5757	6.47551	2.33274e-17	2.01473e-13	Ttc9	tetratricopeptide repeat domain 9
chr3	84977100	84979000	P14Ctrl_peak_968	25.3732	2.66834	2.36266e-17	2.03798e-13	Fbxw7	F-box and WD-40 domain protein 7
chr13	76055200	76057200	P14Ctrl_peak_969	75.1825	7.90646	2.38138e-17	2.05024e-13	Gpr150	G protein-coupled receptor 150
chr3	88420300	88421600	P14Ctrl_peak_970	57.7947	6.07789	2.39606e-17	2.05897e-13	.	intergenic
chr15	75947000	75949300	P14Ctrl_peak_971	60.7304	6.38662	2.4114e-17	2.06859e-13	Zfp623	zinc finger protein 623
chr10	114800400	114803300	P14Ctrl_peak_972	56.1153	5.90128	2.41628e-17	2.07111e-13	.	intergenic
chr11	20725500	20727700	P14Ctrl_peak_973	53.5104	5.62735	2.42391e-17	2.07635e-13	Aftph	aftiphilin
chr9	121472000	121474100	P14Ctrl_peak_974	33.8289	3.55756	2.4284e-17	2.07888e-13	.	intergenic
chr11	98325000	98326400	P14Ctrl_peak_975	21.3664	2.24696	2.43187e-17	2.07924e-13	Neurod2	neurogenic differentiation 2
chr18	31780600	31783100	P14Ctrl_peak_976	59.349	6.24135	2.46298e-17	2.10452e-13	Ammecr1l	AMME chromosomal region gene 1-like
chr5	35078700	35079900	P14Ctrl_peak_977	51.0949	5.37331	2.4735e-17	2.11218e-13	.	intergenic
chr2	167300900	167301500	P14Ctrl_peak_978	35.1724	3.69885	2.47908e-17	2.11561e-13	B4galt5	UDP-Gal:betaGlcNAc beta 1,4-galactosyltransferase, polypeptide 5
chr2	167300900	167301500	P14Ctrl_peak_978	35.1724	3.69885	2.47908e-17	2.11561e-13	B4galt5	UDP-Gal:betaGlcNAc beta 1,4-galactosyltransferase, polypeptide 5
chr5	124001400	124003200	P14Ctrl_peak_979	26.4996	2.78679	2.49902e-17	2.12863e-13	.	intergenic
chr13	46693400	46694100	P14Ctrl_peak_980	43.4569	4.57008	2.5079e-17	2.13485e-13	Nup153	nucleoporin 153
chr13	42183200	42184600	P14Ctrl_peak_981	31.7863	3.34276	2.51375e-17	2.1385e-13	Hivep1	human immunodeficiency virus type I enhancer binding protein 1
chr2	58446800	58447700	P14Ctrl_peak_982	44.8498	4.71656	2.53881e-17	2.15712e-13	Acvr1	activin A receptor, type 1
chr11	72767400	72768700	P14Ctrl_peak_983	62.3336	6.55522	2.55254e-17	2.16473e-13	Ankfy1	ankyrin repeat and FYVE domain containing 1
chr4	128881400	128885500	P14Ctrl_peak_984	72.9162	7.66813	2.55824e-17	2.16686e-13	.	intergenic
chr1	36103400	36105000	P14Ctrl_peak_985	25.6904	2.70169	2.58447e-17	2.18255e-13	.	intergenic
chr15	76712700	76716400	P14Ctrl_peak_986	53.8656	5.66469	2.59667e-17	2.19124e-13	.	intergenic
chr12	111709800	111711500	P14Ctrl_peak_987	25.5354	2.68539	2.60864e-17	2.19998e-13	Bag5	BCL2-associated athanogene 5
chr11	3644500	3645700	P14Ctrl_peak_988	94.0994	9.89582	2.63621e-17	2.22047e-13	Tug1	taurine upregulated gene 1
chr7	28277900	28279300	P14Ctrl_peak_989	31.322	3.29393	2.65004e-17	2.23074e-13	Eid2b	EP300 interacting inhibitor of differentiation 2B
chr1	133620900	133621900	P14Ctrl_peak_990	58.1716	6.11753	2.6606e-17	2.23824e-13	Zc3h11a	zinc finger CCCH type containing 11A
chr15	73106100	73107100	P14Ctrl_peak_991	155.33	16.335	2.67039e-17	2.24301e-13	Ago2	argonaute RISC catalytic subunit 2
chr14	48256000	48256800	P14Ctrl_peak_992	82.8923	8.71724	2.69217e-17	2.25783e-13	Peli2	pellino 2
chr18	11944300	11945300	P14Ctrl_peak_993	61.9527	6.51517	2.70283e-17	2.26492e-13	Cables1	CDK5 and Abl enzyme substrate 1
chr5	30951600	30955800	P14Ctrl_peak_994	46.0207	4.8397	2.70848e-17	2.26592e-13	Preb	prolactin regulatory element binding
chrX	103460300	103461300	P14Ctrl_peak_995	45.0241	4.7349	2.72071e-17	2.27336e-13	Tsix	X (inactive)-specific transcript, opposite strand
chrX	103460300	103461300	P14Ctrl_peak_995	45.0241	4.7349	2.72071e-17	2.27336e-13	Xist	inactive X specific transcripts
chr4	123054000	123054800	P14Ctrl_peak_996	37.5463	3.9485	2.74197e-17	2.28691e-13	Trit1	tRNA isopentenyltransferase 1
chr2	6440300	6442600	P14Ctrl_peak_997	29.6649	3.11967	2.75565e-17	2.29397e-13	Usp6nl	USP6 N-terminal like
chr17	81000700	81001900	P14Ctrl_peak_998	91.8168	9.65578	2.75718e-17	2.29397e-13	Tmem178	transmembrane protein 178
chr2	180659000	180662600	P14Ctrl_peak_999	24.972	2.62614	2.76115e-17	2.29588e-13	Dido1	death inducer-obliterator 1
chr15	89475400	89476200	P14Ctrl_peak_1000	42.6054	4.48054	2.76551e-17	2.29669e-13	.	intergenic
chr8	121091800	121094900	P14Ctrl_peak_1001	77.6248	8.16329	2.77127e-17	2.2989e-13	.	intergenic
chrX	100816100	100818400	P14Ctrl_peak_1002	26.7651	2.81471	2.77289e-17	2.2989e-13	Dlg3	discs, large homolog 3 (Drosophila)
chr9	44110700	44113100	P14Ctrl_peak_1003	31.3212	3.29384	2.78208e-17	2.30263e-13	.	intergenic
chr5	74197900	74199100	P14Ctrl_peak_1004	38.4971	4.04849	2.81914e-17	2.33128e-13	.	intergenic
chr11	61546100	61547000	P14Ctrl_peak_1005	60.0955	6.31986	2.83899e-17	2.342e-13	Epn2	epsin 2
chr2	101696500	101698100	P14Ctrl_peak_1006	41.4558	4.35963	2.84601e-17	2.34633e-13	.	intergenic
chr10	128290400	128292900	P14Ctrl_peak_1007	39.0041	4.10181	2.85015e-17	2.34694e-13	.	intergenic
chr18	80116800	80118000	P14Ctrl_peak_1008	27.2651	2.8673	2.85686e-17	2.35104e-13	Pard6g	par-6 family cell polarity regulator gamma
chr17	25816100	25818500	P14Ctrl_peak_1009	67.8445	7.13477	2.89603e-17	2.38183e-13	.	intergenic
chr16	32277300	32278200	P14Ctrl_peak_1010	70.4717	7.41105	2.90125e-17	2.38469e-13	Rnf168	ring finger protein 168
chr9	107534000	107535400	P14Ctrl_peak_1011	30.9385	3.2536	2.90687e-17	2.38668e-13	Tmem115	transmembrane protein 115
chr4	117911600	117912900	P14Ctrl_peak_1012	106.863	11.2381	2.90718e-17	2.38668e-13	.	intergenic
chr6	91486700	91488100	P14Ctrl_peak_1013	61.0577	6.42104	2.91207e-17	2.38926e-13	Tmem43	transmembrane protein 43
chr8	45022700	45026900	P14Ctrl_peak_1014	117.513	12.358	2.9145e-17	2.38981e-13	Fat1	FAT tumor suppressor homolog 1 (Drosophila)
chr1	166397800	166400200	P14Ctrl_peak_1015	30.4446	3.20166	2.93353e-17	2.40252e-13	Pogk	pogo transposable element with KRAB domain
chr11	97187100	97189100	P14Ctrl_peak_1016	27.9926	2.9438	2.93668e-17	2.40365e-13	.	intergenic
chr17	46667200	46668200	P14Ctrl_peak_1017	43.526	4.57735	2.94679e-17	2.40903e-13	.	intergenic
chr19	23164500	23166400	P14Ctrl_peak_1018	34.6273	3.64153	2.96545e-17	2.42283e-13	Klf9	Kruppel-like factor 9
chr8	13877400	13880400	P14Ctrl_peak_1019	30.1546	3.17116	2.98009e-17	2.43333e-13	Champ1	chromosome alignment maintaining phosphoprotein 1
chr1	136175100	136177900	P14Ctrl_peak_1020	47.8295	5.02991	2.98961e-17	2.43963e-13	Kif21b	kinesin family member 21B
chr9	60587100	60588000	P14Ctrl_peak_1021	34.2334	3.6001	2.99903e-17	2.44586e-13	.	intergenic
chr17	25882900	25883900	P14Ctrl_peak_1022	74.8582	7.87235	3.03755e-17	2.47207e-13	Rab40c	Rab40c, member RAS oncogene family
chr7	45710300	45711900	P14Ctrl_peak_1023	30.3922	3.19615	3.04689e-17	2.47747e-13	Sphk2	sphingosine kinase 2
chr3	107103800	107106900	P14Ctrl_peak_1024	44.4015	4.66942	3.04926e-17	2.47792e-13	.	intergenic
chr11	94495900	94496700	P14Ctrl_peak_1025	36.9184	3.88247	3.09882e-17	2.51327e-13	Epn3	epsin 3
chrX	36912400	36913200	P14Ctrl_peak_1026	68.0748	7.15898	3.14249e-17	2.54607e-13	.	intergenic
chr7	122147900	122148900	P14Ctrl_peak_1027	35.448	3.72783	3.15835e-17	2.5574e-13	Dctn5	dynactin 5
chr8	72707200	72708000	P14Ctrl_peak_1028	45.8894	4.82589	3.16453e-17	2.56088e-13	Nwd1	NACHT and WD repeat domain containing 1
chr18	35858200	35861300	P14Ctrl_peak_1029	45.856	4.82238	3.19405e-17	2.58018e-13	.	intergenic
chr4	136770800	136771700	P14Ctrl_peak_1030	123.697	13.0084	3.2301e-17	2.60157e-13	Ephb2	Eph receptor B2
chr10	67546800	67548600	P14Ctrl_peak_1031	45.7292	4.80904	3.24256e-17	2.61006e-13	Ado	2-aminoethanethiol (cysteamine) dioxygenase
chr13	21519500	21521000	P14Ctrl_peak_1032	47.4934	4.99458	3.24549e-17	2.61088e-13	Zkscan8	zinc finger with KRAB and SCAN domains 8
chr16	33961400	33962300	P14Ctrl_peak_1033	72.9816	7.675	3.25013e-17	2.61206e-13	Umps	uridine monophosphate synthetase
chr9	58261500	58262600	P14Ctrl_peak_1034	29.9869	3.15353	3.26952e-17	2.62401e-13	Stoml1	stomatin-like 1
chr15	81648700	81651300	P14Ctrl_peak_1035	27.4551	2.88727	3.33807e-17	2.67115e-13	Ep300	E1A binding protein p300
chr4	149715400	149717200	P14Ctrl_peak_1036	34.9193	3.67224	3.34559e-17	2.67559e-13	Tmem201	transmembrane protein 201
chr4	141199300	141202900	P14Ctrl_peak_1037	41.8204	4.39798	3.35117e-17	2.67848e-13	Fbxo42	F-box protein 42
chr7	92657200	92658900	P14Ctrl_peak_1038	77.1559	8.11398	3.3955e-17	2.70914e-13	Pcf11	cleavage and polyadenylation factor subunit homolog (S. cerevisiae)
chr5	73559300	73560200	P14Ctrl_peak_1039	102.579	10.7876	3.40602e-17	2.71567e-13	Dcun1d4	DCN1, defective in cullin neddylation 1, domain containing 4 (S. cerevisiae)
chr2	160779500	160782300	P14Ctrl_peak_1040	23.375	2.45819	3.4325e-17	2.73385e-13	Zhx3	zinc fingers and homeoboxes 3
chr4	126316000	126317000	P14Ctrl_peak_1041	53.5327	5.62969	3.45949e-17	2.75052e-13	.	intergenic
chr8	77571900	77572700	P14Ctrl_peak_1042	61.761	6.495	3.46818e-17	2.75582e-13	Prmt10	protein arginine methyltransferase 10 (putative)
chrX	73672900	73674100	P14Ctrl_peak_1043	25.3637	2.66734	3.47829e-17	2.76224e-13	.	intergenic
chr18	73929800	73931200	P14Ctrl_peak_1044	33.7063	3.54467	3.49382e-17	2.77296e-13	.	intergenic
chr9	106884000	106886700	P14Ctrl_peak_1045	31.4828	3.31084	3.4998e-17	2.77609e-13	Rbm15b	RNA binding motif protein 15B
chr13	94191700	94193400	P14Ctrl_peak_1046	57.4524	6.04189	3.50792e-17	2.77929e-13	Lhfpl2	lipoma HMGIC fusion partner-like 2
chr14	93015000	93015900	P14Ctrl_peak_1047	61.0261	6.41772	3.51441e-17	2.78254e-13	.	intergenic
chr2	69795400	69796100	P14Ctrl_peak_1048	42.4759	4.46692	3.51612e-17	2.78254e-13	Phospho2	phosphatase, orphan 2
chr8	23172900	23174700	P14Ctrl_peak_1049	33.0664	3.47738	3.52977e-17	2.79172e-13	Agpat6	1-acylglycerol-3-phosphate O-acyltransferase 6 (lysophosphatidic acid acyltransferase, zeta)
chr7	30321300	30322600	P14Ctrl_peak_1050	30.7218	3.23081	3.57759e-17	2.81971e-13	.	intergenic
chr12	81198000	81199800	P14Ctrl_peak_1051	42.1438	4.43199	3.58674e-17	2.82529e-13	Slc8a3	solute carrier family 8 (sodium/calcium exchanger), member 3
chr18	61131400	61132700	P14Ctrl_peak_1052	69.6367	7.32324	3.61213e-17	2.842e-13	.	intergenic
chr7	127881800	127884200	P14Ctrl_peak_1053	29.62	3.11495	3.63771e-17	2.85882e-13	Zfp646	zinc finger protein 646
chr16	97858700	97859700	P14Ctrl_peak_1054	59.7024	6.27851	3.6696e-17	2.87213e-13	C2cd2	C2 calcium-dependent domain containing 2
chr7	16809300	16812100	P14Ctrl_peak_1055	26.7339	2.81143	3.67153e-17	2.87213e-13	.	intergenic
chr19	4342700	4343300	P14Ctrl_peak_1056	59.0038	6.20505	3.70385e-17	2.89243e-13	Kdm2a	lysine (K)-specific demethylase 2A
chr9	94519900	94520700	P14Ctrl_peak_1057	29.2467	3.07569	3.70789e-17	2.89393e-13	.	intergenic
chr18	15061800	15063300	P14Ctrl_peak_1058	22.9519	2.4137	3.73497e-17	2.91172e-13	Kctd1	potassium channel tetramerisation domain containing 1
chr7	16959600	16961600	P14Ctrl_peak_1059	29.9211	3.14661	3.74425e-17	2.91586e-13	Pnmal1	PNMA-like 1
chr2	120023500	120024200	P14Ctrl_peak_1060	50.1168	5.27046	3.74456e-17	2.91586e-13	Mapkbp1	mitogen-activated protein kinase binding protein 1
chr5	20950900	20952600	P14Ctrl_peak_1061	33.0391	3.47451	3.78299e-17	2.94073e-13	A630072M18Rik	RIKEN cDNA A630072M18 gene
chr10	105413000	105413800	P14Ctrl_peak_1062	248.375	26.12	3.80683e-17	2.95084e-13	Tmtc2	transmembrane and tetratricopeptide repeat containing 2
chr7	45825100	45826100	P14Ctrl_peak_1063	61.3877	6.45575	3.814e-17	2.95303e-13	.	intergenic
chr6	72611300	72612200	P14Ctrl_peak_1064	84.3847	8.87419	3.86797e-17	2.98916e-13	Tgoln1	trans-golgi network protein
chr6	72611300	72612200	P14Ctrl_peak_1064	84.3847	8.87419	3.86797e-17	2.98916e-13	Tgoln2	trans-golgi network protein 2
chr6	115618600	115620500	P14Ctrl_peak_1065	65.6439	6.90334	3.88794e-17	3.00034e-13	.	intergenic
chr9	83597100	83597900	P14Ctrl_peak_1066	69.2771	7.28543	3.88832e-17	3.00034e-13	Sh3bgrl2	SH3 domain binding glutamic acid-rich protein like 2
chr14	52204300	52205600	P14Ctrl_peak_1067	71.3726	7.50579	3.90844e-17	3.01416e-13	.	intergenic
chr2	25262300	25264700	P14Ctrl_peak_1068	44.9543	4.72755	3.93318e-17	3.0298e-13	Tprn	taperin
chr11	23655300	23656100	P14Ctrl_peak_1069	38.8297	4.08347	3.93722e-17	3.03119e-13	Pex13	peroxisomal biogenesis factor 13
chr6	89316600	89319600	P14Ctrl_peak_1070	46.1244	4.8506	4.00004e-17	3.07608e-13	Plxna1	plexin A1
chr10	78269100	78274300	P14Ctrl_peak_1071	33.9236	3.56752	4.00279e-17	3.07646e-13	.	intergenic
chr12	72541200	72542100	P14Ctrl_peak_1072	67.8058	7.13069	4.0161e-17	3.08495e-13	Pcnxl4	pecanex-like 4 (Drosophila)
chr7	118843700	118846200	P14Ctrl_peak_1073	63.1875	6.64501	4.04333e-17	3.10236e-13	Knop1	lysine rich nucleolar protein 1
chr11	77977500	77979000	P14Ctrl_peak_1074	45.1791	4.75119	4.05023e-17	3.10591e-13	Sez6	seizure related gene 6
chr5	5507500	5508500	P14Ctrl_peak_1075	46.6208	4.9028	4.06376e-17	3.11452e-13	Cldn12	claudin 12
chr1	146900900	146902100	P14Ctrl_peak_1076	42.3344	4.45203	4.07756e-17	3.12158e-13	Brinp3	bone morphogenetic protein/retinoic acid inducible neural specific 3
chr8	123662700	123663800	P14Ctrl_peak_1077	52.7189	5.54411	4.09022e-17	3.12952e-13	Rhou	ras homolog gene family, member U
chr9	113975200	113976900	P14Ctrl_peak_1078	29.7609	3.12976	4.09555e-17	3.13183e-13	Ubp1	upstream binding protein 1
chr9	113975200	113976900	P14Ctrl_peak_1078	29.7609	3.12976	4.09555e-17	3.13183e-13	Mir5128	microRNA 5128
chr10	39824200	39825300	P14Ctrl_peak_1079	93.126	9.79345	4.10878e-17	3.14019e-13	Rev3l	REV3-like, catalytic subunit of DNA polymerase zeta RAD54 like (S. cerevisiae)
chr13	63898800	63899700	P14Ctrl_peak_1080	37.478	3.94132	4.15776e-17	3.1705e-13	Ercc6l2	excision repair cross-complementing rodent repair deficiency, complementation group 6 like 2
chr1	154394700	154399000	P14Ctrl_peak_1081	38.3471	4.03272	4.16072e-17	3.17098e-13	Cacna1e	calcium channel, voltage-dependent, R type, alpha 1E subunit
chr3	69555400	69557000	P14Ctrl_peak_1082	41.6768	4.38288	4.17352e-17	3.17879e-13	.	intergenic
chr8	122889600	122896200	P14Ctrl_peak_1083	20.4074	2.14611	4.17563e-17	3.17879e-13	Ankrd11	ankyrin repeat domain 11
chr1	156705500	156706300	P14Ctrl_peak_1084	35.8259	3.76757	4.25197e-17	3.23509e-13	.	intergenic
chr2	24958700	24959800	P14Ctrl_peak_1085	111.713	11.7481	4.31353e-17	3.27278e-13	Zmynd19	zinc finger, MYND domain containing 19
chr19	6261200	6262300	P14Ctrl_peak_1086	32.8775	3.45751	4.34566e-17	3.28994e-13	.	intergenic
chr15	6786300	6787300	P14Ctrl_peak_1087	28.4206	2.9888	4.36309e-17	3.30118e-13	Rictor	RPTOR independent companion of MTOR, complex 2
chr1	59162300	59164200	P14Ctrl_peak_1088	98.774	10.3874	4.39686e-17	3.32489e-13	Als2	amyotrophic lateral sclerosis 2 (juvenile)
chr12	118232400	118233100	P14Ctrl_peak_1089	134.491	14.1436	4.40976e-17	3.33256e-13	Sp4	trans-acting transcription factor 4
chr16	46448200	46449000	P14Ctrl_peak_1090	70.6376	7.4285	4.4119e-17	3.33256e-13	Pvrl3	poliovirus receptor-related 3
chr2	31214100	31216000	P14Ctrl_peak_1091	36.0092	3.78686	4.45348e-17	3.35651e-13	Gpr107	G protein-coupled receptor 107
chr15	101273900	101274600	P14Ctrl_peak_1092	73.3825	7.71716	4.45639e-17	3.35685e-13	.	intergenic
chr9	44505500	44507800	P14Ctrl_peak_1093	21.7315	2.28536	4.5114e-17	3.3964e-13	Bcl9l	B cell CLL/lymphoma 9-like
chr14	59559800	59560900	P14Ctrl_peak_1094	81.7786	8.60012	4.56196e-17	3.43258e-13	Cdadc1	cytidine and dCMP deaminase domain containing 1
chr8	111669300	111670900	P14Ctrl_peak_1095	27.42	2.88359	4.57411e-17	3.43791e-13	Zfp1	zinc finger protein 1
chr2	49548300	49548800	P14Ctrl_peak_1096	66.9525	7.04096	4.58662e-17	3.44541e-13	Epc2	enhancer of polycomb homolog 2 (Drosophila)
chr17	45561900	45563900	P14Ctrl_peak_1097	59.4658	6.25363	4.59934e-17	3.45116e-13	.	intergenic
chr9	55223100	55224300	P14Ctrl_peak_1098	41.9478	4.41138	4.61407e-17	3.4565e-13	Nrg4	neuregulin 4
chr12	90728200	90730100	P14Ctrl_peak_1099	79.1978	8.32872	4.62819e-17	3.45983e-13	Dio2	deiodinase, iodothyronine, type II
chr14	31176200	31177800	P14Ctrl_peak_1100	21.7737	2.2898	4.62869e-17	3.45983e-13	Nisch	nischarin
chr19	3814000	3816400	P14Ctrl_peak_1101	29.9236	3.14687	4.63863e-17	3.46536e-13	Suv420h1	suppressor of variegation 4-20 homolog 1 (Drosophila)
chr8	123660700	123662100	P14Ctrl_peak_1102	40.4776	4.25676	4.675e-17	3.48679e-13	.	intergenic
chr2	163452200	163454800	P14Ctrl_peak_1103	40.2247	4.23017	4.69359e-17	3.493e-13	.	intergenic
chr4	141520800	141522500	P14Ctrl_peak_1104	84.6388	8.90091	4.69723e-17	3.4938e-13	Spen	SPEN homolog, transcriptional regulator (Drosophila)
chr3	63963300	63964600	P14Ctrl_peak_1105	48.3274	5.08228	4.72574e-17	3.51308e-13	.	intergenic
chr3	89754400	89757400	P14Ctrl_peak_1106	34.95	3.67546	4.80924e-17	3.56348e-13	Chrnb2	cholinergic receptor, nicotinic, beta polypeptide 2 (neuronal)
chr1	58463400	58464300	P14Ctrl_peak_1107	139.668	14.688	4.82176e-17	3.57081e-13	Orc2	origin recognition complex, subunit 2
chr4	129628200	129629300	P14Ctrl_peak_1108	45.0187	4.73432	4.85349e-17	3.59236e-13	Txlna	taxilin alpha
chr1	91285200	91286300	P14Ctrl_peak_1109	47.5191	4.99727	4.85661e-17	3.59271e-13	Ube2f	ubiquitin-conjugating enzyme E2F (putative)
chr3	58674900	58676500	P14Ctrl_peak_1110	64.4066	6.77322	4.86933e-17	3.59626e-13	.	intergenic
chr15	76852200	76854600	P14Ctrl_peak_1111	33.9859	3.57408	4.89057e-17	3.60998e-13	Zfp251	zinc finger protein 251
chr7	16496200	16498100	P14Ctrl_peak_1112	26.6541	2.80304	4.89492e-17	3.61124e-13	Arhgap35	NA
chr8	35589100	35591500	P14Ctrl_peak_1113	28.975	3.04712	4.99154e-17	3.67455e-13	Mfhas1	malignant fibrous histiocytoma amplified sequence 1
chr11	119918400	119919600	P14Ctrl_peak_1114	41.7893	4.39471	5.00662e-17	3.68366e-13	Chmp6	charged multivesicular body protein 6
chr17	34029500	34031600	P14Ctrl_peak_1115	20.8931	2.19719	5.02302e-17	3.69173e-13	.	intergenic
chr17	32316000	32316800	P14Ctrl_peak_1116	60.9289	6.4075	5.05142e-17	3.7086e-13	Akap8	A kinase (PRKA) anchor protein 8
chr11	4487000	4488700	P14Ctrl_peak_1117	29.4808	3.1003	5.06729e-17	3.71825e-13	Mtmr3	myotubularin related protein 3
chr13	60175100	60177400	P14Ctrl_peak_1118	31.1729	3.27825	5.0799e-17	3.71995e-13	.	intergenic
chr1	42697100	42699900	P14Ctrl_peak_1119	31.5399	3.31684	5.09754e-17	3.73039e-13	.	intergenic
chr3	97921000	97921700	P14Ctrl_peak_1120	105.56	11.1011	5.12764e-17	3.74839e-13	Sec22b	SEC22 vesicle trafficking protein homolog B (S. cerevisiae)
chr4	152058200	152060000	P14Ctrl_peak_1121	36.8858	3.87904	5.1405e-17	3.75488e-13	Nol9	nucleolar protein 9
chr3	32519400	32520700	P14Ctrl_peak_1122	31.7533	3.33929	5.14204e-17	3.75488e-13	Zfp639	zinc finger protein 639
chr17	15401700	15403500	P14Ctrl_peak_1123	37.6246	3.95674	5.15792e-17	3.76446e-13	Fam120b	family with sequence similarity 120, member B
chr9	19646600	19648800	P14Ctrl_peak_1124	43.5724	4.58223	5.18768e-17	3.7831e-13	Zfp317	zinc finger protein 317
chr2	163468700	163470200	P14Ctrl_peak_1125	41.9337	4.40989	5.26036e-17	3.82691e-13	.	intergenic
chr7	27475900	27477300	P14Ctrl_peak_1126	55.6391	5.8512	5.28513e-17	3.83779e-13	.	intergenic
chr8	105769900	105770800	P14Ctrl_peak_1127	28.5261	2.99991	5.2866e-17	3.83779e-13	Ranbp10	RAN binding protein 10
chr5	14678900	14680100	P14Ctrl_peak_1128	126.972	13.3528	5.36655e-17	3.88548e-13	Pclo	piccolo (presynaptic cytomatrix protein)
chr10	78171100	78172200	P14Ctrl_peak_1129	52.3333	5.50355	5.37583e-17	3.89012e-13	Pwp2	PWP2 periodic tryptophan protein homolog (yeast)
chr1	179609600	179610700	P14Ctrl_peak_1130	26.7409	2.81216	5.38176e-17	3.89234e-13	Cnst	consortin, connexin sorting protein
chr7	19003900	19006900	P14Ctrl_peak_1131	24.2074	2.54574	5.4596e-17	3.94236e-13	.	intergenic
chr9	72616500	72620000	P14Ctrl_peak_1132	59.8552	6.29459	5.47828e-17	3.95375e-13	Rfx7	regulatory factor X, 7
chr2	157077400	157080300	P14Ctrl_peak_1133	35.6048	3.74432	5.49944e-17	3.96067e-13	.	intergenic
chr9	89590000	89591300	P14Ctrl_peak_1134	83.6886	8.80099	5.55404e-17	3.99783e-13	AF529169	cDNA sequence AF529169
chr2	25244500	25247900	P14Ctrl_peak_1135	37.117	3.90335	5.56191e-17	3.99926e-13	Ndor1	NADPH dependent diflavin oxidoreductase 1
chr11	94339400	94341200	P14Ctrl_peak_1136	35.278	3.70996	5.5791e-17	4.00739e-13	Ankrd40	ankyrin repeat domain 40
chr6	148993400	148993900	P14Ctrl_peak_1137	151.747	15.9582	5.58773e-17	4.01147e-13	Dennd5b	DENN/MADD domain containing 5B
chr6	148993400	148993900	P14Ctrl_peak_1137	151.747	15.9582	5.58773e-17	4.01147e-13	Dennd5b	DENN/MADD domain containing 5B
chr8	72666600	72667800	P14Ctrl_peak_1138	79.5437	8.3651	5.61053e-17	4.02359e-13	Nwd1	NACHT and WD repeat domain containing 1
chr17	33911200	33913000	P14Ctrl_peak_1139	32.1658	3.38267	5.61523e-17	4.02384e-13	.	intergenic
chr7	30177500	30179000	P14Ctrl_peak_1140	54.631	5.74519	5.61974e-17	4.02384e-13	.	intergenic
chr1	172134100	172135200	P14Ctrl_peak_1141	43.1467	4.53745	5.62957e-17	4.02876e-13	Pex19	peroxisomal biogenesis factor 19
chr2	24884000	24884800	P14Ctrl_peak_1142	34.8885	3.66899	5.63749e-17	4.03019e-13	Ehmt1	euchromatic histone methyltransferase 1
chr4	9621700	9622300	P14Ctrl_peak_1143	24.0505	2.52924	5.66423e-17	4.03833e-13	Asph	aspartate-beta-hydroxylase
chr11	72154000	72154900	P14Ctrl_peak_1144	124.945	13.1396	5.66455e-17	4.03833e-13	4933427D14Rik	RIKEN cDNA 4933427D14 gene
chr7	97685300	97686100	P14Ctrl_peak_1145	21.0762	2.21644	5.71752e-17	4.06605e-13	Rsf1	remodeling and spacing factor 1
chr6	126735000	126739800	P14Ctrl_peak_1146	40.5383	4.26315	5.73908e-17	4.07925e-13	Kcna6	potassium voltage-gated channel, shaker-related, subfamily, member 6
chr12	110792900	110794400	P14Ctrl_peak_1147	37.7579	3.97075	5.75307e-17	4.08551e-13	Wdr20	WD repeat domain 20
chr16	18283400	18284700	P14Ctrl_peak_1148	27.508	2.89283	5.75389e-17	4.08551e-13	.	intergenic
chr2	128610800	128613100	P14Ctrl_peak_1149	86.907	9.13945	5.76545e-17	4.09158e-13	Anapc1	anaphase promoting complex subunit 1
chr8	91124000	91124700	P14Ctrl_peak_1150	42.0326	4.42029	5.82809e-17	4.12743e-13	Aktip	thymoma viral proto-oncogene 1 interacting protein
chr3	95763400	95766300	P14Ctrl_peak_1151	39.6355	4.16821	5.84872e-17	4.13988e-13	Rprd2	regulation of nuclear pre-mRNA domain containing 2
chr14	101444200	101444800	P14Ctrl_peak_1152	85.5355	8.99521	5.86248e-17	4.14747e-13	Tbc1d4	TBC1 domain family, member 4
chr4	40260000	40260600	P14Ctrl_peak_1153	36.1071	3.79715	5.87452e-17	4.15383e-13	Topors	topoisomerase I binding, arginine/serine-rich
chr4	40260000	40260600	P14Ctrl_peak_1153	36.1071	3.79715	5.87452e-17	4.15383e-13	Topors	topoisomerase I binding, arginine/serine-rich
chr2	127603500	127604000	P14Ctrl_peak_1154	121.735	12.802	5.88878e-17	4.16175e-13	Mrps5	mitochondrial ribosomal protein S5
chr13	114154500	114155500	P14Ctrl_peak_1155	34.3786	3.61537	5.91933e-17	4.18117e-13	Arl15	ADP-ribosylation factor-like 15
chrX	48529600	48530100	P14Ctrl_peak_1156	99.5062	10.4644	5.92707e-17	4.18282e-13	Rab33a	RAB33A, member of RAS oncogene family
chr6	86387100	86389400	P14Ctrl_peak_1157	35.7918	3.76399	5.99267e-17	4.21983e-13	Pcyox1	prenylcysteine oxidase 1
chr9	56494400	56496500	P14Ctrl_peak_1158	33.374	3.50973	6.09955e-17	4.27739e-13	Hmg20a	high mobility group 20A
chr10	84527300	84528800	P14Ctrl_peak_1159	22.6693	2.38399	6.11244e-17	4.28394e-13	Ckap4	cytoskeleton-associated protein 4
chr7	128694200	128695700	P14Ctrl_peak_1160	36.9462	3.88539	6.12075e-17	4.28394e-13	Inpp5f	inositol polyphosphate-5-phosphatase F
chr16	35154900	35157300	P14Ctrl_peak_1161	23.7012	2.4925	6.1276e-17	4.28602e-13	.	intergenic
chr11	79501500	79503000	P14Ctrl_peak_1162	45.1236	4.74536	6.1691e-17	4.30808e-13	Omg	oligodendrocyte myelin glycoprotein
chr11	79501500	79503000	P14Ctrl_peak_1162	45.1236	4.74536	6.1691e-17	4.30808e-13	Nf1	neurofibromatosis 1
chr7	64337100	64338200	P14Ctrl_peak_1163	39.7964	4.18513	6.1718e-17	4.30808e-13	.	intergenic
chr14	52160300	52161900	P14Ctrl_peak_1164	47.3402	4.97846	6.18742e-17	4.31677e-13	Rpgrip1	retinitis pigmentosa GTPase regulator interacting protein 1
chr14	52160300	52161900	P14Ctrl_peak_1164	47.3402	4.97846	6.18742e-17	4.31677e-13	Supt16	suppressor of Ty 16
chr19	41943400	41944600	P14Ctrl_peak_1165	53.625	5.6394	6.24521e-17	4.34817e-13	Mms19	MMS19 (MET18 S. cerevisiae)
chr7	141495200	141496200	P14Ctrl_peak_1166	44.5977	4.69005	6.2778e-17	4.36863e-13	Chid1	chitinase domain containing 1
chr18	77152400	77153100	P14Ctrl_peak_1167	50.7803	5.34023	6.31518e-17	4.39016e-13	.	intergenic
chr4	45373700	45374600	P14Ctrl_peak_1168	110.722	11.6439	6.343e-17	4.4005e-13	.	intergenic
chr10	80409600	80410800	P14Ctrl_peak_1169	25.8378	2.7172	6.3465e-17	4.40069e-13	.	intergenic
chr18	60474300	60475600	P14Ctrl_peak_1170	63.6577	6.69447	6.41357e-17	4.44267e-13	Smim3	small integral membrane protein 3
chr2	49770600	49772700	P14Ctrl_peak_1171	53.0594	5.57991	6.42842e-17	4.45069e-13	Kif5c	kinesin family member 5C
chr9	107564600	107565900	P14Ctrl_peak_1172	37.282	3.92071	6.59741e-17	4.5561e-13	Tusc2	tumor suppressor candidate 2
chr9	59924400	59925400	P14Ctrl_peak_1173	54.2517	5.70529	6.6143e-17	4.56545e-13	.	intergenic
chr10	77487200	77488500	P14Ctrl_peak_1174	34.2951	3.60659	6.62317e-17	4.56831e-13	Fam207a	family with sequence similarity 207, member A
chr9	122861600	122862400	P14Ctrl_peak_1175	84.7681	8.91451	6.62631e-17	4.56831e-13	.	intergenic
chr11	88843700	88845900	P14Ctrl_peak_1176	30.5608	3.21388	6.66615e-17	4.58728e-13	Akap1	A kinase (PRKA) anchor protein 1
chr2	25272300	25273900	P14Ctrl_peak_1177	48.9363	5.14632	6.67931e-17	4.59402e-13	.	intergenic
chr9	101100400	101102200	P14Ctrl_peak_1178	39.4397	4.14762	6.69065e-17	4.59717e-13	Msl2	male-specific lethal 2 homolog (Drosophila)
chr1	72300500	72301900	P14Ctrl_peak_1179	43.1574	4.53858	6.70285e-17	4.60323e-13	.	intergenic
chr9	108206200	108209700	P14Ctrl_peak_1180	26.4394	2.78046	6.73726e-17	4.61987e-13	Dag1	dystroglycan 1
chr5	137956800	137958000	P14Ctrl_peak_1181	108.365	11.3961	6.78592e-17	4.64388e-13	Gjc3	gap junction protein, gamma 3
chr4	59771800	59772500	P14Ctrl_peak_1182	42.7475	4.49548	6.80914e-17	4.65743e-13	Inip	INTS3 and NABP interacting protein
chr2	91675200	91676500	P14Ctrl_peak_1183	35.9585	3.78152	6.84275e-17	4.67807e-13	Atg13	autophagy related 13
chr7	51860900	51862000	P14Ctrl_peak_1184	54.847	5.7679	6.8768e-17	4.68957e-13	Fancf	Fanconi anemia, complementation group F
chr11	117720800	117723600	P14Ctrl_peak_1185	29.6936	3.12268	6.89558e-17	4.69766e-13	Tnrc6c	trinucleotide repeat containing 6C
chr11	94663900	94665000	P14Ctrl_peak_1186	28.4551	2.99244	6.91565e-17	4.70898e-13	Xylt2	xylosyltransferase II
chrX	102082400	102086000	P14Ctrl_peak_1187	44.0866	4.6363	6.92526e-17	4.71164e-13	Nhsl2	NHS-like 2
chr4	49844200	49845700	P14Ctrl_peak_1188	32.2692	3.39355	6.93775e-17	4.71459e-13	.	intergenic
chr1	52789400	52790300	P14Ctrl_peak_1189	40.3257	4.24079	6.96382e-17	4.72995e-13	Inpp1	inositol polyphosphate-1-phosphatase
chr17	28039600	28042700	P14Ctrl_peak_1190	39.899	4.19592	6.98581e-17	4.74016e-13	Anks1	ankyrin repeat and SAM domain containing 1
chr8	123840200	123842600	P14Ctrl_peak_1191	121.49	12.7763	6.99817e-17	4.74617e-13	Ccsap	centriole, cilia and spindle associated protein
chr7	120940100	120940800	P14Ctrl_peak_1192	24.5046	2.57699	7.01439e-17	4.75481e-13	Polr3e	polymerase (RNA) III (DNA directed) polypeptide E
chr3	95254600	95255500	P14Ctrl_peak_1193	54.8392	5.76708	7.02209e-17	4.75766e-13	.	intergenic
chr18	15391400	15393800	P14Ctrl_peak_1194	35.9174	3.7772	7.03264e-17	4.76007e-13	Aqp4	aquaporin 4
chr3	123671200	123672500	P14Ctrl_peak_1195	264.853	27.8529	7.08731e-17	4.78992e-13	Ndst3	N-deacetylase/N-sulfotransferase (heparan glucosaminyl) 3
chr10	76469900	76471200	P14Ctrl_peak_1196	46.3221	4.8714	7.09895e-17	4.79541e-13	Mcm3ap	minichromosome maintenance deficient 3 (S. cerevisiae) associated protein
chr9	107852000	107853600	P14Ctrl_peak_1197	42.7296	4.49359	7.15232e-17	4.8199e-13	.	intergenic
chr5	113550200	113551400	P14Ctrl_peak_1198	58.8727	6.19126	7.15291e-17	4.8199e-13	.	intergenic
chr11	60903300	60906200	P14Ctrl_peak_1199	45.2087	4.7543	7.16598e-17	4.82632e-13	Natd1	NA
chr1	151818200	151819500	P14Ctrl_peak_1200	37.0893	3.90044	7.29444e-17	4.90556e-13	Edem3	ER degradation enhancer, mannosidase alpha-like 3
chr15	76644600	76646600	P14Ctrl_peak_1201	37.061	3.89746	7.35677e-17	4.93771e-13	Cyhr1	cysteine and histidine rich 1
chr3	108186400	108188800	P14Ctrl_peak_1202	35.3444	3.71694	7.39544e-17	4.95878e-13	Amigo1	adhesion molecule with Ig like domain 1
chr6	72142000	72142500	P14Ctrl_peak_1203	72.9121	7.66769	7.42348e-17	4.97513e-13	St3gal5	ST3 beta-galactoside alpha-2,3-sialyltransferase 5
chr2	44995900	44997800	P14Ctrl_peak_1204	32.2332	3.38976	7.42889e-17	4.9763e-13	Zeb2	zinc finger E-box binding homeobox 2
chr14	24134400	24135600	P14Ctrl_peak_1205	104.52	10.9917	7.48444e-17	5.00858e-13	Dlg5	discs, large homolog 5 (Drosophila)
chr3	95617000	95618300	P14Ctrl_peak_1206	44.4452	4.67401	7.52035e-17	5.02274e-13	Golph3l	golgi phosphoprotein 3-like
chr11	113624300	113626000	P14Ctrl_peak_1207	62.2808	6.54967	7.58578e-17	5.05832e-13	.	intergenic
chr2	26438400	26442300	P14Ctrl_peak_1208	39.5255	4.15664	7.59221e-17	5.05832e-13	Sec16a	SEC16 homolog A (S. cerevisiae)
chr17	28805800	28807500	P14Ctrl_peak_1209	26.7415	2.81223	7.60137e-17	5.06195e-13	Brpf3	bromodomain and PHD finger containing, 3
chr5	130875000	130876600	P14Ctrl_peak_1210	39.922	4.19834	7.63072e-17	5.07405e-13	Wbscr17	Williams-Beuren syndrome chromosome region 17 homolog (human)
chr16	94759400	94760500	P14Ctrl_peak_1211	82.6377	8.69047	7.64841e-17	5.08332e-13	.	intergenic
chr7	25081500	25082300	P14Ctrl_peak_1212	50.4661	5.30719	7.68106e-17	5.09756e-13	Zfp574	zinc finger protein 574
chr10	7918900	7920600	P14Ctrl_peak_1213	21.2961	2.23957	7.69398e-17	5.10364e-13	Tab2	TGF-beta activated kinase 1/MAP3K7 binding protein 2
chr1	143777300	143778300	P14Ctrl_peak_1214	46.7065	4.91182	7.72048e-17	5.11624e-13	Uchl5	ubiquitin carboxyl-terminal esterase L5
chr9	103498600	103500200	P14Ctrl_peak_1215	31.3793	3.29996	7.7276e-17	5.11846e-13	Tmem108	transmembrane protein 108
chr14	8055300	8056700	P14Ctrl_peak_1216	31.8193	3.34623	7.73371e-17	5.12002e-13	Abhd6	abhydrolase domain containing 6
chr9	25482200	25483400	P14Ctrl_peak_1217	41.753	4.39089	7.74111e-17	5.12243e-13	Eepd1	endonuclease/exonuclease/phosphatase family domain containing 1
chr2	180258500	180260500	P14Ctrl_peak_1218	41.7967	4.39549	7.74867e-17	5.12494e-13	Cables2	CDK5 and Abl enzyme substrate 2
chr8	84676300	84677600	P14Ctrl_peak_1219	31.3126	3.29295	7.76688e-17	5.13449e-13	Nacc1	nucleus accumbens associated 1, BEN and BTB (POZ) domain containing
chr4	132204000	132205800	P14Ctrl_peak_1220	36.844	3.87465	7.82608e-17	5.1686e-13	Ythdf2	YTH domain family 2
chr14	118162600	118163100	P14Ctrl_peak_1221	35.6989	3.75423	7.83611e-17	5.17272e-13	Gpr180	G protein-coupled receptor 180
chr14	118162600	118163100	P14Ctrl_peak_1221	35.6989	3.75423	7.83611e-17	5.17272e-13	Gpr180	G protein-coupled receptor 180
chr9	89913200	89915900	P14Ctrl_peak_1222	64.5766	6.7911	7.85653e-17	5.18117e-13	Rasgrf1	RAS protein-specific guanine nucleotide-releasing factor 1
chr16	13701700	13702600	P14Ctrl_peak_1223	53.7856	5.65628	7.93022e-17	5.22006e-13	.	intergenic
chr11	106163200	106164300	P14Ctrl_peak_1224	39.3431	4.13745	7.97275e-17	5.24257e-13	Strada	STE20-related kinase adaptor alpha
chr9	73011900	73013400	P14Ctrl_peak_1225	24.1407	2.53872	8.00868e-17	5.26112e-13	Ccpg1	cell cycle progression 1
chr16	20701200	20703500	P14Ctrl_peak_1226	41.0792	4.32004	8.05011e-17	5.28324e-13	.	intergenic
chr3	88567800	88569700	P14Ctrl_peak_1227	32.0758	3.37321	8.08676e-17	5.30473e-13	Ubqln4	ubiquilin 4
chr15	74747700	74751700	P14Ctrl_peak_1228	24.1707	2.54188	8.0973e-17	5.30908e-13	Lynx1	Ly6/neurotoxin 1
chr9	72361800	72362700	P14Ctrl_peak_1229	28.2361	2.96941	8.13741e-17	5.32768e-13	Zfp280d	zinc finger protein 280D
chr7	105732500	105733200	P14Ctrl_peak_1230	112.324	11.8124	8.14799e-17	5.33095e-13	Rrp8	ribosomal RNA processing 8, methyltransferase, homolog (yeast)
chr7	119857100	119858100	P14Ctrl_peak_1231	41.3706	4.35068	8.15164e-17	5.33095e-13	.	intergenic
chr11	76729600	76730300	P14Ctrl_peak_1232	224.493	23.6085	8.15415e-17	5.33095e-13	Gosr1	golgi SNAP receptor complex member 1
chr11	44563700	44565300	P14Ctrl_peak_1233	29.651	3.1182	8.18795e-17	5.35048e-13	.	intergenic
chr17	23815000	23825100	P14Ctrl_peak_1234	24.1143	2.53595	8.24856e-17	5.3875e-13	Srrm2	serine/arginine repetitive matrix 2
chr8	83610500	83611600	P14Ctrl_peak_1235	52.3707	5.50748	8.26839e-17	5.39245e-13	Dnajb1	DnaJ (Hsp40) homolog, subfamily B, member 1
chr11	118260400	118261500	P14Ctrl_peak_1236	64.1503	6.74627	8.27568e-17	5.39245e-13	Usp36	ubiquitin specific peptidase 36
chr5	121348300	121349800	P14Ctrl_peak_1237	36.365	3.82427	8.27595e-17	5.39245e-13	Gm15800	predicted gene 15800
chr4	126611500	126612500	P14Ctrl_peak_1238	62.7926	6.60349	8.28988e-17	5.39894e-13	5730409E04Rik	RIKEN cDNA 5730409E04Rik gene
chr13	55245400	55248100	P14Ctrl_peak_1239	70.031	7.3647	8.33663e-17	5.4242e-13	Nsd1	nuclear receptor-binding SET-domain protein 1
chr7	118721300	118723100	P14Ctrl_peak_1240	37.3397	3.92677	8.41565e-17	5.46777e-13	Ccp110	centriolar coiled coil protein 110
chr4	62423100	62424400	P14Ctrl_peak_1241	94.2578	9.91248	8.56258e-17	5.55263e-13	Prpf4	PRP4 pre-mRNA processing factor 4 homolog (yeast)
chr4	155991100	155992500	P14Ctrl_peak_1242	81.1801	8.53718	8.56675e-17	5.55269e-13	B3galt6	UDP-Gal:betaGal beta 1,3-galactosyltransferase, polypeptide 6
chr7	15971100	15973000	P14Ctrl_peak_1243	32.2534	3.39188	8.58551e-17	5.56142e-13	.	intergenic
chr14	20695100	20696500	P14Ctrl_peak_1244	55.4109	5.8272	8.6561e-17	5.59464e-13	.	intergenic
chr10	79540000	79541200	P14Ctrl_peak_1245	61.8711	6.50659	8.66469e-17	5.5963e-13	Mier2	mesoderm induction early response 1, family member 2
chr2	26891000	26893100	P14Ctrl_peak_1246	21.7129	2.28341	8.66692e-17	5.5963e-13	.	intergenic
chr8	124908500	124910800	P14Ctrl_peak_1247	61.2436	6.44059	8.77295e-17	5.65668e-13	Egln1	EGL nine homolog 1 (C. elegans)
chr3	19226200	19227900	P14Ctrl_peak_1248	156.887	16.4988	8.80426e-17	5.66885e-13	Pde7a	phosphodiesterase 7A
chr19	28963900	28965100	P14Ctrl_peak_1249	33.4262	3.51522	8.84249e-17	5.69077e-13	Ppapdc2	phosphatidic acid phosphatase type 2 domain containing 2
chr18	65686700	65687600	P14Ctrl_peak_1250	34.5411	3.63247	8.85581e-17	5.69328e-13	.	intergenic
chr17	87796900	87798500	P14Ctrl_peak_1251	47.8512	5.0322	8.85894e-17	5.69328e-13	.	intergenic
chr12	83205100	83207100	P14Ctrl_peak_1252	55.2112	5.80621	8.90559e-17	5.71786e-13	.	intergenic
chr5	115553800	115556100	P14Ctrl_peak_1253	34.5872	3.63731	8.91777e-17	5.72298e-13	Pxn	paxillin
chr6	120931600	120935300	P14Ctrl_peak_1254	38.5554	4.05462	9.03961e-17	5.78753e-13	Mical3	microtubule associated monooxygenase, calponin and LIM domain containing 3
chr4	8751200	8753200	P14Ctrl_peak_1255	26.4114	2.77752	9.13432e-17	5.84267e-13	Chd7	chromodomain helicase DNA binding protein 7
chr5	118260900	118263200	P14Ctrl_peak_1256	57.5919	6.05657	9.25362e-17	5.89957e-13	2410131K14Rik	RIKEN cDNA 2410131K14 gene
chr2	34822400	34823200	P14Ctrl_peak_1257	37.8847	3.98409	9.27131e-17	5.90808e-13	Fbxw2	F-box and WD-40 domain protein 2
chr18	24013900	24014700	P14Ctrl_peak_1258	80.2605	8.44048	9.29978e-17	5.92345e-13	Zfp191	zinc finger protein 191
chr6	13838500	13839500	P14Ctrl_peak_1259	36.02	3.78799	9.31137e-17	5.92806e-13	Gpr85	G protein-coupled receptor 85
chr17	26067400	26069500	P14Ctrl_peak_1260	28.3897	2.98556	9.35057e-17	5.95023e-13	Rab11fip3	RAB11 family interacting protein 3 (class II)
chr15	82294800	82296300	P14Ctrl_peak_1261	97.1362	10.2152	9.36784e-17	5.95565e-13	.	intergenic
chr16	3748600	3750600	P14Ctrl_peak_1262	38.1844	4.01561	9.39177e-17	5.96808e-13	.	intergenic
chr8	46534200	46535700	P14Ctrl_peak_1263	34.068	3.58271	9.40446e-17	5.97057e-13	Acsl1	acyl-CoA synthetase long-chain family member 1
chr1	183356200	183359100	P14Ctrl_peak_1264	24.8551	2.61385	9.47788e-17	6.01157e-13	Mia3	melanoma inhibitory activity 3
chr1	182491200	182494700	P14Ctrl_peak_1265	117.248	12.3302	9.51423e-17	6.0234e-13	.	intergenic
chr15	81475000	81476200	P14Ctrl_peak_1266	51.2227	5.38675	9.5998e-17	6.06237e-13	Rbx1	ring-box 1
chr3	89234000	89237300	P14Ctrl_peak_1267	22.6945	2.38663	9.60224e-17	6.06237e-13	.	intergenic
chr15	78973500	78974200	P14Ctrl_peak_1268	41.1616	4.3287	9.60421e-17	6.06237e-13	Triobp	TRIO and F-actin binding protein
chr10	40479600	40480800	P14Ctrl_peak_1269	63.809	6.71038	9.68379e-17	6.09954e-13	Cdk19	cyclin-dependent kinase 19
chr2	59842600	59845500	P14Ctrl_peak_1270	33.1085	3.48181	9.69542e-17	6.10405e-13	.	intergenic
chr7	16984800	16985900	P14Ctrl_peak_1271	39.4123	4.14473	9.70174e-17	6.1052e-13	.	intergenic
chr18	31771600	31772200	P14Ctrl_peak_1272	49.9461	5.25251	9.71304e-17	6.10949e-13	Ammecr1l	AMME chromosomal region gene 1-like
chrX	101319400	101321200	P14Ctrl_peak_1273	23.9063	2.51407	9.79797e-17	6.15153e-13	.	intergenic
chrX	94078600	94079700	P14Ctrl_peak_1274	143.254	15.0651	9.80855e-17	6.1525e-13	Zfx	zinc finger protein X-linked
chr11	89039400	89041000	P14Ctrl_peak_1275	54.1771	5.69745	9.82134e-17	6.15486e-13	Dgke	diacylglycerol kinase, epsilon
chr19	42075500	42076200	P14Ctrl_peak_1276	39.3643	4.13968	9.85267e-17	6.17165e-13	Morn4	MORN repeat containing 4
chr7	43297500	43300200	P14Ctrl_peak_1277	62.849	6.60942	9.9906e-17	6.24941e-13	Zfp715	zinc finger protein 715
chr9	108050700	108052600	P14Ctrl_peak_1278	33.2911	3.50101	1.00188e-16	6.2584e-13	.	intergenic
chr4	86990900	86991700	P14Ctrl_peak_1279	65.086	6.84467	1.00318e-16	6.26367e-13	.	intergenic
chr3	105716200	105718500	P14Ctrl_peak_1280	32.4609	3.4137	1.00747e-16	6.28467e-13	.	intergenic
chr7	29776000	29777800	P14Ctrl_peak_1281	40.6574	4.27568	1.00966e-16	6.29259e-13	Zfp84	zinc finger protein 84
chr19	43440300	43442100	P14Ctrl_peak_1282	34.8972	3.66991	1.01307e-16	6.3023e-13	Cnnm1	cyclin M1
chr2	119018300	119019200	P14Ctrl_peak_1283	46.7457	4.91594	1.02063e-16	6.34644e-13	Ccdc32	coiled-coil domain containing 32
chr4	129486900	129488200	P14Ctrl_peak_1284	44.3888	4.66808	1.02167e-16	6.34707e-13	Bsdc1	BSD domain containing 1
chr8	25944500	25945300	P14Ctrl_peak_1285	65.4184	6.87963	1.02265e-16	6.3503e-13	Hgsnat	heparan-alpha-glucosaminide N-acetyltransferase
chr5	113738000	113739200	P14Ctrl_peak_1286	70.094	7.37133	1.0235e-16	6.35268e-13	Ficd	FIC domain containing
chr14	70579400	70580300	P14Ctrl_peak_1287	77.5355	8.15391	1.03225e-16	6.40115e-13	.	intergenic
chr12	4247400	4248600	P14Ctrl_peak_1288	37.2994	3.92253	1.03545e-16	6.41808e-13	Ncoa1	nuclear receptor coactivator 1
chrX	73355700	73356800	P14Ctrl_peak_1289	79.0624	8.31448	1.03992e-16	6.44282e-13	Zfp275	zinc finger protein 275
chr7	126101200	126102300	P14Ctrl_peak_1290	45.843	4.82101	1.04107e-16	6.447e-13	.	intergenic
chr18	20687400	20688500	P14Ctrl_peak_1291	64.7746	6.81192	1.04736e-16	6.47422e-13	B4galt6	UDP-Gal:betaGlcNAc beta 1,4-galactosyltransferase, polypeptide 6
chr16	37111800	37112500	P14Ctrl_peak_1292	113.624	11.9491	1.04879e-16	6.4801e-13	Stxbp5l	syntaxin binding protein 5-like
chr9	22076000	22076700	P14Ctrl_peak_1293	83.974	8.831	1.05115e-16	6.49173e-13	Mir680-2	microRNA 680-2
chr17	56016300	56018400	P14Ctrl_peak_1294	38.5811	4.05732	1.0583e-16	6.52106e-13	.	intergenic
chr8	94574800	94575900	P14Ctrl_peak_1295	41.3664	4.35023	1.05908e-16	6.52297e-13	Fam192a	family with sequence similarity 192, member A
chr16	4000800	4001700	P14Ctrl_peak_1296	52.1286	5.48202	1.06071e-16	6.53004e-13	Slx4	SLX4 structure-specific endonuclease subunit homolog (S. cerevisiae)
chr12	69184200	69186000	P14Ctrl_peak_1297	32.5343	3.42142	1.06196e-16	6.53281e-13	Mgat2	mannoside acetylglucosaminyltransferase 2
chr14	32058000	32059700	P14Ctrl_peak_1298	40.079	4.21485	1.06329e-16	6.53704e-13	.	intergenic
chr7	25624600	25625600	P14Ctrl_peak_1299	52.2002	5.48956	1.07259e-16	6.57933e-13	Atp5sl	ATP5S-like
chr10	80614500	80615800	P14Ctrl_peak_1300	35.0372	3.68464	1.0814e-16	6.62442e-13	Scamp4	secretory carrier membrane protein 4
chr16	5064100	5064900	P14Ctrl_peak_1301	31.273	3.28878	1.08416e-16	6.63836e-13	.	intergenic
chr10	79675200	79676200	P14Ctrl_peak_1302	27.6861	2.91157	1.08566e-16	6.64458e-13	.	intergenic
chr1	64078700	64079400	P14Ctrl_peak_1303	38.3387	4.03183	1.09563e-16	6.69351e-13	Klf7	Kruppel-like factor 7 (ubiquitous)
chr10	75245000	75246800	P14Ctrl_peak_1304	39.9812	4.20456	1.10011e-16	6.70884e-13	Specc1l	sperm antigen with calponin homology and coiled-coil domains 1-like
chr1	188210800	188213200	P14Ctrl_peak_1305	33.0567	3.47636	1.11376e-16	6.76783e-13	Esrrg	estrogen-related receptor gamma
chr18	37805900	37809000	P14Ctrl_peak_1306	30.3546	3.19219	1.12002e-16	6.7998e-13	Pcdhgc3	protocadherin gamma subfamily C, 3
chr18	37805900	37809000	P14Ctrl_peak_1306	30.3546	3.19219	1.12002e-16	6.7998e-13	Pcdhga10	protocadherin gamma subfamily A, 10
chr18	37805900	37809000	P14Ctrl_peak_1306	30.3546	3.19219	1.12002e-16	6.7998e-13	Pcdhgb7	protocadherin gamma subfamily B, 7
chr18	37805900	37809000	P14Ctrl_peak_1306	30.3546	3.19219	1.12002e-16	6.7998e-13	Pcdhga11	protocadherin gamma subfamily A, 11
chr18	37805900	37809000	P14Ctrl_peak_1306	30.3546	3.19219	1.12002e-16	6.7998e-13	Pcdhgb8	protocadherin gamma subfamily B, 8
chr18	37805900	37809000	P14Ctrl_peak_1306	30.3546	3.19219	1.12002e-16	6.7998e-13	Pcdhga12	protocadherin gamma subfamily A, 12
chr18	37805900	37809000	P14Ctrl_peak_1306	30.3546	3.19219	1.12002e-16	6.7998e-13	Gm37013	NA
chr18	37805900	37809000	P14Ctrl_peak_1306	30.3546	3.19219	1.12002e-16	6.7998e-13	Gm38666	NA
chr18	37805900	37809000	P14Ctrl_peak_1306	30.3546	3.19219	1.12002e-16	6.7998e-13	Pcdha7-g	NA
chr18	37805900	37809000	P14Ctrl_peak_1306	30.3546	3.19219	1.12002e-16	6.7998e-13	Pcdhga1	protocadherin gamma subfamily A, 1
chr18	37805900	37809000	P14Ctrl_peak_1306	30.3546	3.19219	1.12002e-16	6.7998e-13	Pcdhga2	protocadherin gamma subfamily A, 2
chr18	37805900	37809000	P14Ctrl_peak_1306	30.3546	3.19219	1.12002e-16	6.7998e-13	Pcdhga3	protocadherin gamma subfamily A, 3
chr18	37805900	37809000	P14Ctrl_peak_1306	30.3546	3.19219	1.12002e-16	6.7998e-13	Pcdhgb1	protocadherin gamma subfamily B, 1
chr18	37805900	37809000	P14Ctrl_peak_1306	30.3546	3.19219	1.12002e-16	6.7998e-13	Pcdhga4	protocadherin gamma subfamily A, 4
chr18	37805900	37809000	P14Ctrl_peak_1306	30.3546	3.19219	1.12002e-16	6.7998e-13	Pcdhgb2	protocadherin gamma subfamily B, 2
chr18	37805900	37809000	P14Ctrl_peak_1306	30.3546	3.19219	1.12002e-16	6.7998e-13	Pcdhga5	protocadherin gamma subfamily A, 5
chr18	37805900	37809000	P14Ctrl_peak_1306	30.3546	3.19219	1.12002e-16	6.7998e-13	Pcdhga6	protocadherin gamma subfamily A, 6
chr18	37805900	37809000	P14Ctrl_peak_1306	30.3546	3.19219	1.12002e-16	6.7998e-13	Pcdhga7	protocadherin gamma subfamily A, 7
chr18	37805900	37809000	P14Ctrl_peak_1306	30.3546	3.19219	1.12002e-16	6.7998e-13	Pcdhgb4	protocadherin gamma subfamily B, 4
chr18	37805900	37809000	P14Ctrl_peak_1306	30.3546	3.19219	1.12002e-16	6.7998e-13	Pcdhga8	protocadherin gamma subfamily A, 8
chr18	37805900	37809000	P14Ctrl_peak_1306	30.3546	3.19219	1.12002e-16	6.7998e-13	Pcdhgb5	protocadherin gamma subfamily B, 5
chr18	37805900	37809000	P14Ctrl_peak_1306	30.3546	3.19219	1.12002e-16	6.7998e-13	Pcdhga9	protocadherin gamma subfamily A, 9
chr18	37805900	37809000	P14Ctrl_peak_1306	30.3546	3.19219	1.12002e-16	6.7998e-13	Pcdhgb6	protocadherin gamma subfamily B, 6
chr4	151143400	151145600	P14Ctrl_peak_1307	25.7652	2.70956	1.12175e-16	6.80427e-13	Camta1	calmodulin binding transcription activator 1
chr16	96315100	96316900	P14Ctrl_peak_1308	32.0853	3.37421	1.13089e-16	6.85357e-13	.	intergenic
chr14	52198000	52199300	P14Ctrl_peak_1309	32.1869	3.38489	1.13156e-16	6.8546e-13	.	intergenic
chr2	29888800	29890800	P14Ctrl_peak_1310	52.636	5.53539	1.13479e-16	6.8711e-13	.	intergenic
chrX	152272500	152273400	P14Ctrl_peak_1311	21.9762	2.3111	1.14256e-16	6.91509e-13	.	intergenic
chr7	13005600	13006300	P14Ctrl_peak_1312	62.248	6.54622	1.14529e-16	6.92849e-13	Zbtb45	zinc finger and BTB domain containing 45
chr11	87080000	87081000	P14Ctrl_peak_1313	39.6795	4.17284	1.15012e-16	6.94846e-13	Smg8	smg-8 homolog, nonsense mediated mRNA decay factor (C. elegans)
chr11	87080000	87081000	P14Ctrl_peak_1313	39.6795	4.17284	1.15012e-16	6.94846e-13	Mir8115	NA
chr6	99692900	99694400	P14Ctrl_peak_1314	34.6807	3.64714	1.15121e-16	6.94889e-13	Gpr27	G protein-coupled receptor 27
chr6	90689400	90690900	P14Ctrl_peak_1315	27.6027	2.9028	1.15547e-16	6.97152e-13	Iqsec1	IQ motif and Sec7 domain 1
chr9	115242900	115244100	P14Ctrl_peak_1316	67.0445	7.05063	1.15896e-16	6.98604e-13	Stt3b	STT3, subunit of the oligosaccharyltransferase complex, homolog B (S. cerevisiae)
chr1	194811900	194814700	P14Ctrl_peak_1317	61.7423	6.49304	1.15981e-16	6.98604e-13	Plxna2	plexin A2
chr5	21661500	21662400	P14Ctrl_peak_1318	160.146	16.8415	1.15993e-16	6.98604e-13	Armc10	armadillo repeat containing 10
chr17	33304900	33306000	P14Ctrl_peak_1319	97.1742	10.2192	1.16141e-16	6.99184e-13	.	intergenic
chr7	82868700	82870800	P14Ctrl_peak_1320	60.9935	6.41429	1.1648e-16	7.00917e-13	Mex3b	mex3 homolog B (C. elegans)
chr14	58071900	58073400	P14Ctrl_peak_1321	59.8064	6.28945	1.16751e-16	7.01903e-13	.	intergenic
chr15	102279600	102282000	P14Ctrl_peak_1322	35.0818	3.68933	1.16799e-16	7.01903e-13	.	intergenic
chr11	61407500	61409000	P14Ctrl_peak_1323	33.9299	3.56819	1.17072e-16	7.02926e-13	.	intergenic
chr9	31150600	31151000	P14Ctrl_peak_1324	97.7851	10.2834	1.17449e-16	7.04565e-13	Aplp2	amyloid beta (A4) precursor-like protein 2
chr9	31150600	31151000	P14Ctrl_peak_1324	97.7851	10.2834	1.17449e-16	7.04565e-13	Aplp2	amyloid beta (A4) precursor-like protein 2
chr11	69603300	69605900	P14Ctrl_peak_1325	31.1052	3.27114	1.17628e-16	7.05053e-13	Atp1b2	ATPase, Na+/K+ transporting, beta 2 polypeptide
chr13	34179500	34183300	P14Ctrl_peak_1326	29.2788	3.07906	1.17691e-16	7.05053e-13	Slc22a23	solute carrier family 22, member 23
chr15	80210800	80214400	P14Ctrl_peak_1327	26.0954	2.74428	1.17779e-16	7.05053e-13	.	intergenic
chr15	98645100	98646100	P14Ctrl_peak_1328	109.983	11.5662	1.17789e-16	7.05053e-13	.	intergenic
chr17	33691100	33692500	P14Ctrl_peak_1329	45.6951	4.80545	1.179e-16	7.05115e-13	2002-03-01	membrane-associated ring finger (C3HC4) 2
chr6	86995700	86998800	P14Ctrl_peak_1330	45.069	4.73961	1.17903e-16	7.05115e-13	Aak1	AP2 associated kinase 1
chrX	73569800	73572900	P14Ctrl_peak_1331	56.3689	5.92795	1.18474e-16	7.07907e-13	Atp2b3	ATPase, Ca++ transporting, plasma membrane 3
chr14	8222000	8223000	P14Ctrl_peak_1332	33.2771	3.49954	1.1973e-16	7.13845e-13	Kctd6	potassium channel tetramerisation domain containing 6
chr5	124884800	124886900	P14Ctrl_peak_1333	34.5436	3.63273	1.20049e-16	7.15058e-13	.	intergenic
chrX	73793800	73796700	P14Ctrl_peak_1334	30.8682	3.24621	1.20091e-16	7.15058e-13	.	intergenic
chr17	46412500	46414600	P14Ctrl_peak_1335	91.1543	9.58611	1.2055e-16	7.16535e-13	Zfp318	zinc finger protein 318
chr2	160965100	160966800	P14Ctrl_peak_1336	44.9971	4.73205	1.20863e-16	7.18083e-13	Chd6	chromodomain helicase DNA binding protein 6
chr2	68117600	68119200	P14Ctrl_peak_1337	53.6009	5.63685	1.20985e-16	7.18492e-13	B3galt1	UDP-Gal:betaGlcNAc beta 1,3-galactosyltransferase, polypeptide 1
chr12	102742000	102743500	P14Ctrl_peak_1338	27.6223	2.90486	1.21326e-16	7.20206e-13	Gm20604	predicted gene 20604
chr12	102742000	102743500	P14Ctrl_peak_1338	27.6223	2.90486	1.21326e-16	7.20206e-13	Moap1	modulator of apoptosis 1
chr5	107506800	107509200	P14Ctrl_peak_1339	28.0614	2.95104	1.21531e-16	7.20792e-13	A830010M20Rik	RIKEN cDNA A830010M20 gene
chr7	16133600	16134500	P14Ctrl_peak_1340	70.3511	7.39837	1.21992e-16	7.23212e-13	Slc8a2	solute carrier family 8 (sodium/calcium exchanger), member 2
chr6	55496800	55499600	P14Ctrl_peak_1341	42.8595	4.50725	1.22307e-16	7.24452e-13	Adcyap1r1	adenylate cyclase activating polypeptide 1 receptor 1
chr7	29874400	29876200	P14Ctrl_peak_1342	67.9718	7.14816	1.23435e-16	7.29964e-13	Zfp420	zinc finger protein 420
chr16	21930000	21931400	P14Ctrl_peak_1343	38.7756	4.07778	1.23453e-16	7.29964e-13	Map3k13	mitogen-activated protein kinase kinase kinase 13
chr15	39877700	39878900	P14Ctrl_peak_1344	38.7308	4.07307	1.23891e-16	7.31601e-13	Lrp12	low density lipoprotein-related protein 12
chr2	154534700	154536400	P14Ctrl_peak_1345	103.615	10.8965	1.24635e-16	7.34721e-13	Cbfa2t2	core-binding factor, runt domain, alpha subunit 2, translocated to, 2 (human)
chr2	151030100	151031000	P14Ctrl_peak_1346	122.519	12.8845	1.24873e-16	7.35487e-13	Nanp	N-acetylneuraminic acid phosphatase
chrX	73943800	73944500	P14Ctrl_peak_1347	26.2669	2.76232	1.26082e-16	7.40914e-13	Hcfc1	host cell factor C1
chr17	46017500	46018900	P14Ctrl_peak_1348	29.6815	3.12141	1.26217e-16	7.40914e-13	Vegfa	vascular endothelial growth factor A
chr9	108805500	108806300	P14Ctrl_peak_1349	59.7871	6.28742	1.27009e-16	7.4477e-13	Ip6k2	inositol hexaphosphate kinase 2
chr9	40455100	40456200	P14Ctrl_peak_1350	33.4438	3.51707	1.28401e-16	7.51715e-13	.	intergenic
chr16	94497800	94499100	P14Ctrl_peak_1351	81.6878	8.59057	1.29978e-16	7.59313e-13	Dscr3	Down syndrome critical region gene 3
chr5	39614100	39615400	P14Ctrl_peak_1352	30.8673	3.24612	1.30601e-16	7.62622e-13	Hs3st1	heparan sulfate (glucosamine) 3-O-sulfotransferase 1
chr12	104702300	104703200	P14Ctrl_peak_1353	52.5739	5.52886	1.31653e-16	7.67452e-13	Dicer1	dicer 1, ribonuclease type III
chr4	141683700	141685700	P14Ctrl_peak_1354	41.4512	4.35915	1.31806e-16	7.68012e-13	Ddi2	DNA-damage inducible protein 2
chr4	141683700	141685700	P14Ctrl_peak_1354	41.4512	4.35915	1.31806e-16	7.68012e-13	Rsc1a1	regulatory solute carrier protein, family 1, member 1
chr9	97078700	97079300	P14Ctrl_peak_1355	149.139	15.684	1.31974e-16	7.68662e-13	Slc25a36	solute carrier family 25, member 36
chr4	153431900	153433000	P14Ctrl_peak_1356	39.8365	4.18934	1.32127e-16	7.69223e-13	Ajap1	adherens junction associated protein 1
chr11	101580200	101581700	P14Ctrl_peak_1357	43.1821	4.54118	1.32208e-16	7.69371e-13	Nbr1	neighbor of Brca1 gene 1
chr3	88815600	88817900	P14Ctrl_peak_1358	35.167	3.69828	1.32745e-16	7.71834e-13	5830417I10Rik	gon-4-like pseudogene
chr7	99600900	99602300	P14Ctrl_peak_1359	28.3548	2.98189	1.3298e-16	7.72869e-13	Arrb1	arrestin, beta 1
chr17	28746100	28748400	P14Ctrl_peak_1360	67.159	7.06267	1.34423e-16	7.7926e-13	Mapk14	mitogen-activated protein kinase 14
chr7	7296000	7297000	P14Ctrl_peak_1361	63.7011	6.69903	1.35074e-16	7.82036e-13	Clcn4-2	chloride channel 4-2
chr18	73589500	73591100	P14Ctrl_peak_1362	45.9423	4.83146	1.35614e-16	7.84828e-13	Mex3c	mex3 homolog C (C. elegans)
chr2	26382700	26383800	P14Ctrl_peak_1363	69.1923	7.2765	1.37067e-16	7.91891e-13	Sdccag3	serologically defined colon cancer antigen 3
chr7	83897600	83899200	P14Ctrl_peak_1364	50.2353	5.28292	1.37521e-16	7.93839e-13	Mesdc2	mesoderm development candidate 2
chr18	36681400	36683700	P14Ctrl_peak_1365	57.6571	6.06342	1.42086e-16	8.15695e-13	.	intergenic
chr5	44175500	44177200	P14Ctrl_peak_1366	70.7515	7.44048	1.43977e-16	8.25852e-13	Tapt1	transmembrane anterior posterior transformation 1
chr5	25284000	25285200	P14Ctrl_peak_1367	59.5669	6.26427	1.44394e-16	8.27197e-13	Kmt2c	lysine (K)-specific methyltransferase 2C
chr8	56591300	56591800	P14Ctrl_peak_1368	187.011	19.6668	1.45658e-16	8.33038e-13	Fbxo8	F-box protein 8
chr10	94578300	94579300	P14Ctrl_peak_1369	24.9892	2.62795	1.46186e-16	8.35706e-13	Tmcc3	transmembrane and coiled coil domains 3
chr11	90035300	90036100	P14Ctrl_peak_1370	57.1141	6.00632	1.46344e-16	8.3626e-13	.	intergenic
chr3	116026900	116028200	P14Ctrl_peak_1371	51.054	5.36902	1.466e-16	8.3737e-13	.	intergenic
chr10	127171200	127172700	P14Ctrl_peak_1372	34.0376	3.57951	1.47572e-16	8.41506e-13	.	intergenic
chr3	115122000	115122900	P14Ctrl_peak_1373	131.531	13.8322	1.47917e-16	8.43122e-13	Olfm3	olfactomedin 3
chr2	14146100	14146800	P14Ctrl_peak_1374	78.0577	8.20882	1.48584e-16	8.4586e-13	.	intergenic
chr6	4641700	4642700	P14Ctrl_peak_1375	81.094	8.52813	1.48774e-16	8.46588e-13	.	intergenic
chr10	81143800	81146400	P14Ctrl_peak_1376	37.5844	3.9525	1.50076e-16	8.52931e-13	.	intergenic
chr8	11561300	11562500	P14Ctrl_peak_1377	21.2694	2.23677	1.51715e-16	8.61742e-13	.	intergenic
chr3	88729000	88731000	P14Ctrl_peak_1378	46.9643	4.93893	1.51753e-16	8.61742e-13	Rit1	Ras-like without CAAX 1
chr1	135370700	135372400	P14Ctrl_peak_1379	30.9396	3.25371	1.5526e-16	8.7909e-13	.	intergenic
chr7	127235100	127237100	P14Ctrl_peak_1380	24.2331	2.54844	1.55685e-16	8.81125e-13	Zfp553	zinc finger protein 553
chr9	44606900	44607600	P14Ctrl_peak_1381	63.7222	6.70125	1.56494e-16	8.83956e-13	.	intergenic
chr4	155783400	155785900	P14Ctrl_peak_1382	60.3359	6.34514	1.56762e-16	8.84331e-13	.	intergenic
chr12	72793600	72794400	P14Ctrl_peak_1383	140.894	14.8169	1.57247e-16	8.86281e-13	Ppm1a	protein phosphatase 1A, magnesium dependent, alpha isoform
chr6	39871600	39873500	P14Ctrl_peak_1384	33.3644	3.50872	1.57774e-16	8.88887e-13	.	intergenic
chr9	44818100	44822300	P14Ctrl_peak_1385	33.2255	3.49411	1.5851e-16	8.9229e-13	Kmt2a	lysine (K)-specific methyltransferase 2A
chr5	143707700	143708600	P14Ctrl_peak_1386	36.9208	3.88272	1.60562e-16	9.02349e-13	Cyth3	cytohesin 3
chr5	24159300	24159800	P14Ctrl_peak_1387	31.5034	3.31301	1.61397e-16	9.0592e-13	.	intergenic
chr2	173700900	173701700	P14Ctrl_peak_1388	41.6172	4.37661	1.61497e-16	9.06001e-13	Rab22a	RAB22A, member RAS oncogene family
chr10	127330700	127331600	P14Ctrl_peak_1389	40.3291	4.24115	1.61544e-16	9.06001e-13	Gli1	GLI-Kruppel family member GLI1
chr2	119763800	119764500	P14Ctrl_peak_1390	114.956	12.0892	1.6292e-16	9.12963e-13	.	intergenic
chr14	55077000	55080500	P14Ctrl_peak_1391	50.1133	5.2701	1.64169e-16	9.19205e-13	Zfhx2	zinc finger homeobox 2
chr9	121981800	121983800	P14Ctrl_peak_1392	32.0309	3.36848	1.64606e-16	9.20674e-13	Pomgnt2	protein O-linked mannose beta 1,4-N-acetylglucosaminyltransferase 2
chr7	118145300	118145800	P14Ctrl_peak_1393	114.961	12.0897	1.64634e-16	9.20674e-13	Smg1	SMG1 homolog, phosphatidylinositol 3-kinase-related kinase (C. elegans)
chr15	100575200	100578700	P14Ctrl_peak_1394	53.0763	5.58169	1.65306e-16	9.23673e-13	Pou6f1	POU domain, class 6, transcription factor 1
chr1	106724500	106725100	P14Ctrl_peak_1395	40.444	4.25323	1.65498e-16	9.24366e-13	Kdsr	3-ketodihydrosphingosine reductase
chr1	106724500	106725100	P14Ctrl_peak_1395	40.444	4.25323	1.65498e-16	9.24366e-13	Kdsr	3-ketodihydrosphingosine reductase
chr8	23131900	23132800	P14Ctrl_peak_1396	38.6515	4.06473	1.66132e-16	9.26766e-13	.	intergenic
chr12	105700500	105701000	P14Ctrl_peak_1397	128.317	13.4943	1.66784e-16	9.29793e-13	Gskip	GSK3B interacting protein
chr8	4209200	4211200	P14Ctrl_peak_1398	103.326	10.8661	1.6777e-16	9.34752e-13	.	intergenic
chr19	42119700	42122000	P14Ctrl_peak_1399	53.7741	5.65507	1.69566e-16	9.43035e-13	Pi4k2a	phosphatidylinositol 4-kinase type 2 alpha
chr8	122883400	122884400	P14Ctrl_peak_1400	33.1018	3.4811	1.70108e-16	9.45458e-13	.	intergenic
chr7	143067000	143071100	P14Ctrl_peak_1401	28.7421	3.02262	1.70437e-16	9.46903e-13	.	intergenic
chr6	72153300	72154600	P14Ctrl_peak_1402	83.2452	8.75436	1.71033e-16	9.49435e-13	St3gal5	ST3 beta-galactoside alpha-2,3-sialyltransferase 5
chrX	42532300	42533200	P14Ctrl_peak_1403	38.9408	4.09515	1.71703e-16	9.51994e-13	Tenm1	teneurin transmembrane protein 1
chrX	150645400	150646800	P14Ctrl_peak_1404	30.5956	3.21754	1.73456e-16	9.61321e-13	Tro	trophinin
chr7	30359100	30360700	P14Ctrl_peak_1405	38.9744	4.09869	1.73617e-16	9.61821e-13	Lrfn3	leucine rich repeat and fibronectin type III domain containing 3
chr9	100495200	100495700	P14Ctrl_peak_1406	50.8975	5.35256	1.74895e-16	9.67718e-13	Nck1	non-catalytic region of tyrosine kinase adaptor protein 1
chr5	143252800	143255700	P14Ctrl_peak_1407	37.386	3.93164	1.74992e-16	9.67862e-13	Zfp316	zinc finger protein 316
chr1	9724400	9725400	P14Ctrl_peak_1408	41.8932	4.40564	1.7662e-16	9.74887e-13	Vcpip1	valosin containing protein (p97)/p47 complex interacting protein 1
chr3	96238300	96240400	P14Ctrl_peak_1409	32.5067	3.41852	1.7714e-16	9.76568e-13	.	intergenic
chr10	18646000	18647100	P14Ctrl_peak_1410	42.0769	4.42496	1.80959e-16	9.9428e-13	Arfgef3	NA
chr11	95044500	95045800	P14Ctrl_peak_1411	32.501	3.41792	1.80991e-16	9.9428e-13	Itga3	integrin alpha 3
chr4	75944300	75945100	P14Ctrl_peak_1412	157.085	16.5196	1.81286e-16	9.95106e-13	Ptprd	protein tyrosine phosphatase, receptor type, D
chr11	20825800	20826600	P14Ctrl_peak_1413	170.974	17.9803	1.81307e-16	9.95106e-13	Lgalsl	lectin, galactoside binding-like
chr8	13256000	13258000	P14Ctrl_peak_1414	53.8487	5.66292	1.82042e-16	9.98338e-13	Dcun1d2	DCN1, defective in cullin neddylation 1, domain containing 2 (S. cerevisiae)
chr4	49513400	49514500	P14Ctrl_peak_1415	91.7352	9.6472	1.83344e-16	1.00426e-12	Mrpl50	mitochondrial ribosomal protein L50
chr5	150807700	150808600	P14Ctrl_peak_1416	58.2458	6.12533	1.83421e-16	1.00428e-12	Pds5b	PDS5, regulator of cohesion maintenance, homolog B (S. cerevisiae)
chr8	84833900	84836200	P14Ctrl_peak_1417	21.8886	2.30189	1.83912e-16	1.0062e-12	.	intergenic
chr12	52517600	52519700	P14Ctrl_peak_1418	53.6705	5.64418	1.83993e-16	1.0062e-12	Arhgap5	Rho GTPase activating protein 5
chr19	55625300	55626300	P14Ctrl_peak_1419	41.515	4.36587	1.84331e-16	1.00711e-12	Vti1a	vesicle transport through interaction with t-SNAREs 1A
chr2	28450200	28453900	P14Ctrl_peak_1420	24.9652	2.62543	1.85193e-16	1.01102e-12	Ppp1r26	protein phosphatase 1, regulatory subunit 26
chr4	131953200	131954500	P14Ctrl_peak_1421	96.6554	10.1646	1.8545e-16	1.01132e-12	Epb4.1	erythrocyte protein band 4.1
chr13	63301600	63302900	P14Ctrl_peak_1422	47.0333	4.94618	1.88717e-16	1.02749e-12	2010111I01Rik	RIKEN cDNA 2010111I01 gene
chr6	5159400	5160500	P14Ctrl_peak_1423	18.3253	1.92716	1.90443e-16	1.03523e-12	Ppp1r9a	protein phosphatase 1, regulatory (inhibitor) subunit 9A
chr15	80249200	80250200	P14Ctrl_peak_1424	58.1264	6.11277	1.91003e-16	1.03745e-12	Mief1	mitochondrial elongation factor 1
chr18	37685100	37687800	P14Ctrl_peak_1425	64.0712	6.73795	1.91166e-16	1.03792e-12	Pcdhga4	protocadherin gamma subfamily A, 4
chr18	37685100	37687800	P14Ctrl_peak_1425	64.0712	6.73795	1.91166e-16	1.03792e-12	Gm37013	NA
chr18	37685100	37687800	P14Ctrl_peak_1425	64.0712	6.73795	1.91166e-16	1.03792e-12	Gm38666	NA
chr18	37685100	37687800	P14Ctrl_peak_1425	64.0712	6.73795	1.91166e-16	1.03792e-12	Pcdha7-g	NA
chr18	37685100	37687800	P14Ctrl_peak_1425	64.0712	6.73795	1.91166e-16	1.03792e-12	Pcdhga1	protocadherin gamma subfamily A, 1
chr18	37685100	37687800	P14Ctrl_peak_1425	64.0712	6.73795	1.91166e-16	1.03792e-12	Pcdhga2	protocadherin gamma subfamily A, 2
chr18	37685100	37687800	P14Ctrl_peak_1425	64.0712	6.73795	1.91166e-16	1.03792e-12	Pcdhga3	protocadherin gamma subfamily A, 3
chr18	37685100	37687800	P14Ctrl_peak_1425	64.0712	6.73795	1.91166e-16	1.03792e-12	Pcdhgb1	protocadherin gamma subfamily B, 1
chr13	11594500	11596000	P14Ctrl_peak_1426	36.6743	3.8568	1.91522e-16	1.03944e-12	Ryr2	ryanodine receptor 2, cardiac
chr1	42695900	42696900	P14Ctrl_peak_1427	26.1674	2.75185	1.92363e-16	1.04317e-12	.	intergenic
chr7	46096900	46100300	P14Ctrl_peak_1428	37.9032	3.98603	1.93806e-16	1.04974e-12	.	intergenic
chr3	73047900	73051500	P14Ctrl_peak_1429	42.915	4.51309	1.94115e-16	1.051e-12	Slitrk3	SLIT and NTRK-like family, member 3
chr15	78847000	78847900	P14Ctrl_peak_1430	30.6658	3.22492	1.96174e-16	1.06045e-12	.	intergenic
chr1	173331400	173337200	P14Ctrl_peak_1431	37.1154	3.90318	1.98444e-16	1.06975e-12	.	intergenic
chr17	36857100	36859300	P14Ctrl_peak_1432	21.7513	2.28744	1.98586e-16	1.07009e-12	.	intergenic
chr5	112913200	112915100	P14Ctrl_peak_1433	71.555	7.52498	1.99855e-16	1.07608e-12	Adrbk2	adrenergic receptor kinase, beta 2
chr6	119918400	119919500	P14Ctrl_peak_1434	63.1595	6.64207	2.00193e-16	1.07747e-12	.	intergenic
chr9	45858200	45862200	P14Ctrl_peak_1435	46.0479	4.84256	2.00768e-16	1.08014e-12	.	intergenic
chr15	31458500	31459300	P14Ctrl_peak_1436	54.7885	5.76175	2.01021e-16	1.08107e-12	2006-03-01	membrane-associated ring finger (C3HC4) 6
chr1	130690100	130691200	P14Ctrl_peak_1437	56.9367	5.98766	2.02063e-16	1.08625e-12	.	intergenic
chr15	84939500	84940600	P14Ctrl_peak_1438	34.4003	3.61766	2.02813e-16	1.08908e-12	Nup50	nucleoporin 50
chr9	53372100	53376200	P14Ctrl_peak_1439	70.0116	7.36267	2.02829e-16	1.08908e-12	Exph5	exophilin 5
chr7	46396000	46398500	P14Ctrl_peak_1440	25.8932	2.72302	2.03621e-16	1.09242e-12	.	intergenic
chrX	8892400	8894600	P14Ctrl_peak_1441	41.6437	4.37939	2.03693e-16	1.09242e-12	B630019K06Rik	novel protein similar to F-box and leucine-rich repeat protein 17 (Fbxl17)
chr4	99986500	99987100	P14Ctrl_peak_1442	54.093	5.68861	2.04215e-16	1.09436e-12	Pgm2	phosphoglucomutase 2
chr2	29930400	29931800	P14Ctrl_peak_1443	47.3666	4.98124	2.04525e-16	1.09559e-12	Odf2	outer dense fiber of sperm tails 2
chr10	18589000	18589800	P14Ctrl_peak_1444	133.221	14.0099	2.0586e-16	1.10014e-12	Arfgef3	NA
chr8	88199900	88200600	P14Ctrl_peak_1445	30.4098	3.198	2.0615e-16	1.10114e-12	Papd5	PAP associated domain containing 5
chr3	95287500	95288400	P14Ctrl_peak_1446	35.8715	3.77237	2.06208e-16	1.10114e-12	.	intergenic
chr9	85844300	85845500	P14Ctrl_peak_1447	53.2503	5.59999	2.06539e-16	1.10193e-12	Tpbg	trophoblast glycoprotein
chr5	27771900	27772700	P14Ctrl_peak_1448	27.5737	2.89974	2.06599e-16	1.10193e-12	Paxip1	PAX interacting (with transcription-activation domain) protein 1
chr16	87479000	87479800	P14Ctrl_peak_1449	32.4252	3.40995	2.06921e-16	1.10321e-12	Usp16	ubiquitin specific peptidase 16
chr4	129218300	129219500	P14Ctrl_peak_1450	69.2361	7.28111	2.07665e-16	1.10632e-12	Yars	tyrosyl-tRNA synthetase
chr5	136180400	136181500	P14Ctrl_peak_1451	36.3623	3.82399	2.08824e-16	1.11205e-12	Prkrip1	Prkr interacting protein 1 (IL11 inducible)
chr15	81600700	81601600	P14Ctrl_peak_1452	89.2337	9.38413	2.10157e-16	1.11741e-12	Ep300	E1A binding protein p300
chr19	9893200	9893900	P14Ctrl_peak_1453	36.0161	3.78758	2.1166e-16	1.12496e-12	Incenp	inner centromere protein
chr13	99414600	99415500	P14Ctrl_peak_1454	29.3783	3.08953	2.11941e-16	1.12601e-12	.	intergenic
chr3	95010300	95012500	P14Ctrl_peak_1455	33.1221	3.48324	2.12345e-16	1.12772e-12	Zfp687	zinc finger protein 687
chr14	30874300	30875000	P14Ctrl_peak_1456	53.7862	5.65634	2.13898e-16	1.13508e-12	Tmem110	transmembrane protein 110
chr7	98887200	98888600	P14Ctrl_peak_1457	32.534	3.42139	2.15207e-16	1.13936e-12	.	intergenic
chr8	70224800	70225300	P14Ctrl_peak_1458	117.344	12.3403	2.15347e-16	1.13966e-12	Armc6	armadillo repeat containing 6
chr2	37351600	37352500	P14Ctrl_peak_1459	45.8732	4.82419	2.15964e-16	1.14204e-12	Pdcl	phosducin-like
chr4	12145000	12146200	P14Ctrl_peak_1460	105.383	11.0825	2.1735e-16	1.14847e-12	Rbm12b1	RNA binding motif protein 12 B1
chr19	8771900	8772500	P14Ctrl_peak_1461	38.5521	4.05427	2.18015e-16	1.15154e-12	Tmem223	transmembrane protein 223
chr7	142001400	142003300	P14Ctrl_peak_1462	28.015	2.94616	2.18351e-16	1.15287e-12	.	intergenic
chr10	122995300	122995900	P14Ctrl_peak_1463	73.7942	7.76045	2.18841e-16	1.15452e-12	Mon2	MON2 homolog (yeast)
chr10	122995300	122995900	P14Ctrl_peak_1463	73.7942	7.76045	2.18841e-16	1.15452e-12	Mon2	MON2 homolog (yeast)
chr8	3454200	3456100	P14Ctrl_peak_1464	34.9417	3.67459	2.19335e-16	1.15582e-12	Arhgef18	rho/rac guanine nucleotide exchange factor (GEF) 18
chr19	7226000	7228100	P14Ctrl_peak_1465	68.1153	7.16325	2.19425e-16	1.15585e-12	Naa40	N(alpha)-acetyltransferase 40, NatD catalytic subunit, homolog (S. cerevisiae)
chr11	118489500	118492200	P14Ctrl_peak_1466	29.2603	3.07712	2.24115e-16	1.17737e-12	Rbfox3	RNA binding protein, fox-1 homolog (C. elegans) 3
chr7	4426800	4427900	P14Ctrl_peak_1467	48.9474	5.14748	2.25321e-16	1.18233e-12	Rdh13	retinol dehydrogenase 13 (all-trans and 9-cis)
chr14	26668300	26668900	P14Ctrl_peak_1468	144.199	15.1645	2.25496e-16	1.18279e-12	Pde12	phosphodiesterase 12
chr17	5341300	5343300	P14Ctrl_peak_1469	23.5747	2.4792	2.25803e-16	1.18394e-12	Arid1b	AT rich interactive domain 1B (SWI-like)
chr7	144424500	144425500	P14Ctrl_peak_1470	31.9272	3.35758	2.28963e-16	1.19867e-12	Mir3470b	microRNA 3470b
chr12	4294900	4296300	P14Ctrl_peak_1471	36.4472	3.83291	2.29291e-16	1.19992e-12	Ncoa1	nuclear receptor coactivator 1
chr15	81823300	81825400	P14Ctrl_peak_1472	54.881	5.77148	2.29815e-16	1.2022e-12	Tef	thyrotroph embryonic factor
chr9	118484200	118486000	P14Ctrl_peak_1473	64.1485	6.74608	2.32515e-16	1.21399e-12	.	intergenic
chr6	125160200	125162100	P14Ctrl_peak_1474	43.7085	4.59654	2.34387e-16	1.22283e-12	Iffo1	intermediate filament family orphan 1
chr9	108746700	108747800	P14Ctrl_peak_1475	36.3013	3.81758	2.35101e-16	1.22561e-12	Prkar2a	protein kinase, cAMP dependent regulatory, type II alpha
chr9	44334600	44336100	P14Ctrl_peak_1476	38.2246	4.01983	2.36009e-16	1.22988e-12	.	intergenic
chr2	152108800	152111400	P14Ctrl_peak_1477	54.8002	5.76298	2.36722e-16	1.23265e-12	Srxn1	sulfiredoxin 1 homolog (S. cerevisiae)
chr17	87133500	87135500	P14Ctrl_peak_1478	30.7339	3.23208	2.37494e-16	1.23575e-12	Socs5	suppressor of cytokine signaling 5
chr11	97534200	97535800	P14Ctrl_peak_1479	51.1546	5.37959	2.3759e-16	1.23575e-12	.	intergenic
chr8	113844700	113845200	P14Ctrl_peak_1480	115.8	12.178	2.38623e-16	1.24054e-12	Adamts18	a disintegrin-like and metallopeptidase (reprolysin type) with thrombospondin type 1 motif, 18
chr13	58808100	58809000	P14Ctrl_peak_1481	74.3622	7.82019	2.40847e-16	1.25078e-12	.	intergenic
chr18	77458600	77459400	P14Ctrl_peak_1482	25.8973	2.72345	2.41477e-16	1.25357e-12	Rnf165	ring finger protein 165
chr18	36647000	36648800	P14Ctrl_peak_1483	46.2398	4.86274	2.4187e-16	1.25438e-12	Ankhd1	ankyrin repeat and KH domain containing 1
chr14	26629300	26630000	P14Ctrl_peak_1484	79.5134	8.36191	2.42459e-16	1.25627e-12	Dennd6a	DENN/MADD domain containing 6A
chr16	55843400	55844700	P14Ctrl_peak_1485	107.886	11.3456	2.43363e-16	1.26e-12	.	intergenic
chr12	78225600	78227300	P14Ctrl_peak_1486	20.9681	2.20508	2.4376e-16	1.2611e-12	.	intergenic
chr7	73428900	73430100	P14Ctrl_peak_1487	36.7712	3.86699	2.4477e-16	1.26536e-12	Chd2	chromodomain helicase DNA binding protein 2
chr10	121264200	121265100	P14Ctrl_peak_1488	33.5374	3.52691	2.45175e-16	1.26697e-12	Tbc1d30	TBC1 domain family, member 30
chr7	109029400	109033800	P14Ctrl_peak_1489	31.1767	3.27866	2.45567e-16	1.26852e-12	Tub	tubby candidate gene
chr2	119659700	119660600	P14Ctrl_peak_1490	37.7478	3.96969	2.45772e-16	1.26861e-12	Ndufaf1	NADH dehydrogenase (ubiquinone) 1 alpha subcomplex, assembly factor 1
chr2	168231200	168232400	P14Ctrl_peak_1491	43.3216	4.55585	2.46444e-16	1.27112e-12	Mocs3	molybdenum cofactor synthesis 3
chr7	73422700	73423800	P14Ctrl_peak_1492	114.889	12.0821	2.48384e-16	1.28015e-12	.	intergenic
chr7	139909900	139911200	P14Ctrl_peak_1493	37.8081	3.97603	2.48807e-16	1.28185e-12	.	intergenic
chr5	114808200	114809500	P14Ctrl_peak_1494	44.588	4.68903	2.49697e-16	1.28449e-12	1500011B03Rik	RIKEN cDNA 1500011B03 gene
chr10	18523700	18527000	P14Ctrl_peak_1495	23.8648	2.50971	2.50412e-16	1.28719e-12	Nhsl1	NHS-like 1
chr11	87610800	87612700	P14Ctrl_peak_1496	34.5428	3.63264	2.52734e-16	1.29806e-12	Mtmr4	myotubularin related protein 4
chr3	107438500	107439700	P14Ctrl_peak_1497	40.5224	4.26148	2.53426e-16	1.30072e-12	Kcnc4	potassium voltage gated channel, Shaw-related subfamily, member 4
chr11	104504500	104505700	P14Ctrl_peak_1498	137.077	14.4155	2.54495e-16	1.30424e-12	Cdc27	cell division cycle 27
chr6	82911700	82914000	P14Ctrl_peak_1499	56.3342	5.9243	2.56688e-16	1.3135e-12	Sema4f	sema domain, immunoglobulin domain (Ig), TM domain, and short cytoplasmic domain
chr8	72495000	72496700	P14Ctrl_peak_1500	34.1355	3.58981	2.57276e-16	1.31602e-12	Med26	mediator complex subunit 26
chr5	124570500	124571400	P14Ctrl_peak_1501	95.4544	10.0383	2.59058e-16	1.32314e-12	Eif2b1	eukaryotic translation initiation factor 2B, subunit 1 (alpha)
chr14	55879000	55883200	P14Ctrl_peak_1502	70.1312	7.37525	2.60275e-16	1.32886e-12	Cbln3	cerebellin 3 precursor protein
chr7	139939500	139941500	P14Ctrl_peak_1503	54.3572	5.7164	2.61104e-16	1.33259e-12	Kndc1	kinase non-catalytic C-lobe domain (KIND) containing 1
chr11	117761200	117762600	P14Ctrl_peak_1504	31.1806	3.27906	2.64225e-16	1.34512e-12	Tnrc6c	trinucleotide repeat containing 6C
chr4	116802500	116803700	P14Ctrl_peak_1505	105.231	11.0664	2.6425e-16	1.34512e-12	.	intergenic
chr1	16344500	16345300	P14Ctrl_peak_1506	55.6728	5.85475	2.65079e-16	1.34848e-12	Stau2	staufen (RNA binding protein) homolog 2 (Drosophila)
chr2	181584000	181585200	P14Ctrl_peak_1507	26.2011	2.7554	2.65208e-16	1.34848e-12	Znf512b	zinc finger protein 512B
chr9	119924000	119926500	P14Ctrl_peak_1508	91.1796	9.58876	2.65416e-16	1.34853e-12	Wdr48	WD repeat domain 48
chr9	110246100	110247500	P14Ctrl_peak_1509	22.9896	2.41767	2.66184e-16	1.35169e-12	Cspg5	chondroitin sulfate proteoglycan 5
chr4	34807300	34811900	P14Ctrl_peak_1510	48.5928	5.11019	2.66677e-16	1.35331e-12	Zfp292	zinc finger protein 292
chr7	74283300	74284700	P14Ctrl_peak_1511	55.6246	5.84968	2.66754e-16	1.35331e-12	Slco3a1	solute carrier organic anion transporter family, member 3a1
chr15	59654100	59656500	P14Ctrl_peak_1512	34.6013	3.63879	2.67364e-16	1.3559e-12	Trib1	tribbles homolog 1 (Drosophila)
chr4	104741700	104742500	P14Ctrl_peak_1513	63.3807	6.66533	2.70472e-16	1.36977e-12	Dab1	disabled 1
chr8	8619500	8620900	P14Ctrl_peak_1514	21.1074	2.21972	2.70501e-16	1.36977e-12	Efnb2	ephrin B2
chr6	87791800	87792900	P14Ctrl_peak_1515	40.6801	4.27806	2.71725e-16	1.37494e-12	Rab43	RAB43, member RAS oncogene family
chr3	88985000	88985800	P14Ctrl_peak_1516	56.2133	5.91159	2.7265e-16	1.37911e-12	Ash1l	ash1 (absent, small, or homeotic)-like (Drosophila)
chr7	112109800	112110900	P14Ctrl_peak_1517	31.2767	3.28917	2.72842e-16	1.37925e-12	Usp47	ubiquitin specific peptidase 47
chr3	36670700	36671700	P14Ctrl_peak_1518	43.3819	4.5622	2.73719e-16	1.38227e-12	Trpc3	transient receptor potential cation channel, subfamily C, member 3
chr16	33241500	33242400	P14Ctrl_peak_1519	36.2461	3.81177	2.75744e-16	1.38857e-12	Osbpl11	oxysterol binding protein-like 11
chr11	42626300	42627700	P14Ctrl_peak_1520	67.6644	7.11583	2.75968e-16	1.38918e-12	.	intergenic
chr11	53477700	53480300	P14Ctrl_peak_1521	129.12	13.5787	2.76746e-16	1.39124e-12	Sowaha	sosondowah ankyrin repeat domain family member A
chr3	142793400	142794200	P14Ctrl_peak_1522	63.377	6.66495	2.76923e-16	1.39141e-12	.	intergenic
chr2	9915200	9916600	P14Ctrl_peak_1523	60.7781	6.39163	2.78644e-16	1.39952e-12	Taf3	TAF3 RNA polymerase II, TATA box binding protein (TBP)-associated factor
chr18	73969700	73971300	P14Ctrl_peak_1524	74.1077	7.79343	2.78743e-16	1.39952e-12	.	intergenic
chr15	78405100	78405800	P14Ctrl_peak_1525	37.1823	3.91022	2.78925e-16	1.39992e-12	Tst	thiosulfate sulfurtransferase, mitochondrial
chr5	135872900	135874800	P14Ctrl_peak_1526	33.3991	3.51237	2.80681e-16	1.40615e-12	Srrm3	serine/arginine repetitive matrix 3
chr11	8491900	8493400	P14Ctrl_peak_1527	25.8357	2.71697	2.83626e-16	1.41933e-12	Tns3	tensin 3
chr3	16203700	16205500	P14Ctrl_peak_1528	31.2617	3.28759	2.85208e-16	1.4262e-12	Ythdf3	YTH domain family 3
chr17	6231600	6234300	P14Ctrl_peak_1529	27.102	2.85014	2.86095e-16	1.42935e-12	Tulp4	tubby like protein 4
chr11	115614200	115615600	P14Ctrl_peak_1530	44.4353	4.67297	2.88207e-16	1.43856e-12	Slc25a19	solute carrier family 25 (mitochondrial thiamine pyrophosphate carrier), member 19
chr12	102569500	102570500	P14Ctrl_peak_1531	32.2046	3.38675	2.88426e-16	1.43912e-12	Itpk1	inositol 1,3,4-triphosphate 5/6 kinase
chr5	139471800	139473600	P14Ctrl_peak_1532	44.0178	4.62907	2.89715e-16	1.44238e-12	Zfand2a	zinc finger, AN1-type domain 2A
chr4	116306100	116308400	P14Ctrl_peak_1533	24.995	2.62856	2.91545e-16	1.44937e-12	Mast2	microtubule associated serine/threonine kinase 2
chr15	76370500	76371400	P14Ctrl_peak_1534	40.1571	4.22306	2.93147e-16	1.45574e-12	Hgh1	NA
chr1	91416300	91418100	P14Ctrl_peak_1535	120.546	12.677	2.93368e-16	1.45631e-12	Per2	period circadian clock 2
chr9	112065400	112066100	P14Ctrl_peak_1536	53.0568	5.57963	2.95454e-16	1.46559e-12	.	intergenic
chr5	90242700	90244500	P14Ctrl_peak_1537	30.3298	3.18959	2.98895e-16	1.4805e-12	Ankrd17	ankyrin repeat domain 17
chr5	143562600	143564500	P14Ctrl_peak_1538	40.0944	4.21647	3.016e-16	1.49281e-12	.	intergenic
chr1	135437300	135441800	P14Ctrl_peak_1539	45.48	4.78284	3.0232e-16	1.49475e-12	Nav1	neuron navigator 1
chr9	21747900	21749700	P14Ctrl_peak_1540	47.5293	4.99834	3.03579e-16	1.49825e-12	Ldlr	low density lipoprotein receptor
chr16	93769200	93771100	P14Ctrl_peak_1541	40.4923	4.25831	3.04025e-16	1.49946e-12	Dopey2	dopey family member 2
chr8	70776400	70777600	P14Ctrl_peak_1542	30.4384	3.201	3.04113e-16	1.49946e-12	2010320M18Rik	RIKEN cDNA 2010320M18 gene
chr8	72221800	72223800	P14Ctrl_peak_1543	45.9669	4.83404	3.07673e-16	1.51448e-12	Fam32a	family with sequence similarity 32, member A
chr14	64805800	64806900	P14Ctrl_peak_1544	59.0214	6.2069	3.08194e-16	1.51553e-12	.	intergenic
chr14	49013800	49014300	P14Ctrl_peak_1545	88.6119	9.31874	3.08955e-16	1.51818e-12	Exoc5	exocyst complex component 5
chr14	49013800	49014300	P14Ctrl_peak_1545	88.6119	9.31874	3.08955e-16	1.51818e-12	Exoc5	exocyst complex component 5
chr12	86987300	86989300	P14Ctrl_peak_1546	53.01	5.57471	3.09353e-16	1.51958e-12	.	intergenic
chr11	93098900	93100300	P14Ctrl_peak_1547	29.2159	3.07244	3.10027e-16	1.52124e-12	Car10	carbonic anhydrase 10
chr8	110719500	110720400	P14Ctrl_peak_1548	70.6508	7.42989	3.10218e-16	1.52163e-12	.	intergenic
chr7	141257900	141261000	P14Ctrl_peak_1549	23.8139	2.50435	3.10437e-16	1.52216e-12	Phrf1	PHD and ring finger domains 1
chr10	110944000	110944600	P14Ctrl_peak_1550	161.736	17.0088	3.12036e-16	1.52945e-12	Zdhhc17	zinc finger, DHHC domain containing 17
chr10	110944000	110944600	P14Ctrl_peak_1550	161.736	17.0088	3.12036e-16	1.52945e-12	Zdhhc17	zinc finger, DHHC domain containing 17
chr7	59227900	59229800	P14Ctrl_peak_1551	40.405	4.24913	3.13718e-16	1.53604e-12	.	intergenic
chr4	134746300	134747600	P14Ctrl_peak_1552	44.6835	4.69907	3.14015e-16	1.53694e-12	.	intergenic
chr11	20302100	20304600	P14Ctrl_peak_1553	49.0225	5.15538	3.14369e-16	1.53812e-12	Slc1a4	solute carrier family 1 (glutamate/neutral amino acid transporter), member 4
chr11	80476900	80480900	P14Ctrl_peak_1554	40.8591	4.29689	3.1578e-16	1.54313e-12	Cdk5r1	cyclin-dependent kinase 5, regulatory subunit 1 (p35)
chr11	3341300	3342800	P14Ctrl_peak_1555	193.14	20.3112	3.15848e-16	1.54313e-12	Pik3ip1	phosphoinositide-3-kinase interacting protein 1
chr11	3341300	3342800	P14Ctrl_peak_1555	193.14	20.3112	3.15848e-16	1.54313e-12	Mir3470a	microRNA 3470a
chr3	95338200	95339100	P14Ctrl_peak_1556	37.4588	3.9393	3.16038e-16	1.54351e-12	Setdb1	SET domain, bifurcated 1
chr5	28393800	28394700	P14Ctrl_peak_1557	35.4633	3.72944	3.16538e-16	1.54539e-12	Rbm33	RNA binding motif protein 33
chr5	144173500	144176400	P14Ctrl_peak_1558	36.0546	3.79163	3.16792e-16	1.5457e-12	Lmtk2	lemur tyrosine kinase 2
chr17	45439000	45441300	P14Ctrl_peak_1559	91.6399	9.63718	3.1962e-16	1.55654e-12	B230354K17Rik	NA
chr5	105813300	105814500	P14Ctrl_peak_1560	26.1252	2.74741	3.21463e-16	1.56235e-12	Lrrc8d	leucine rich repeat containing 8D
chr12	111261400	111262400	P14Ctrl_peak_1561	31.4449	3.30686	3.21503e-16	1.56235e-12	.	intergenic
chr2	104470700	104471900	P14Ctrl_peak_1562	36.0894	3.79528	3.24598e-16	1.57627e-12	Hipk3	homeodomain interacting protein kinase 3
chr19	4787300	4788100	P14Ctrl_peak_1563	48.1376	5.06232	3.25393e-16	1.579e-12	Gm21992	NA
chr19	4787300	4788100	P14Ctrl_peak_1563	48.1376	5.06232	3.25393e-16	1.579e-12	Rbm4	RNA binding motif protein 4
chr1	179752100	179754100	P14Ctrl_peak_1564	32.6747	3.43618	3.27384e-16	1.58584e-12	Ahctf1	AT hook containing transcription factor 1
chr4	129220000	129224400	P14Ctrl_peak_1565	40.1332	4.22055	3.28128e-16	1.58831e-12	.	intergenic
chr10	80789900	80792100	P14Ctrl_peak_1566	43.7065	4.59633	3.28292e-16	1.58854e-12	.	intergenic
chr5	114121400	114123500	P14Ctrl_peak_1567	62.3741	6.55948	3.32433e-16	1.60458e-12	.	intergenic
chr10	81028500	81031700	P14Ctrl_peak_1568	34.611	3.63982	3.33002e-16	1.60562e-12	Slc39a3	solute carrier family 39 (zinc transporter), member 3
chr8	125886900	125888300	P14Ctrl_peak_1569	46.2151	4.86014	3.34056e-16	1.60956e-12	Pcnxl2	pecanex-like 2 (Drosophila)
chrX	74288100	74290000	P14Ctrl_peak_1570	41.7471	4.39027	3.34456e-16	1.61035e-12	.	intergenic
chr11	76986300	76987300	P14Ctrl_peak_1571	46.0203	4.83965	3.35643e-16	1.61325e-12	Blmh	bleomycin hydrolase
chr8	122416300	122417200	P14Ctrl_peak_1572	101.764	10.7019	3.36935e-16	1.61771e-12	.	intergenic
chr18	16589800	16590400	P14Ctrl_peak_1573	45.479	4.78273	3.40145e-16	1.63197e-12	Cdh2	cadherin 2
chr14	47529300	47531800	P14Ctrl_peak_1574	32.6671	3.43538	3.41181e-16	1.63536e-12	Fbxo34	F-box protein 34
chr2	163615200	163617100	P14Ctrl_peak_1575	85.0453	8.94366	3.41213e-16	1.63536e-12	Ttpal	tocopherol (alpha) transfer protein-like
chr8	95327000	95328700	P14Ctrl_peak_1576	51.0082	5.3642	3.42744e-16	1.64154e-12	.	intergenic
chr11	95491600	95492900	P14Ctrl_peak_1577	30.7366	3.23237	3.45966e-16	1.65523e-12	Spop	speckle-type POZ protein
chr8	72711500	72714500	P14Ctrl_peak_1578	35.7447	3.75904	3.46789e-16	1.65858e-12	Nwd1	NACHT and WD repeat domain containing 1
chr1	38087800	38088700	P14Ctrl_peak_1579	46.5172	4.89192	3.47344e-16	1.6591e-12	Rev1	REV1 homolog (S. cerevisiae)
chr6	134709900	134711100	P14Ctrl_peak_1580	37.715	3.96624	3.47384e-16	1.6591e-12	Loh12cr1	loss of heterozygosity, 12, chromosomal region 1 homolog (human)
chr9	64705600	64707200	P14Ctrl_peak_1581	64.8758	6.82257	3.47716e-16	1.6601e-12	.	intergenic
chr1	74566400	74567400	P14Ctrl_peak_1582	59.9525	6.30481	3.50519e-16	1.67182e-12	.	intergenic
chr10	116473100	116474700	P14Ctrl_peak_1583	22.501	2.36628	3.5054e-16	1.67182e-12	Kcnmb4os2	NA
chr2	180161200	180162500	P14Ctrl_peak_1584	48.9107	5.14362	3.51827e-16	1.67737e-12	Osbpl2	oxysterol binding protein-like 2
chr5	36952200	36955200	P14Ctrl_peak_1585	32.1845	3.38463	3.52997e-16	1.68236e-12	Ppp2r2c	protein phosphatase 2, regulatory subunit B, gamma
chr7	7282300	7283900	P14Ctrl_peak_1586	96.0954	10.1057	3.53573e-16	1.68427e-12	Clcn4-2	chloride channel 4-2
chr4	117867600	117869300	P14Ctrl_peak_1587	23.5846	2.48024	3.53645e-16	1.68427e-12	Slc6a9	solute carrier family 6 (neurotransmitter transporter, glycine), member 9
chr13	13776900	13778300	P14Ctrl_peak_1588	99.7822	10.4935	3.5385e-16	1.68466e-12	.	intergenic
chr10	11164300	11164800	P14Ctrl_peak_1589	117.082	12.3128	3.56243e-16	1.69427e-12	Shprh	SNF2 histone linker PHD RING helicase
chr17	34612100	34613300	P14Ctrl_peak_1590	26.5898	2.79628	3.58019e-16	1.70212e-12	Agpat1	1-acylglycerol-3-phosphate O-acyltransferase 1 (lysophosphatidic acid acyltransferase, alpha)
chr11	113655700	113657600	P14Ctrl_peak_1591	39.483	4.15217	3.60836e-16	1.71313e-12	.	intergenic
chr10	7705300	7706100	P14Ctrl_peak_1592	45.1602	4.7492	3.61317e-16	1.71481e-12	Lats1	large tumor suppressor
chr11	55253300	55254000	P14Ctrl_peak_1593	55.6938	5.85695	3.63128e-16	1.7222e-12	Fat2	FAT tumor suppressor homolog 2 (Drosophila)
chr13	54736700	54740700	P14Ctrl_peak_1594	25.43	2.6743	3.65728e-16	1.73092e-12	Gprin1	G protein-regulated inducer of neurite outgrowth 1
chr9	110573500	110574300	P14Ctrl_peak_1595	22.6936	2.38654	3.67593e-16	1.73914e-12	Setd2	SET domain containing 2
chr17	29828000	29829600	P14Ctrl_peak_1596	31.3702	3.299	3.67993e-16	1.74042e-12	Mdga1	MAM domain containing glycosylphosphatidylinositol anchor 1
chr2	122684700	122685300	P14Ctrl_peak_1597	232.171	24.4159	3.68295e-16	1.74125e-12	Slc30a4	solute carrier family 30 (zinc transporter), member 4
chr2	24678800	24679700	P14Ctrl_peak_1598	22.2285	2.33762	3.70969e-16	1.75207e-12	Cacna1b	calcium channel, voltage-dependent, N type, alpha 1B subunit
chr16	8660200	8661100	P14Ctrl_peak_1599	27.7309	2.91628	3.71915e-16	1.75532e-12	Carhsp1	calcium regulated heat stable protein 1
chr5	115645300	115647400	P14Ctrl_peak_1600	41.1689	4.32947	3.75328e-16	1.7702e-12	Rab35	RAB35, member RAS oncogene family
chr9	109100000	109101100	P14Ctrl_peak_1601	32.6581	3.43444	3.77608e-16	1.77972e-12	Plxnb1	plexin B1
chr4	119225300	119226600	P14Ctrl_peak_1602	35.9047	3.77586	3.78284e-16	1.78167e-12	AU022252	expressed sequence AU022252
chr12	110932500	110933600	P14Ctrl_peak_1603	50.3245	5.2923	3.8212e-16	1.79911e-12	Tecpr2	tectonin beta-propeller repeat containing 2
chr14	121282200	121283600	P14Ctrl_peak_1604	103.365	10.8702	3.82811e-16	1.80174e-12	Farp1	FERM, RhoGEF (Arhgef) and pleckstrin domain protein 1 (chondrocyte-derived)
chr7	43589100	43591400	P14Ctrl_peak_1605	111.418	11.7171	3.8362e-16	1.8043e-12	Zfp719	zinc finger protein 719
chr3	88981200	88982600	P14Ctrl_peak_1606	44.9807	4.73033	3.84943e-16	1.80927e-12	Ash1l	ash1 (absent, small, or homeotic)-like (Drosophila)
chr8	119547000	119547900	P14Ctrl_peak_1607	56.9708	5.99125	3.93825e-16	1.84338e-12	.	intergenic
chr2	25915600	25919400	P14Ctrl_peak_1608	56.2566	5.91614	3.94325e-16	1.84509e-12	.	intergenic
chr8	122629900	122631100	P14Ctrl_peak_1609	46.8656	4.92855	3.96347e-16	1.852e-12	Cbfa2t3	core-binding factor, runt domain, alpha subunit 2, translocated to, 3 (human)
chr19	56722600	56724700	P14Ctrl_peak_1610	47.6297	5.00891	3.96583e-16	1.85205e-12	.	intergenic
chr17	17578500	17579400	P14Ctrl_peak_1611	40.8676	4.29778	3.96629e-16	1.85205e-12	Lnpep	leucyl/cystinyl aminopeptidase
chr15	58454600	58456100	P14Ctrl_peak_1612	102.461	10.7752	3.96804e-16	1.85223e-12	D15Ertd621e	DNA segment, Chr 15, ERATO Doi 621, expressed
chr14	55894700	55898700	P14Ctrl_peak_1613	47.5354	4.99899	3.97667e-16	1.85499e-12	Khnyn	KH and NYN domain containing
chr11	107073900	107074800	P14Ctrl_peak_1614	49.1371	5.16743	3.98255e-16	1.85709e-12	Bptf	bromodomain PHD finger transcription factor
chr3	101459600	101461200	P14Ctrl_peak_1615	64.9373	6.82903	4.01065e-16	1.86882e-12	Igsf3	immunoglobulin superfamily, member 3
chr1	30946100	30946700	P14Ctrl_peak_1616	53.0841	5.58251	4.01263e-16	1.86882e-12	Ptp4a1	protein tyrosine phosphatase 4a1
chr1	30946100	30946700	P14Ctrl_peak_1616	53.0841	5.58251	4.01263e-16	1.86882e-12	Gm13363	predicted gene 13363
chr10	119210500	119212100	P14Ctrl_peak_1617	55.0137	5.78543	4.03349e-16	1.87763e-12	Cand1	cullin associated and neddylation disassociated 1
chr8	107046500	107047400	P14Ctrl_peak_1618	56.4325	5.93464	4.03895e-16	1.87889e-12	Pdf	peptide deformylase (mitochondrial)
chr14	70978600	70979300	P14Ctrl_peak_1619	31.0169	3.26185	4.04124e-16	1.87931e-12	Gfra2	glial cell line derived neurotrophic factor family receptor alpha 2
chr18	80294700	80296500	P14Ctrl_peak_1620	56.5805	5.9502	4.08672e-16	1.89657e-12	.	intergenic
chr18	38838700	38839600	P14Ctrl_peak_1621	49.8137	5.23858	4.11246e-16	1.90592e-12	Fgf1	fibroblast growth factor 1
chr6	71611400	71612000	P14Ctrl_peak_1622	93.8672	9.8714	4.11618e-16	1.90625e-12	Kdm3a	lysine (K)-specific demethylase 3A
chrX	134689100	134691300	P14Ctrl_peak_1623	28.5073	2.99793	4.12391e-16	1.90862e-12	Armcx4	armadillo repeat containing, X-linked 4
chr12	101834300	101835300	P14Ctrl_peak_1624	104.744	11.0152	4.12718e-16	1.90949e-12	.	intergenic
chr4	132492400	132493800	P14Ctrl_peak_1625	56.7877	5.97199	4.14935e-16	1.91909e-12	Sesn2	sestrin 2
chr10	10687600	10690000	P14Ctrl_peak_1626	26.9735	2.83663	4.15958e-16	1.92317e-12	Grm1	glutamate receptor, metabotropic 1
chr5	115097000	115098200	P14Ctrl_peak_1627	51.822	5.44979	4.18877e-16	1.93207e-12	Sppl3	signal peptide peptidase 3
chr4	9449200	9449700	P14Ctrl_peak_1628	45.0375	4.7363	4.19474e-16	1.93417e-12	Asph	aspartate-beta-hydroxylase
chr4	9449200	9449700	P14Ctrl_peak_1628	45.0375	4.7363	4.19474e-16	1.93417e-12	Clvs1	clavesin 1
chr7	24104300	24107500	P14Ctrl_peak_1629	42.9068	4.51222	4.20014e-16	1.93601e-12	.	intergenic
chr17	46799600	46801900	P14Ctrl_peak_1630	55.1328	5.79796	4.21245e-16	1.94037e-12	Gltscr1l	GLTSCR1-like
chr2	21826100	21828200	P14Ctrl_peak_1631	39.9616	4.2025	4.26888e-16	1.96171e-12	Gpr158	G protein-coupled receptor 158
chr15	23173400	23173900	P14Ctrl_peak_1632	72.7244	7.64796	4.2723e-16	1.96196e-12	Cdh18	cadherin 18
chrX	18253900	18254800	P14Ctrl_peak_1633	59.8668	6.2958	4.28243e-16	1.96462e-12	Kdm6a	lysine (K)-specific demethylase 6A
chr14	55501400	55501900	P14Ctrl_peak_1634	26.4775	2.78446	4.29969e-16	1.97122e-12	.	intergenic
chr13	54660800	54662500	P14Ctrl_peak_1635	61.4386	6.4611	4.3367e-16	1.98618e-12	Faf2	Fas associated factor family member 2
chr9	75031300	75032000	P14Ctrl_peak_1636	57.8157	6.0801	4.37216e-16	2.0004e-12	.	intergenic
chr10	86833800	86835400	P14Ctrl_peak_1637	43.9841	4.62552	4.39146e-16	2.00855e-12	Nt5dc3	5'-nucleotidase domain containing 3
chr15	72805400	72810400	P14Ctrl_peak_1638	28.7588	3.02437	4.44503e-16	2.02736e-12	Peg13	paternally expressed 13
chr15	72805400	72810400	P14Ctrl_peak_1638	28.7588	3.02437	4.44503e-16	2.02736e-12	Trappc9	trafficking protein particle complex 9
chr17	46167600	46169400	P14Ctrl_peak_1639	39.5389	4.15805	4.4493e-16	2.02751e-12	.	intergenic
chr12	81995500	81996500	P14Ctrl_peak_1640	31.2972	3.29133	4.46234e-16	2.03277e-12	.	intergenic
chr1	9624600	9625100	P14Ctrl_peak_1641	40.2926	4.23731	4.47262e-16	2.03637e-12	2610203C22Rik	RIKEN cDNA 2610203C22 gene
chr1	9624600	9625100	P14Ctrl_peak_1641	40.2926	4.23731	4.47262e-16	2.03637e-12	3110035E14Rik	RIKEN cDNA 3110035E14 gene
chr11	6258500	6259300	P14Ctrl_peak_1642	61.3214	6.44878	4.47323e-16	2.03637e-12	Ddx56	DEAD (Asp-Glu-Ala-Asp) box polypeptide 56
chr17	48388100	48389400	P14Ctrl_peak_1643	77.1372	8.11202	4.48978e-16	2.04322e-12	Nfya	nuclear transcription factor-Y alpha
chr7	141883500	141884600	P14Ctrl_peak_1644	99.9081	10.5067	4.49374e-16	2.04434e-12	Tollip	toll interacting protein
chr3	79458600	79459800	P14Ctrl_peak_1645	66.1004	6.95135	4.49845e-16	2.0458e-12	Fnip2	folliculin interacting protein 2
chr3	79458600	79459800	P14Ctrl_peak_1645	66.1004	6.95135	4.49845e-16	2.0458e-12	Gm17359	predicted gene, 17359
chr2	168098300	168099600	P14Ctrl_peak_1646	77.5144	8.15168	4.50089e-16	2.04622e-12	Pard6b	par-6 family cell polarity regulator beta
chr12	84783100	84784500	P14Ctrl_peak_1647	255.836	26.9046	4.5034e-16	2.04668e-12	Ltbp2	latent transforming growth factor beta binding protein 2
chr3	82108400	82109400	P14Ctrl_peak_1648	42.3425	4.45289	4.52441e-16	2.05486e-12	Gucy1a3	guanylate cyclase 1, soluble, alpha 3
chr4	129647100	129648200	P14Ctrl_peak_1649	35.4246	3.72537	4.52881e-16	2.05617e-12	Kpna6	karyopherin (importin) alpha 6
chr2	156550500	156551500	P14Ctrl_peak_1650	45.498	4.78473	4.53032e-16	2.05617e-12	Aar2	AAR2 splicing factor homolog (S. cerevisiae)
chr16	64855400	64856600	P14Ctrl_peak_1651	43.2795	4.55142	4.54181e-16	2.06001e-12	.	intergenic
chr6	47525500	47526000	P14Ctrl_peak_1652	72.8591	7.66211	4.55181e-16	2.06317e-12	Cul1	cullin 1
chr6	47525500	47526000	P14Ctrl_peak_1652	72.8591	7.66211	4.55181e-16	2.06317e-12	Cul1	cullin 1
chr17	12815500	12821000	P14Ctrl_peak_1653	149.468	15.7186	4.57202e-16	2.06957e-12	.	intergenic
chr11	115393200	115397000	P14Ctrl_peak_1654	25.0525	2.63461	4.57879e-16	2.07195e-12	.	intergenic
chr16	92392200	92393700	P14Ctrl_peak_1655	27.4552	2.88729	4.59423e-16	2.07756e-12	Rcan1	regulator of calcineurin 1
chr4	125707800	125709900	P14Ctrl_peak_1656	30.6078	3.21882	4.59973e-16	2.07925e-12	Grik3	glutamate receptor, ionotropic, kainate 3
chr10	7906100	7907600	P14Ctrl_peak_1657	71.2189	7.48963	4.61246e-16	2.08373e-12	Tab2	TGF-beta activated kinase 1/MAP3K7 binding protein 2
chr17	3196700	3198300	P14Ctrl_peak_1658	27.8798	2.93194	4.62519e-16	2.08809e-12	Scaf8	SR-related CTD-associated factor 8
chr8	122779800	122780600	P14Ctrl_peak_1659	38.1755	4.01467	4.63411e-16	2.09142e-12	Acsf3	acyl-CoA synthetase family member 3
chr9	103353900	103355400	P14Ctrl_peak_1660	158.116	16.628	4.66291e-16	2.10163e-12	Cdv3	carnitine deficiency-associated gene expressed in ventricle 3
chr10	81163600	81164200	P14Ctrl_peak_1661	58.5811	6.1606	4.67833e-16	2.10788e-12	Pias4	protein inhibitor of activated STAT 4
chr16	17840400	17842800	P14Ctrl_peak_1662	69.1181	7.2687	4.68249e-16	2.10808e-12	Dgcr2	DiGeorge syndrome critical region gene 2
chr1	192100400	192101200	P14Ctrl_peak_1663	24.7104	2.59863	4.68341e-16	2.10808e-12	.	intergenic
chr11	59791700	59792900	P14Ctrl_peak_1664	41.5707	4.37172	4.72647e-16	2.12465e-12	Flcn	folliculin
chr9	100497100	100498000	P14Ctrl_peak_1665	72.6369	7.63875	4.73213e-16	2.12579e-12	Nck1	non-catalytic region of tyrosine kinase adaptor protein 1
chr7	144476900	144477500	P14Ctrl_peak_1666	75.5496	7.94506	4.76301e-16	2.13808e-12	Ppfia1	protein tyrosine phosphatase, receptor type, f polypeptide (PTPRF), interacting protein (liprin), alpha 1
chr11	78029000	78030100	P14Ctrl_peak_1667	42.3119	4.44967	4.76421e-16	2.13808e-12	.	intergenic
chr7	35638000	35639000	P14Ctrl_peak_1668	47.9797	5.04572	4.77181e-16	2.14079e-12	Ankrd27	ankyrin repeat domain 27 (VPS9 domain)
chr9	46201800	46202700	P14Ctrl_peak_1669	78.7382	8.28039	4.7997e-16	2.15189e-12	Sik3	SIK family kinase 3
chr8	88591400	88592800	P14Ctrl_peak_1670	29.9866	3.1535	4.81384e-16	2.1564e-12	.	intergenic
chr17	66341700	66344400	P14Ctrl_peak_1671	29.6357	3.1166	4.81451e-16	2.1564e-12	.	intergenic
chr7	80264200	80265200	P14Ctrl_peak_1672	35.5064	3.73397	4.82482e-16	2.1596e-12	Ngrn	neugrin, neurite outgrowth associated
chr15	83546800	83547900	P14Ctrl_peak_1673	43.8091	4.60712	4.82484e-16	2.1596e-12	Mcat	malonyl CoA:ACP acyltransferase (mitochondrial)
chr12	100130300	100131300	P14Ctrl_peak_1674	85.9631	9.04019	4.83566e-16	2.16327e-12	Nrde2	nrde-2 necessary for RNA interference, domain containing
chr1	135584400	135585400	P14Ctrl_peak_1675	36.1773	3.80453	4.85922e-16	2.17213e-12	Nav1	neuron navigator 1
chr8	121789200	121792100	P14Ctrl_peak_1676	47.0406	4.94695	4.87969e-16	2.18056e-12	.	intergenic
chr2	92613000	92614900	P14Ctrl_peak_1677	24.4329	2.56945	4.8942e-16	2.18633e-12	Chst1	carbohydrate (keratan sulfate Gal-6) sulfotransferase 1
chr18	24600700	24601600	P14Ctrl_peak_1678	36.287	3.81607	4.89671e-16	2.18673e-12	Slc39a6	solute carrier family 39 (metal ion transporter), member 6
chr4	99258300	99259300	P14Ctrl_peak_1679	83.7237	8.80468	4.89995e-16	2.18746e-12	Atg4c	autophagy related 4C, cysteine peptidase
chr4	119466900	119468500	P14Ctrl_peak_1680	52.4405	5.51483	4.92063e-16	2.19501e-12	Rimkla	ribosomal modification protein rimK-like family member A
chr6	124858400	124862600	P14Ctrl_peak_1681	26.7121	2.80914	4.96142e-16	2.21056e-12	.	intergenic
chr19	46376700	46378700	P14Ctrl_peak_1682	28.3194	2.97817	5.00813e-16	2.22991e-12	Actr1a	ARP1 actin-related protein 1A, centractin alpha
chr12	89812400	89813700	P14Ctrl_peak_1683	85.2797	8.96832	5.01016e-16	2.23008e-12	Nrxn3	neurexin III
chr10	29196100	29197400	P14Ctrl_peak_1684	25.2182	2.65203	5.04007e-16	2.24193e-12	Soga3	SOGA family member 3
chr1	74593700	74594400	P14Ctrl_peak_1685	26.148	2.74981	5.11006e-16	2.27009e-12	Rnf25	ring finger protein 25
chr3	61364700	61366700	P14Ctrl_peak_1686	39.0364	4.10521	5.13246e-16	2.2793e-12	.	intergenic
chr6	119937300	119937900	P14Ctrl_peak_1687	64.6998	6.80406	5.13738e-16	2.28074e-12	Wnk1	WNK lysine deficient protein kinase 1
chr5	137285800	137292400	P14Ctrl_peak_1688	39.9905	4.20554	5.15715e-16	2.28761e-12	.	intergenic
chr2	27018300	27019600	P14Ctrl_peak_1689	32.3407	3.40107	5.17552e-16	2.29468e-12	.	intergenic
chr15	73205000	73206300	P14Ctrl_peak_1690	59.9742	6.3071	5.18231e-16	2.29694e-12	Ptk2	PTK2 protein tyrosine kinase 2
chr15	98135100	98136500	P14Ctrl_peak_1691	32.3014	3.39693	5.18416e-16	2.29702e-12	.	intergenic
chr7	73417100	73419600	P14Ctrl_peak_1692	21.771	2.28952	5.19325e-16	2.3003e-12	Rgma	RGM domain family, member A
chr16	31456500	31458700	P14Ctrl_peak_1693	31.9124	3.35602	5.22244e-16	2.31172e-12	Bdh1	3-hydroxybutyrate dehydrogenase, type 1
chr14	21668200	21671300	P14Ctrl_peak_1694	20.803	2.18772	5.23314e-16	2.3157e-12	Kat6b	K(lysine) acetyltransferase 6B
chr3	101859200	101860500	P14Ctrl_peak_1695	51.0686	5.37055	5.24378e-16	2.3189e-12	Slc22a15	solute carrier family 22 (organic anion/cation transporter), member 15
chr15	76889800	76892100	P14Ctrl_peak_1696	78.4964	8.25495	5.24626e-16	2.31911e-12	Zfp7	zinc finger protein 7
chr9	106857700	106859100	P14Ctrl_peak_1697	44.2791	4.65655	5.29881e-16	2.33792e-12	Vprbp	Vpr (HIV-1) binding protein
chr7	46427200	46433200	P14Ctrl_peak_1698	43.6758	4.5931	5.33146e-16	2.3508e-12	Kcnc1	potassium voltage gated channel, Shaw-related subfamily, member 1
chrX	73948700	73950700	P14Ctrl_peak_1699	25.2901	2.6596	5.34772e-16	2.35721e-12	Hcfc1	host cell factor C1
chr1	158245200	158247300	P14Ctrl_peak_1700	39.4662	4.15041	5.37206e-16	2.36583e-12	.	intergenic
chr14	34414000	34414700	P14Ctrl_peak_1701	124.988	13.1441	5.3725e-16	2.36583e-12	Bmpr1a	bone morphogenetic protein receptor, type 1A
chr3	19133700	19134300	P14Ctrl_peak_1702	73.117	7.68924	5.38684e-16	2.37061e-12	Armc1	armadillo repeat containing 1
chr11	61777100	61777900	P14Ctrl_peak_1703	84.6774	8.90498	5.39533e-16	2.37205e-12	Ulk2	unc-51 like kinase 2
chr17	27886200	27887700	P14Ctrl_peak_1704	38.0481	4.00127	5.39827e-16	2.37257e-12	Uhrf1bp1	UHRF1 (ICBP90) binding protein 1
chr15	74528700	74530000	P14Ctrl_peak_1705	114.581	12.0498	5.41342e-16	2.3777e-12	Adgrb1	NA
chr8	123232700	123234300	P14Ctrl_peak_1706	55.059	5.7902	5.47781e-16	2.40211e-12	Spata2l	spermatogenesis associated 2-like
chr1	16105200	16106300	P14Ctrl_peak_1707	37.0774	3.89919	5.47783e-16	2.40211e-12	.	intergenic
chr16	95719900	95721000	P14Ctrl_peak_1708	154.736	16.2726	5.51324e-16	2.41355e-12	Ets2	E26 avian leukemia oncogene 2, 3' domain
chrX	134304400	134305800	P14Ctrl_peak_1709	49.3373	5.18848	5.54087e-16	2.42273e-12	Tmem35	transmembrane protein 35
chr7	29792300	29793800	P14Ctrl_peak_1710	69.0031	7.25661	5.54342e-16	2.42307e-12	Zfp30	zinc finger protein 30
chr11	94490600	94492200	P14Ctrl_peak_1711	31.3296	3.29473	5.5501e-16	2.42521e-12	.	intergenic
chr3	89401400	89403400	P14Ctrl_peak_1712	48.4999	5.10042	5.58235e-16	2.43695e-12	.	intergenic
chr18	57293700	57294500	P14Ctrl_peak_1713	399.905	42.0554	5.58743e-16	2.43839e-12	.	intergenic
chr17	88486400	88487100	P14Ctrl_peak_1714	57.8455	6.08323	5.59334e-16	2.44019e-12	Foxn2	forkhead box N2
chr17	91088000	91089600	P14Ctrl_peak_1715	42.2072	4.43866	5.61259e-16	2.44702e-12	.	intergenic
chr17	25184600	25185600	P14Ctrl_peak_1716	31.485	3.31108	5.63257e-16	2.45494e-12	.	intergenic
chrX	103465400	103468100	P14Ctrl_peak_1717	35.5983	3.74364	5.67297e-16	2.46864e-12	Tsix	X (inactive)-specific transcript, opposite strand
chrX	103465400	103468100	P14Ctrl_peak_1717	35.5983	3.74364	5.67297e-16	2.46864e-12	Xist	inactive X specific transcripts
chr11	58331100	58331900	P14Ctrl_peak_1718	54.0208	5.68102	5.67306e-16	2.46864e-12	.	intergenic
chr12	108538000	108539500	P14Ctrl_peak_1719	65.1339	6.84971	5.68094e-16	2.47066e-12	Gm16596	predicted gene, 16596
chr12	108538000	108539500	P14Ctrl_peak_1719	65.1339	6.84971	5.68094e-16	2.47066e-12	Eml1	echinoderm microtubule associated protein like 1
chr3	138902200	138904400	P14Ctrl_peak_1720	32.5025	3.41808	5.68315e-16	2.47066e-12	Tspan5	tetraspanin 5
chr10	81204400	81206800	P14Ctrl_peak_1721	30.5805	3.21595	5.69968e-16	2.47547e-12	Atcay	ataxia, cerebellar, Cayman type homolog (human)
chr10	81204400	81206800	P14Ctrl_peak_1721	30.5805	3.21595	5.69968e-16	2.47547e-12	Atcayos	ataxia, cerebellar, Cayman type homolog (human), opposite strand
chr12	69746800	69747300	P14Ctrl_peak_1722	29.8247	3.13647	5.71238e-16	2.47941e-12	Cdkl1	cyclin-dependent kinase-like 1 (CDC2-related kinase)
chr17	35248800	35251000	P14Ctrl_peak_1723	23.0352	2.42246	5.71633e-16	2.48033e-12	Ddx39b	DEAD (Asp-Glu-Ala-Asp) box polypeptide 39B
chr17	24474400	24476000	P14Ctrl_peak_1724	89.1528	9.37562	5.74199e-16	2.48909e-12	Mlst8	MTOR associated protein, LST8 homolog (S. cerevisiae)
chr1	135384600	135385500	P14Ctrl_peak_1725	40.8911	4.30025	5.75501e-16	2.49393e-12	Ipo9	importin 9
chr15	89102900	89104400	P14Ctrl_peak_1726	58.8741	6.19141	5.80252e-16	2.51053e-12	Tubgcp6	tubulin, gamma complex associated protein 6
chr8	111621500	111623100	P14Ctrl_peak_1727	21.9099	2.30412	5.80748e-16	2.51187e-12	Znrf1	zinc and ring finger 1
chr3	51249500	51250800	P14Ctrl_peak_1728	41.0009	4.3118	5.81005e-16	2.51219e-12	Ccrn4l	CCR4 carbon catabolite repression 4-like (S. cerevisiae)
chr6	136559600	136561400	P14Ctrl_peak_1729	32.4562	3.41321	5.81393e-16	2.51307e-12	Atf7ip	activating transcription factor 7 interacting protein
chr9	85743200	85743800	P14Ctrl_peak_1730	57.4646	6.04318	5.83166e-16	2.51913e-12	.	intergenic
chr12	70266200	70268200	P14Ctrl_peak_1731	68.1397	7.16581	5.8375e-16	2.52085e-12	.	intergenic
chr8	122866600	122867600	P14Ctrl_peak_1732	267.709	28.1532	5.87573e-16	2.53415e-12	.	intergenic
chr5	124568500	124568900	P14Ctrl_peak_1733	38.3778	4.03594	5.90501e-16	2.54436e-12	Ddx55	DEAD (Asp-Glu-Ala-Asp) box polypeptide 55
chr9	37384300	37386500	P14Ctrl_peak_1734	26.2181	2.75719	5.94032e-16	2.55714e-12	Hepacam	hepatocyte cell adhesion molecule
chr5	140327500	140328800	P14Ctrl_peak_1735	36.763	3.86613	5.95867e-16	2.56423e-12	.	intergenic
chr8	23190600	23191800	P14Ctrl_peak_1736	56.5047	5.94223	5.96198e-16	2.56484e-12	Agpat6	1-acylglycerol-3-phosphate O-acyltransferase 6 (lysophosphatidic acid acyltransferase, zeta)
chr4	137655900	137658400	P14Ctrl_peak_1737	53.2402	5.59892	6.02745e-16	2.58857e-12	Usp48	ubiquitin specific peptidase 48
chr7	90467600	90468400	P14Ctrl_peak_1738	29.9439	3.14901	6.08433e-16	2.6117e-12	.	intergenic
chr9	106894100	106896200	P14Ctrl_peak_1739	41.0788	4.31999	6.09021e-16	2.6134e-12	Dock3	dedicator of cyto-kinesis 3
chr2	33137000	33137800	P14Ctrl_peak_1740	76.5256	8.0477	6.21212e-16	2.6565e-12	Ralgps1	Ral GEF with PH domain and SH3 binding motif 1
chr3	95628400	95629300	P14Ctrl_peak_1741	26.4167	2.77808	6.25046e-16	2.67038e-12	Ensa	endosulfine alpha
chr5	135161300	135162700	P14Ctrl_peak_1742	39.1687	4.11912	6.25261e-16	2.67046e-12	Tbl2	transducin (beta)-like 2
chr13	94193500	94194500	P14Ctrl_peak_1743	31.768	3.34083	6.26371e-16	2.67436e-12	Lhfpl2	lipoma HMGIC fusion partner-like 2
chr11	22972000	22973400	P14Ctrl_peak_1744	30.2248	3.17855	6.40097e-16	2.72783e-12	Zrsr1	zinc finger (CCCH type), RNA binding motif and serine/arginine rich 1
chr11	22972000	22973400	P14Ctrl_peak_1744	30.2248	3.17855	6.40097e-16	2.72783e-12	Commd1	COMM domain containing 1
chr11	120287000	120287700	P14Ctrl_peak_1745	34.7384	3.65322	6.51688e-16	2.76597e-12	Bahcc1	BAH domain and coiled-coil containing 1
chr1	190772800	190773700	P14Ctrl_peak_1746	36.7378	3.86348	6.52102e-16	2.76687e-12	Rps6kc1	ribosomal protein S6 kinase polypeptide 1
chr17	69387300	69388900	P14Ctrl_peak_1747	36.1514	3.80181	6.55565e-16	2.77809e-12	Zbtb14	zinc finger and BTB domain containing 14
chr18	34313600	34315300	P14Ctrl_peak_1748	25.89	2.72268	6.57849e-16	2.78604e-12	Apc	adenomatosis polyposis coli
chr10	8207100	8207700	P14Ctrl_peak_1749	93.1309	9.79397	6.60189e-16	2.79421e-12	Ust	uronyl-2-sulfotransferase
chr16	3979000	3980200	P14Ctrl_peak_1750	40.3837	4.24689	6.68868e-16	2.82227e-12	.	intergenic
chr11	115248900	115250800	P14Ctrl_peak_1751	75.3299	7.92195	6.68893e-16	2.82227e-12	.	intergenic
chr8	112881500	112882300	P14Ctrl_peak_1752	128.081	13.4695	6.7028e-16	2.82637e-12	.	intergenic
chr5	110784400	110786400	P14Ctrl_peak_1753	76.4025	8.03476	6.71887e-16	2.83206e-12	Ulk1	unc-51 like kinase 1
chr15	101039500	101042800	P14Ctrl_peak_1754	28.1143	2.9566	6.72044e-16	2.83206e-12	Scn8a	sodium channel, voltage-gated, type VIII, alpha
chr1	132597200	132599400	P14Ctrl_peak_1755	53.7538	5.65294	6.73036e-16	2.83361e-12	Nfasc	neurofascin
chr11	86689400	86690200	P14Ctrl_peak_1756	33.2756	3.49938	6.7334e-16	2.83401e-12	Ptrh2	peptidyl-tRNA hydrolase 2
chr11	86689400	86690200	P14Ctrl_peak_1756	33.2756	3.49938	6.7334e-16	2.83401e-12	Mir8115	NA
chr3	89939700	89941800	P14Ctrl_peak_1757	27.9005	2.93411	6.80876e-16	2.8613e-12	Atp8b2	ATPase, class I, type 8B, member 2
chr17	12974500	12975500	P14Ctrl_peak_1758	63.8923	6.71914	6.86023e-16	2.88026e-12	Wtap	Wilms' tumour 1-associating protein
chr3	89087500	89088300	P14Ctrl_peak_1759	64.2484	6.75659	6.93361e-16	2.90659e-12	Rusc1	RUN and SH3 domain containing 1
chr2	181253300	181254500	P14Ctrl_peak_1760	33.6823	3.54215	6.96355e-16	2.91734e-12	.	intergenic
chr11	78254600	78255400	P14Ctrl_peak_1761	40.6542	4.27534	6.96873e-16	2.91765e-12	.	intergenic
chr9	29411400	29412800	P14Ctrl_peak_1762	66.0954	6.95082	6.97071e-16	2.91765e-12	Ntm	neurotrimin
chr10	61691100	61691700	P14Ctrl_peak_1763	38.9196	4.09292	6.97458e-16	2.91837e-12	Sar1a	SAR1 gene homolog A (S. cerevisiae)
chr16	35697100	35698100	P14Ctrl_peak_1764	66.5798	7.00177	6.98647e-16	2.92245e-12	Dirc2	disrupted in renal carcinoma 2 (human)
chr11	50899300	50901300	P14Ctrl_peak_1765	88.9824	9.3577	7.04973e-16	2.94523e-12	Zfp2	zinc finger protein 2
chr19	4318300	4319400	P14Ctrl_peak_1766	34.4799	3.62602	7.05176e-16	2.94523e-12	Kdm2a	lysine (K)-specific demethylase 2A
chr11	95679500	95680800	P14Ctrl_peak_1767	30.1737	3.17317	7.154e-16	2.98215e-12	Phb	prohibitin
chr5	112385300	112385900	P14Ctrl_peak_1768	131.673	13.8472	7.16997e-16	2.98562e-12	.	intergenic
chr1	106029600	106031500	P14Ctrl_peak_1769	27.0471	2.84437	7.1704e-16	2.98562e-12	Zcchc2	zinc finger, CCHC domain containing 2
chr2	27442400	27444300	P14Ctrl_peak_1770	69.8906	7.34994	7.18527e-16	2.99049e-12	.	intergenic
chrX	73853900	73855300	P14Ctrl_peak_1771	27.8708	2.931	7.18649e-16	2.99049e-12	L1cam	L1 cell adhesion molecule
chr1	9746000	9748300	P14Ctrl_peak_1772	35.5926	3.74304	7.19442e-16	2.99288e-12	Vcpip1	valosin containing protein (p97)/p47 complex interacting protein 1
chr17	24503600	24506100	P14Ctrl_peak_1773	22.4005	2.35571	7.20125e-16	2.99428e-12	Caskin1	CASK interacting protein 1
chr8	47191600	47194100	P14Ctrl_peak_1774	27.0628	2.84602	7.22463e-16	3.00086e-12	Stox2	storkhead box 2
chr10	80335000	80336500	P14Ctrl_peak_1775	36.7518	3.86495	7.28269e-16	3.02157e-12	Reep6	receptor accessory protein 6
chr10	80335000	80336500	P14Ctrl_peak_1775	36.7518	3.86495	7.28269e-16	3.02157e-12	Bc1	brain cytoplasmic RNA 1
chr7	78301200	78302000	P14Ctrl_peak_1776	38.943	4.09538	7.30682e-16	3.02853e-12	Ntrk3	neurotrophic tyrosine kinase, receptor, type 3
chr12	77331700	77332400	P14Ctrl_peak_1777	66.1021	6.95153	7.33276e-16	3.03651e-12	Fut8	fucosyltransferase 8
chr13	21443900	21445900	P14Ctrl_peak_1778	43.5816	4.58319	7.40008e-16	3.06159e-12	.	intergenic
chr14	120324700	120325400	P14Ctrl_peak_1779	31.2749	3.28898	7.42127e-16	3.06943e-12	Mbnl2	muscleblind-like 2
chr5	120197700	120199000	P14Ctrl_peak_1780	51.8203	5.4496	7.45868e-16	3.08088e-12	Rbm19	RNA binding motif protein 19
chr1	178914600	178918200	P14Ctrl_peak_1781	32.2342	3.38986	7.52185e-16	3.10348e-12	Kif26b	kinesin family member 26B
chr2	165490300	165491800	P14Ctrl_peak_1782	46.822	4.92397	7.53738e-16	3.10895e-12	Trp53rka	NA
chr19	5080600	5082800	P14Ctrl_peak_1783	32.5165	3.41955	7.54042e-16	3.10926e-12	.	intergenic
chr17	83479300	83480300	P14Ctrl_peak_1784	72.3741	7.61111	7.54712e-16	3.11014e-12	Eml4	echinoderm microtubule associated protein like 4
chr18	37143500	37146600	P14Ctrl_peak_1785	37.1886	3.91088	7.58833e-16	3.12617e-12	Pcdhac2	protocadherin alpha subfamily C, 2
chr18	37143500	37146600	P14Ctrl_peak_1785	37.1886	3.91088	7.58833e-16	3.12617e-12	Pcdha1	protocadherin alpha 1
chr18	37143500	37146600	P14Ctrl_peak_1785	37.1886	3.91088	7.58833e-16	3.12617e-12	Pcdha2	protocadherin alpha 2
chr18	37143500	37146600	P14Ctrl_peak_1785	37.1886	3.91088	7.58833e-16	3.12617e-12	Pcdha3	protocadherin alpha 3
chr18	37143500	37146600	P14Ctrl_peak_1785	37.1886	3.91088	7.58833e-16	3.12617e-12	Pcdha4	protocadherin alpha 4
chr18	37143500	37146600	P14Ctrl_peak_1785	37.1886	3.91088	7.58833e-16	3.12617e-12	Pcdha5	protocadherin alpha 5
chr18	37143500	37146600	P14Ctrl_peak_1785	37.1886	3.91088	7.58833e-16	3.12617e-12	Pcdha6	protocadherin alpha 6
chr18	37143500	37146600	P14Ctrl_peak_1785	37.1886	3.91088	7.58833e-16	3.12617e-12	Pcdha7	protocadherin alpha 7
chr18	37143500	37146600	P14Ctrl_peak_1785	37.1886	3.91088	7.58833e-16	3.12617e-12	Pcdha8	protocadherin alpha 8
chr18	37143500	37146600	P14Ctrl_peak_1785	37.1886	3.91088	7.58833e-16	3.12617e-12	Pcdha9	protocadherin alpha 9
chr18	37143500	37146600	P14Ctrl_peak_1785	37.1886	3.91088	7.58833e-16	3.12617e-12	Pcdha10	protocadherin alpha 10
chr18	37143500	37146600	P14Ctrl_peak_1785	37.1886	3.91088	7.58833e-16	3.12617e-12	Pcdha11	protocadherin alpha 11
chr18	37143500	37146600	P14Ctrl_peak_1785	37.1886	3.91088	7.58833e-16	3.12617e-12	Pcdha12	protocadherin alpha 12
chr18	37143500	37146600	P14Ctrl_peak_1785	37.1886	3.91088	7.58833e-16	3.12617e-12	Pcdhac1	protocadherin alpha subfamily C, 1
chr18	37143500	37146600	P14Ctrl_peak_1785	37.1886	3.91088	7.58833e-16	3.12617e-12	Gm37013	NA
chr18	37143500	37146600	P14Ctrl_peak_1785	37.1886	3.91088	7.58833e-16	3.12617e-12	Gm38666	NA
chr18	37143500	37146600	P14Ctrl_peak_1785	37.1886	3.91088	7.58833e-16	3.12617e-12	Pcdha7-g	NA
chr5	30875400	30877700	P14Ctrl_peak_1786	39.5335	4.15748	7.69818e-16	3.16377e-12	.	intergenic
chr3	55782200	55784600	P14Ctrl_peak_1787	31.0671	3.26713	7.71056e-16	3.16732e-12	Nbea	neurobeachin
chr16	20559900	20560800	P14Ctrl_peak_1788	43.2057	4.54366	7.74506e-16	3.17824e-12	.	intergenic
chr11	55256000	55257000	P14Ctrl_peak_1789	65.0094	6.83661	7.75041e-16	3.17947e-12	.	intergenic
chr2	165379500	165381400	P14Ctrl_peak_1790	36.5358	3.84223	7.76987e-16	3.18458e-12	Zfp334	zinc finger protein 334
chr3	10437700	10438300	P14Ctrl_peak_1791	77.94	8.19644	7.81144e-16	3.19873e-12	Snx16	sorting nexin 16
chr14	103082700	103083600	P14Ctrl_peak_1792	41.0424	4.31616	7.84731e-16	3.21148e-12	Fbxl3	F-box and leucine-rich repeat protein 3
chr16	76291000	76294900	P14Ctrl_peak_1793	33.0535	3.47602	7.87204e-16	3.22063e-12	Nrip1	nuclear receptor interacting protein 1
chr5	150606600	150608500	P14Ctrl_peak_1794	36.4058	3.82856	7.891e-16	3.22451e-12	.	intergenic
chr1	134296600	134299400	P14Ctrl_peak_1795	36.5792	3.8468	7.92125e-16	3.23573e-12	Ppfia4	protein tyrosine phosphatase, receptor type, f polypeptide (PTPRF), interacting protein (liprin), alpha 4
chr7	132759300	132760200	P14Ctrl_peak_1796	68.464	7.19992	7.93256e-16	3.23858e-12	Fam53b	family with sequence similarity 53, member B
chr8	123953700	123954600	P14Ctrl_peak_1797	167.696	17.6355	7.95775e-16	3.24594e-12	Abcb10	ATP-binding cassette, sub-family B (MDR/TAP), member 10
chr13	96650100	96650700	P14Ctrl_peak_1798	297.184	31.2529	7.97165e-16	3.24966e-12	Hmgcr	3-hydroxy-3-methylglutaryl-Coenzyme A reductase
chr2	34805400	34806000	P14Ctrl_peak_1799	44.2446	4.65292	7.98038e-16	3.25225e-12	Fbxw2	F-box and WD-40 domain protein 2
chr11	3415900	3418100	P14Ctrl_peak_1800	48.1432	5.0629	8.00642e-16	3.26037e-12	Rnf185	ring finger protein 185
chr11	3415900	3418100	P14Ctrl_peak_1800	48.1432	5.0629	8.00642e-16	3.26037e-12	Mir3470a	microRNA 3470a
chr11	109395700	109396500	P14Ctrl_peak_1801	51.4077	5.40621	8.00748e-16	3.26037e-12	Gna13	guanine nucleotide binding protein, alpha 13
chr5	31202300	31203300	P14Ctrl_peak_1802	34.9485	3.6753	8.04507e-16	3.27176e-12	.	intergenic
chr12	112744000	112746100	P14Ctrl_peak_1803	32.7739	3.44661	8.0837e-16	3.28256e-12	.	intergenic
chr8	83609700	83610400	P14Ctrl_peak_1804	49.5347	5.20924	8.08655e-16	3.28274e-12	Dnajb1	DnaJ (Hsp40) homolog, subfamily B, member 1
chr7	139065200	139066300	P14Ctrl_peak_1805	65.1125	6.84746	8.11855e-16	3.29376e-12	Jakmip3	janus kinase and microtubule interacting protein 3
chr10	61184000	61185300	P14Ctrl_peak_1806	144.493	15.1954	8.13801e-16	3.29773e-12	Tbata	thymus, brain and testes associated
chr11	115606700	115607700	P14Ctrl_peak_1807	37.6335	3.95767	8.15528e-16	3.30291e-12	Mrps7	mitchondrial ribosomal protein S7
chr15	72502000	72507300	P14Ctrl_peak_1808	30.8243	3.2416	8.18657e-16	3.31051e-12	.	intergenic
chr5	140620500	140623600	P14Ctrl_peak_1809	24.0418	2.52832	8.249e-16	3.33377e-12	Ttyh3	tweety homolog 3 (Drosophila)
chr4	101152500	101153400	P14Ctrl_peak_1810	68.9632	7.25242	8.25151e-16	3.3338e-12	Jak1	Janus kinase 1
chr14	122458500	122459800	P14Ctrl_peak_1811	59.9177	6.30115	8.29957e-16	3.35123e-12	.	intergenic
chr4	43630200	43632900	P14Ctrl_peak_1812	24.7815	2.60611	8.30725e-16	3.35201e-12	.	intergenic
chr7	5031700	5033200	P14Ctrl_peak_1813	41.1641	4.32896	8.30793e-16	3.35201e-12	.	intergenic
chr11	77468900	77472300	P14Ctrl_peak_1814	34.5115	3.62935	8.30889e-16	3.35201e-12	.	intergenic
chr4	143349100	143351100	P14Ctrl_peak_1815	82.8823	8.7162	8.33733e-16	3.36067e-12	.	intergenic
chr15	36241100	36242100	P14Ctrl_peak_1816	32.452	3.41277	8.34116e-16	3.36104e-12	Rnf19a	ring finger protein 19A
chr7	109037000	109038900	P14Ctrl_peak_1817	66.1046	6.95179	8.38184e-16	3.37543e-12	Ric3	resistance to inhibitors of cholinesterase 3 homolog (C. elegans)
chr4	6396100	6396700	P14Ctrl_peak_1818	131.332	13.8113	8.39515e-16	3.37979e-12	Nsmaf	neutral sphingomyelinase (N-SMase) activation associated factor
chr4	82504600	82505400	P14Ctrl_peak_1819	25.7997	2.71319	8.41891e-16	3.38835e-12	Nfib	nuclear factor I/B
chr9	109030200	109032100	P14Ctrl_peak_1820	61.3084	6.44741	8.52073e-16	3.42578e-12	Pfkfb4	6-phosphofructo-2-kinase/fructose-2,6-biphosphatase 4
chr17	81387500	81389100	P14Ctrl_peak_1821	42.7981	4.5008	8.5329e-16	3.42724e-12	Slc8a1	solute carrier family 8 (sodium/calcium exchanger), member 1
chr11	77777100	77778400	P14Ctrl_peak_1822	25.683	2.70092	8.53831e-16	3.4283e-12	Myo18a	myosin XVIIIA
chr5	28165400	28168200	P14Ctrl_peak_1823	33.4195	3.51451	8.65984e-16	3.46687e-12	.	intergenic
chr12	112737500	112739600	P14Ctrl_peak_1824	30.0313	3.1582	8.67275e-16	3.47102e-12	Cep170b	centrosomal protein 170B
chr15	99469900	99472100	P14Ctrl_peak_1825	60.1938	6.3302	8.77707e-16	3.5035e-12	.	intergenic
chr12	46699800	46701000	P14Ctrl_peak_1826	57.2063	6.01602	8.89566e-16	3.53942e-12	Nova1	neuro-oncological ventral antigen 1
chr7	24140300	24143300	P14Ctrl_peak_1827	79.3218	8.34176	8.90557e-16	3.54233e-12	Zfp235	zinc finger protein 235
chr12	28746100	28747600	P14Ctrl_peak_1828	37.484	3.94195	8.94903e-16	3.5574e-12	Trappc12	trafficking protein particle complex 12
chr16	18969400	18970200	P14Ctrl_peak_1829	158.658	16.6851	8.9513e-16	3.5574e-12	Hira	histone cell cycle regulation defective homolog A (S. cerevisiae)
chr7	127602300	127603700	P14Ctrl_peak_1830	50.4378	5.30421	8.98315e-16	3.56797e-12	Rnf40	ring finger protein 40
chr2	158638500	158639500	P14Ctrl_peak_1831	46.4211	4.8818	9.08293e-16	3.60442e-12	.	intergenic
chr13	9665600	9666300	P14Ctrl_peak_1832	50.2717	5.28674	9.08551e-16	3.60442e-12	.	intergenic
chr10	85907200	85908100	P14Ctrl_peak_1833	50.9999	5.36333	9.1121e-16	3.61286e-12	Prdm4	PR domain containing 4
chr5	123029000	123029900	P14Ctrl_peak_1834	31.7723	3.34129	9.11782e-16	3.61408e-12	Orai1	ORAI calcium release-activated calcium modulator 1
chr13	42181200	42182000	P14Ctrl_peak_1835	40.582	4.26774	9.12639e-16	3.61573e-12	Hivep1	human immunodeficiency virus type I enhancer binding protein 1
chr4	82498000	82498800	P14Ctrl_peak_1836	49.579	5.2139	9.12747e-16	3.61573e-12	Nfib	nuclear factor I/B
chr4	152302800	152303900	P14Ctrl_peak_1837	26.3774	2.77394	9.12996e-16	3.61573e-12	Icmt	isoprenylcysteine carboxyl methyltransferase
chr11	51685500	51686200	P14Ctrl_peak_1838	80.1066	8.42429	9.15616e-16	3.62295e-12	0610009B22Rik	RIKEN cDNA 0610009B22 gene
chr10	80232200	80233200	P14Ctrl_peak_1839	29.0793	3.05808	9.2068e-16	3.64087e-12	Mum1	melanoma associated antigen (mutated) 1
chr10	80232200	80233200	P14Ctrl_peak_1839	29.0793	3.05808	9.2068e-16	3.64087e-12	Bc1	brain cytoplasmic RNA 1
[truncated: 17,346 more rows]
