# Supplementary material for: METTL3-mediated m6A modification is required for cerebellar development
Source: PLoS Biol. 2018 Jun 7;16(6):e2004880. doi: 10.1371/journal.pbio.2004880 (PMC6021109; doi:10.1371/journal.pbio.2004880)
Supplement: S4 Table — T7-sgRNA, T7 promoter driven sgRNA expressing vector. (XLSX) [file pbio.2004880.s014.xlsx]

## Sheet: Sheet1
Supplementary Table 4∣Oligo DNAs and sgRNAs.
Oligo DNAs and sgRNAs name	Oligo DNA and sgRNA sequences (5'-3')
L-oligo DNA	ATTACTTCCTTTGAAGCAGTGAGGGCAGAGAATCAGGGAAAGATTGCTCCCCCAACAGAGGGATCCATAACTTCGTATAGCATACATTATACGAAGTTATAAACGGTGAGTAGTTCTCAGGAAAATCCAGGATTATTTTGGCAAAACAGCAAGTGCTGCC
R-oligo DNA	TTAAAGTCTGGAAGGCAGAGAGTCCTAGGAGAAGTCAGGAACCTGGGCGTAGGGCCGGTGGCATGCATAACTTCGTATAGCATACATTATACGAAGTTATTTTACTCTGGAGTAAGGAGGCCTTCCTGGACGATATCCTTCCCTTTAGTAAGAGAAGAAA
sgMettl3-intron 1-F	TAGGTTGCTCCCCCAACAGAGAAA
sgMettl3-intron 1-R	AAACTTTCTCTGTTGGGGGAGCAA
sgMettl3-intron 4-F	TAGGCCTTACTCCAGAGTAAACAC
sgMettl3-intron 4-R	AAACGTGTTTACTCTGGAGTAAGG
