# Supplementary material for: METTL3-mediated m6A modification is required for cerebellar development
Source: PLoS Biol. 2018 Jun 7;16(6):e2004880. doi: 10.1371/journal.pbio.2004880 (PMC6021109; doi:10.1371/journal.pbio.2004880)
Supplement: S5 Table — (XLSX) [file pbio.2004880.s015.xlsx]

## Sheet: Sheet1
Supplementary Table 5∣Primers of genetyping
Primer name	Primer sequences
Mettl3-L-loxp-F (F1)	5'-AGAGGAGGAGAAGGTGGCAGAG-3'
Mettl3-L-loxp-R (R1)	5'-CCTTTCATTCACATGGCAGCAC-3'
Mettl3-R-loxp-F (F2)	5'-AGGCTCACTTGCAAGTAAAAGGAAG-3'
Mettl3-R-loxp-R (R2)	5'-AGGCCTATAATCCTAGCACTG-3'
Nestin-Cre-F	5'-GTCACTGTCGCCGCTACTTC-3'
Nestin-Cre-R	5'-GGTTATTCAACTTGCACCATGC-3'
