# Supplementary material for: METTL3-mediated m6A modification is required for cerebellar development
Source: PLoS Biol. 2018 Jun 7;16(6):e2004880. doi: 10.1371/journal.pbio.2004880 (PMC6021109; doi:10.1371/journal.pbio.2004880)
Supplement: S6 Table — (XLSX) [file pbio.2004880.s016.xlsx]

## Sheet: Sheet1
Supplementary Table 6∣Normalization factors for different samples.
Stage	Filetype	Filename	Normalization_factor
P7	chip1	P7m6A_Ctrl1	0.882332152616
	chip1	P7m6A_Ctrl2	0.881474194645
	chip2	P7m6A_cKO1	1.094077138
	chip2	P7m6A_cKO2	0.9753489412
	input1	P7RNA_Ctrl1	0.287229552909
	input1	P7RNA_Ctrl2	0.397595010052
	input2	P7RNA_cKO1	0.499473508833
	input2	P7RNA_cKO2	0.461238122877
P14	chip1	P14m6A_Ctrl1	1.01493216652
	chip1	P14m6A_Ctrl2	0.973930645303
	chip2	P14m6A_cKO1	0.7757022906
	chip2	P14m6A_cKO2	0.7678058665
	input1	P14RNA_Ctrl1	0.334787060398
	input1	P14RNA_Ctrl2	0.527522797363
	input2	P14RNA_cKO1	0.489424331183
	input2	P14RNA_cKO2	0.548772344331
