# Supplementary material for: METTL3-mediated m6A modification is required for cerebellar development
Source: PLoS Biol. 2018 Jun 7;16(6):e2004880. doi: 10.1371/journal.pbio.2004880 (PMC6021109; doi:10.1371/journal.pbio.2004880)
Supplement: S8 Table — siRNA, small interfering RNA. (XLSX) [file pbio.2004880.s018.xlsx]

## Sheet: Sheet1
Supplementary Table 8∣Primers and siRNAs used for miniGene splicing assay of Lrp8.
Name	Sequences
Lrp8-Mutant1-F	5'-AGATCCAAGGTCACAGCTTCACCAACTCCCGAAGATCCCTCTTTC-3'
Lrp8-Mutant1-R	5'-GAAAGAGGGATCTTCGGGAGTTGGTGAAGCTGTGACCTTGGATCT-3'
Lrp8-Mutant2-F	5'-GGGGAGTCCAGAGTCCTGGAAGTCCCAGC-3'
Lrp8-Mutant2-R	5'-GCTGGGACTTCCAGGACTCTGGACTCCCC-3'
Lrp8-WT-F	5'-AGCTAGCAATGCCAGTTAAATGCCAAAC-3'
Lrp8-WT-R	5'-TGCGGCCGCCCTGAAACTCCCTCTGTAGAC-3'
Grin1-WT-F	5'-AGCTAGCTCCTGAGCTGGCATTAACATTG-3'
Grin1-WT-R	5'-TGCGGCCGCTGGGACAGGGCTACTCTGGTT-3'
Grin1-Mutant-F	5'-ACGTAGGTCCTCCAAAGTCACG-3'
Grin1-Mutant-R	5'-CGTGACTTTGGAGGACCTACGT-3'
GAPDH-F	5'-TGCACCACCAACTGCTTAGC-3'
GAPDH-R	5'-GGCATGGACTGTGGTCATGAG-3'
miniGene-F	5'-CTGCTCATCCTCTGGGAGCC-3'
miniGene-R	5'-CAAGGTCTGAAGGTCACGGGC-3'
siMettl3-867	5'-GGAGAUCCUAGAGCUAUUA-3'
siMettl3-1024	5'-CUGCACUUCAGACGAAUUA-3'
siMettl3-1344	5'-GCUACCGUAUGGGAACAUUA-3'
siControl	5'-UUCUCCGAACGUGUCACGU-3'
