# Supplementary material for: METTL3-mediated m6A modification is required for cerebellar development
Source: PLoS Biol. 2018 Jun 7;16(6):e2004880. doi: 10.1371/journal.pbio.2004880 (PMC6021109; doi:10.1371/journal.pbio.2004880)
Supplement: S1 Data — (XLSX) [file pbio.2004880.s019.xlsx]

## Sheet: Fig 1A
Days after birth	Body weight (g)
	Ctrl																		cKO
P1	1.7	1.2	1.4	1.8	1.6	1.8	1.5	1.2	1.9	1.4	1.5	1.6	1.6	1.6	1.2	1.6	1.7	1.5	1.6	1.6	1.6	1.4	1.3	1.6	1.6	1.6	1.4	1.4	1.5	1.3	1.4	1.3	1.2	1.5
P3	2.8	2.2	2.3	2.8	2.6	2.9	2.7	2.2	2.5	2.2	2.4	2.3	2.8	2.4	1.9	1.9	2	1.9	2.5	2.8	2.6	2.3	1.5	2.2	2.1	2.1	1.8	2.3	2	1.9	1.6	1.4	1.6	1.7
P5	3.8	4.1	4.3	4.3	4.2	4.5	4.3	3.1	3.9	3.1	3.3	3.1	3.4	3.2	3	3.1	3.3	2.8	3.4	3.7	3.7	3.1	2.3	2.9	2.8	2.4	1.7	3.1	2.5	2.4	2	2.1	2.4	2.3
P7	5.3	5.8	5.8	5.9	6	6.2	5.6	4.4	5.1	4.4	4.2	4	4.5	4.5	3.8	4	4.3	3.7	4.2	4.6	4.8	4	3.3	3.2	3.4	2.7	2.5	3.4	3.2	3.1	2.7	2.7	2.9	2.9
P9	6.8	7.5	7.6	7.5	7.7	7.5	8.1	5.3	6	5.4	5.1	5.1	5.5	5.8	4.7	4.8	5	4.6	5.5	5.6	5.8	5	4	3.6	2.9	3.5	3.3	3.6	3.9	4	3.5	3	3.3	3.4
P11	7.8	8.4	8.7	8.6	8.8	8.8	9.5	6	6.6	6	6.2	6.2	6.7	6.8	5.7	5.8	6.1	5.8	5.4	5.2	5.9	5.1	3.7	3.4	4.3	3.8	3.8	3.2	4.3	4.6	3.9	3.2	3.5	3.9
P13	8.8	9.7	10.3	9.3	9.6	10.2	9.8	6.8	7.4	6.9	7	6.9	7.5	7.5	6.9	6.9	7.2	7	4.5	4.6	5	4	3.4	2.7	4.1	4	4	2.6	3.8	5.4	4.3	3.4	3.1	4.2
P15	9.2	11.2	10.8	9.6	10.6	10.7	10.1	7.5	8.3	7.5	7.6	7.7	8.5	8.7	8	7.9	8.4	8.1	3.4	3.6	3.8	3.1	3.1	2.5	4.1	3.5	3.9	2.5	3.3	4.5	3.7	3.2	2.9	4.5

## Sheet: Fig 1B
	Dead events
Postnatal days	Ctrl	cKO
P8	0	0
P9	0	1
P10	0	2
P11	0	0
P12	0	1
P13	0	2
P14	0	1
P15	0	4
P16	0	9
P17	0	3
P18	0	0
P19	0	1
P20	0	2

## Sheet: Fig 1D
Speed (mm/s)
Ctrl	cKO
12	1
10.4	0.5
15.9	2.6
19.4	0.2
6.8	0.5
11.6	0.1
10.5	0.4
8.6	0.7
14.1	0.4
11	-

## Sheet: Fig 1E
Dist (mm)
Ctrl	cKO
7180.4	613.8
6218.3	288.8
9504.5	1553.5
11601	141.5
4065.8	287.2
6978.6	87.7
6268.3	262
5140.1	405.9
8453.9	212.8
6562.6	-

## Sheet: Fig 1 G
Ctrl
Code number	Area of the whole-brain (mm2)
Ctrl #43	60.998
Ctrl #14	59.23
Ctrl #46	63.443
Ctrl #51	60.47
cKO
Code number	Area of the whole-brain (mm2)
KO #27	43.235
KO #20	42.622
KO #30	43.848
KO #35	47.31

## Sheet: Fig 1H
Ctrl
Code number	Area of the cerebellum (mm2)
Ctrl #43	7.965
Ctrl #14	7.295
Ctrl #46	8.268
Ctrl #51	7.853
cKO
Code number	Area of the cerebellum (mm2)
cKO #27	1.395
cKO #20	1.77
cKO #30	1.9
cKO #35	1.778

## Sheet: Fig 2B
P14 Whole-brain weight (g)
Ctrl (n=24)	cKO (n=24)
0.39	0.27
0.3	0.25
0.37	0.25
0.39	0.26
0.41	0.243
0.39	0.249
0.4	0.257
0.34	0.239
0.392	0.241
0.388	0.311
0.39	0.2586
0.382	0.31
0.398	0.2902
0.359	0.245
0.357	0.2172
0.3959	0.196
0.4093	0.2033
0.4128	0.2643
0.3973	0.2427
0.4078	0.2375
0.3641	0.2287
0.3768	0.2782
0.3919	0.2725
0.3219	0.2597

## Sheet: Fig 2C
P14 Cerebellum weight (g)
Ctrl(n=19)	cKO(n=19)
0.0628	0.0216
0.0586	0.0222
0.0561	0.0116
0.0567	0.0203
0.0589	0.0222
0.038	0.0136
0.037	0.0157
0.0414	0.0143
0.0478	0.0101
0.0478	0.008
0.0454	0.0077
0.0448	0.0068
0.0437	0.0134
0.0377	0.0107
0.0426	0.012
0.0329	0.0117
0.0344	0.0125
0.0437	0.015
0.0461	0.0178

## Sheet: Fig 2E
Number of NeuN positive cell/section								和
Ctrl-1	77331.1
Ctrl-2	80123.2
Ctrl-3	85112.3
cKO-1	4426
cKO-2	4086
cKO-3	5012

## Sheet: Fig 2F
Number of D-28K positive cell/section
Ctrl-1	655
Ctrl-2	626
Ctrl-3	631
cKO-1	636
cKO-2	533
cKO-3	612

[truncated: 25 more sheets: Fig 2G, Fig 2H, Fig 3E, Fig 3F, Fig 3G, Fig 3H, Fig 5A, Fig 5C, Fig 5D, Fig 5E, Fig 6C, Fig 6E, Fig 6F, S2C Fig , S2D Fig , S2F Fig , S3B Fig, S5B Fig, S6E Fig , S8C Fig …]
